# Supplementary material for: Crystal structure and Hirshfeld surface analysis of di-μ-chlorido-bis­[(aceto­nitrile-κN)chlorido­(ethyl 5-methyl-1H-pyrazole-3-carboxyl­ate-κ2 N 2,O)copper(II)]
Source: Acta Crystallogr E Crystallogr Commun. 2021 Oct 26;77(Pt 11):1153–7. doi: 10.1107/S2056989021010653 (PMC8587973; doi:10.1107/S2056989021010653)
Supplement: Supplementary file 1 [file e-77-01153-sup1.cif]

##############################################################################
#                                                                            #
# This CIF contains the data in a paper accepted for publication in          #
# Acta Crystallographica Section E. It conforms to the requirements of       #
# Notes for Authors for Acta Crystallographica Section E, and has been       #
# peer reviewed under the auspices of the IUCr Commission on Journals.       #
#                                                                            #
# Full details of the Crystallographic Information File format               #
# are given in the paper "The Crystallographic Information File (CIF):       #
# a New Standard Archive File for Crystallography" by S. R. Hall, F. H.      #
# Allen and I. D. Brown [Acta Cryst. (1991), A47, 655-685].                  #
#                                                                            #
# The current version of the core CIF dictionary is obtainable from          #
# ftp://ftp.iucr.org/pub/cif_core.dic.                                       #
#                                                                            #
# Software is freely available for graphical display of the structure(s)     #
# in this CIF. For information consult the CIF software page                 #
# http://www.iucr.org/resources/cif/software.                                #
#                                                                            #
# This file may be used for bona fide research purposes within the           #
# scientific community so long as proper attribution is given to the journal # 
# article from which it was obtained.                                        #
#                                                                            #
##############################################################################
data_I
_audit_creation_method
;
Olex2 1.3
(compiled 2020.11.12 svn.r5f609507 for OlexSys, GUI svn.r6408)
;
_journal_date_recd_electronic     2021-10-07
_journal_date_accepted     2021-10-14
_journal_name_full     'Acta Crystallographica, Section E'
_journal_year     2021
_journal_volume     77
_journal_issue     11
_journal_page_first     0
_journal_page_last     0
_journal_paper_category     GM
_journal_paper_doi     10.1107/S2056989021010653
_journal_coeditor_code     ZQ2267
_publ_contact_author_name     'Irina A. Golenya'
_publ_contact_author_address
;
Department of Chemistry, Taras Shevchenko National University of Kyiv,
Volodymyrska str. 64/13, 01601 Kyiv,
Ukraine
;
_publ_contact_author_email     igolenya@ua.fm
_publ_contact_author_fax     '+380 44 2393393'
_publ_contact_author_phone     '+380 44 2393393'
_publ_section_title
;\
Crystal structure and Hirshfeld surface analysis of
di-\m-chlorido-bis[(acetonitrile-\k<i>N</i>)chlorido(ethyl
5-methyl-1<i>H</i>-pyrazole-3-carboxylate-\k^2^<i>N</i>^2^,<i>O</i>)\
copper(II)]
;
loop_
    _publ_author_name
    _publ_author_footnote
    _publ_author_address
    'Vynohradov, Oleksandr S.' .
;
Department of Chemistry, Taras Shevchenko National University of Kyiv,
Volodymyrska str. 64/13, 01601 Kyiv,
Ukraine
;
    'Pavlenko, Vadim A.' .
;
Department of Chemistry, Taras Shevchenko National University of Kyiv,
Volodymyrska str. 64/13, 01601 Kyiv,
Ukraine
;
    'Kucheriv, Olesia I.' .
;
Department of Chemistry, Taras Shevchenko National University of Kyiv,
Volodymyrska str. 64/13, 01601 Kyiv,
Ukraine
;
    'Golenya, Irina A.' .
;
Department of Chemistry, Taras Shevchenko National University of Kyiv,
Volodymyrska str. 64/13, 01601 Kyiv,
Ukraine
;
    'Petlovanyi, Denys' .
;
Enamine Ltd, Oleksandra Matrosova Str. 23, Kyiv 01103,
Ukraine
;
    'Shova, Sergiu' .
;
"Poni Petru" Institute of Macromolecular Chemistry, Aleea Gr. Ghica,
Voda 41A,
700487 Iasi,
Romania
;
_publ_section_synopsis
;
The title compound, [Cu~2~Cl~4~(C~5~H~10~N~2~O~2~)~2~(CH~3~CN)~2~] or
[Cu~2~(\m~2~-Cl)~2~(CH~3~---Pz-COOCH~2~CH~3~)~2~Cl~2~(CH~3~CN)~2~], was
synthesized using an one-pot reaction of copper powder, copper(II) chloride
dihydrate and ethyl 5-methyl-1<i>H</i>-pyrazole-3-carboxylate
(CH~3~---Pz-COOCH~2~CH~3~) in acetonitrile under ambient conditions. This
complex consists of discrete binuclear molecules with a {Cu~2~(\m~2~-Cl)~2~}
core.
;
_chemical_name_systematic
;\
Di-\m-chlorido-bis[(acetonitrile-\k<i>N</i>)chlorido(ethyl
5-methyl-1<i>H</i>-pyrazole-3-carboxylate-\k^2^<i>N</i>^2^,<i>O</i>)\
copper(II)]
;
_chemical_name_common     ?
_chemical_formula_moiety     'C18 H26 Cl4 Cu2 N6 O4'
_chemical_formula_sum     'C18 H26 Cl4 Cu2 N6 O4'
_chemical_formula_iupac     '[Cu2 Cl4 (C5 H10 N2 O2)2 (C2 H3 N1)2]'
_chemical_formula_weight     659.33
_chemical_melting_point     ?
_space_group_crystal_system     monoclinic
_space_group_name_H-M_alt     'P 1 21/c 1'
_space_group_name_Hall     '-P 2ybc'
loop_
    _space_group_symop_operation_xyz
    'x, y, z'
    '-x, y+1/2, -z+1/2'
    '-x, -y, -z'
    'x, -y-1/2, z-1/2'
_cell_length_a     11.3934(4)
_cell_length_b     15.9822(5)
_cell_length_c     7.6498(3)
_cell_angle_alpha     90
_cell_angle_beta     106.226(4)
_cell_angle_gamma     90
_cell_volume     1337.48(9)
_cell_formula_units_Z     2
_cell_measurement_reflns_used     3607
_cell_measurement_theta_min     2.2540
_cell_measurement_theta_max     27.2400
_cell_measurement_temperature     293(2)
_exptl_crystal_description     block
_exptl_crystal_colour     green
_exptl_crystal_size_max     0.45
_exptl_crystal_size_mid     0.2
_exptl_crystal_size_min     0.1
_exptl_crystal_density_diffrn     1.637
_exptl_crystal_density_meas     ?
_exptl_crystal_density_method     ?
_exptl_crystal_F_000     668
_exptl_absorpt_coefficient_mu     2.025
_exptl_absorpt_correction_type     multi-scan
_exptl_absorpt_process_details
;
(CrysAlisPro; Rigaku OD, 2021)
;
_exptl_absorpt_correction_T_min     0.83939
_exptl_absorpt_correction_T_max     1.00000
_diffrn_ambient_temperature     293(2)
_diffrn_source     'fine-focus sealed X-ray tube'
_diffrn_radiation_type     'Mo K\a'
_diffrn_radiation_wavelength     0.71073
_diffrn_radiation_monochromator     graphite
_diffrn_measurement_device_type     'Rigaku Xcalibur, Eos'
_diffrn_measurement_device     'four-circle diffractometer'
_diffrn_measurement_method     '\w scans'
_diffrn_detector     'CCD plate'
_diffrn_detector_area_resol_mean     16.1593
_diffrn_reflns_number     9132
_diffrn_reflns_av_R_equivalents     0.0285
_diffrn_reflns_av_unetI/netI     0.0368
_diffrn_reflns_theta_min     1.862
_diffrn_reflns_theta_max     28.269
_diffrn_reflns_theta_full     25.242
_diffrn_measured_fraction_theta_max     0.922
_diffrn_measured_fraction_theta_full     0.997
_diffrn_reflns_limit_h_min     -14
_diffrn_reflns_limit_h_max     14
_diffrn_reflns_limit_k_min     -18
_diffrn_reflns_limit_k_max     21
_diffrn_reflns_limit_l_min     -9
_diffrn_reflns_limit_l_max     9
_diffrn_radiation_probe     x-ray
_refine_special_details     ?
_reflns_number_total     3062
_reflns_number_gt     2380
_reflns_threshold_expression     'I > 2\s(I)'
_refine_ls_structure_factor_coef     Fsqd
_refine_ls_matrix_type     full
_refine_ls_R_factor_all     0.0518
_refine_ls_R_factor_gt     0.0359
_refine_ls_wR_factor_gt     0.0748
_refine_ls_wR_factor_ref     0.0830
_refine_ls_goodness_of_fit_ref     1.042
_refine_ls_restrained_S_all     1.042
_refine_ls_number_reflns     3062
_refine_ls_number_parameters     158
_refine_ls_number_restraints     0
_refine_ls_hydrogen_treatment     mixed
_refine_ls_weighting_scheme     calc
_refine_ls_weighting_details
              'w=1/[\s^2^(Fo^2^)+(0.0338P)^2^+0.2500P] where P=(Fo^2^+2Fc^2^)/3'
_atom_sites_solution_hydrogens     geom
_atom_sites_solution_primary     ?
_atom_sites_solution_secondary     ?
_refine_ls_shift/su_max     0.001
_refine_ls_shift/su_mean     0.000
_refine_diff_density_max     0.302
_refine_diff_density_min     -0.342
_refine_ls_extinction_method     none
_refine_ls_extinction_coef     .
loop_
    _atom_type_symbol
    _atom_type_description
    _atom_type_scat_dispersion_real
    _atom_type_scat_dispersion_imag
    _atom_type_scat_source
    'C' 'C' 0.0033 0.0016
                         'International Tables Vol C Tables 4.2.6.8 and 6.1.1.4'
    'H' 'H' 0.0000 0.0000
                         'International Tables Vol C Tables 4.2.6.8 and 6.1.1.4'
    'Cl' 'Cl' 0.1484 0.1585
                         'International Tables Vol C Tables 4.2.6.8 and 6.1.1.4'
    'Cu' 'Cu' 0.3201 1.2651
                         'International Tables Vol C Tables 4.2.6.8 and 6.1.1.4'
    'N' 'N' 0.0061 0.0033
                         'International Tables Vol C Tables 4.2.6.8 and 6.1.1.4'
    'O' 'O' 0.0106 0.0060
                         'International Tables Vol C Tables 4.2.6.8 and 6.1.1.4'
_computing_data_collection
;
CrysAlisPro (Rigaku OD, 2021)
;
_computing_cell_refinement
;
CrysAlisPro (Rigaku OD, 2021)
;
_computing_data_reduction
;
CrysAlisPro (Rigaku OD, 2021)
;
_computing_structure_solution
;
<i>SHELXLT</i> (Sheldrick, 2015a)
;
_computing_structure_refinement
;
<i>SHELXL2018/3</i> (Sheldrick, 2015b)
;
_computing_molecular_graphics
;
<i>OLEX2</i> (Dolomanov <i>et al.</i>,  2009)
;
_computing_publication_material
;
<i>OLEX2</i> (Dolomanov <i>et al.</i>,  2009)
;
loop_
    _atom_site_type_symbol
    _atom_site_label
    _atom_site_fract_x
    _atom_site_fract_y
    _atom_site_fract_z
    _atom_site_U_iso_or_equiv
    _atom_site_adp_type
    _atom_site_calc_flag
    _atom_site_occupancy
    _atom_site_disorder_assembly
    _atom_site_disorder_group
    Cu Cu1 0.32946(3) 0.47882(2) 0.91290(4) 0.03655(12) Uani d 1 . .
    Cl Cl1 0.45100(6) 0.48716(4) 1.20189(9) 0.04438(18) Uani d 1 . .
    Cl Cl2 0.23810(6) 0.60138(4) 0.93837(10) 0.04752(19) Uani d 1 . .
    O O1 0.14691(18) 0.38325(11) 0.9411(3) 0.0501(5) Uani d 1 . .
    O O2 0.12145(16) 0.24499(11) 0.9610(3) 0.0471(5) Uani d 1 . .
    N N1 0.37558(18) 0.35720(12) 0.9058(3) 0.0359(5) Uani d 1 . .
    N N2 0.4841(2) 0.32429(13) 0.9131(3) 0.0406(6) Uani d 1 . .
    H H2 0.541(2) 0.3509(10) 0.9021(5) 0.049 Uiso calc 1 . .
    N N3 0.2412(2) 0.47671(13) 0.6418(3) 0.0452(6) Uani d 1 . .
    C C1 0.4879(2) 0.24100(15) 0.9412(4) 0.0414(7) Uani d 1 . .
    C C2 0.6021(3) 0.19159(18) 0.9591(5) 0.0628(10) Uani d 1 . .
    H H2A 0.624715 0.194792 0.847440 0.094 Uiso calc 1 . .
    H H2B 0.588090 0.134232 0.984660 0.094 Uiso calc 1 . .
    H H2C 0.666779 0.214025 1.056683 0.094 Uiso calc 1 . .
    C C3 0.3747(2) 0.21906(15) 0.9510(4) 0.0417(6) Uani d 1 . .
    H H3 0.347635 0.165569 0.967998 0.050 Uiso calc 1 . .
    C C4 0.3075(2) 0.29279(15) 0.9307(3) 0.0356(6) Uani d 1 . .
    C C5 0.1848(2) 0.31277(16) 0.9433(4) 0.0375(6) Uani d 1 . .
    C C6 0.0021(2) 0.2595(2) 0.9877(4) 0.0567(8) Uani d 1 . .
    H H6A -0.049565 0.289751 0.884815 0.068 Uiso calc 1 . .
    H H6B 0.009748 0.292321 1.096964 0.068 Uiso calc 1 . .
    C C7 -0.0522(3) 0.1761(2) 1.0052(5) 0.0624(9) Uani d 1 . .
    H H7A -0.071569 0.147755 0.890001 0.094 Uiso calc 1 . .
    H H7B -0.125387 0.183416 1.042309 0.094 Uiso calc 1 . .
    H H7C 0.005383 0.143312 1.094653 0.094 Uiso calc 1 . .
    C C8 0.1955(3) 0.48097(15) 0.4916(4) 0.0417(6) Uani d 1 . .
    C C9 0.1373(4) 0.4863(2) 0.2988(4) 0.0710(10) Uani d 1 . .
    H H9A 0.150266 0.435166 0.241128 0.107 Uiso calc 1 . .
    H H9B 0.171560 0.532163 0.248413 0.107 Uiso calc 1 . .
    H H9C 0.051142 0.495250 0.278268 0.107 Uiso calc 1 . .
loop_
    _atom_site_aniso_label
    _atom_site_aniso_U_11
    _atom_site_aniso_U_22
    _atom_site_aniso_U_33
    _atom_site_aniso_U_12
    _atom_site_aniso_U_13
    _atom_site_aniso_U_23
    Cu1 0.0379(2) 0.03067(19) 0.0376(2) 0.00332(12) 0.00486(14) -0.00063(12)
    Cl1 0.0504(4) 0.0426(4) 0.0359(4) 0.0007(3) 0.0049(3) 0.0039(3)
    Cl2 0.0448(4) 0.0378(4) 0.0559(5) 0.0095(3) 0.0074(3) -0.0022(3)
    O1 0.0491(12) 0.0414(11) 0.0637(14) 0.0052(9) 0.0224(10) -0.0034(9)
    O2 0.0351(10) 0.0452(11) 0.0642(14) -0.0029(8) 0.0190(9) 0.0025(9)
    N1 0.0305(11) 0.0312(11) 0.0449(14) -0.0011(9) 0.0088(10) -0.0021(9)
    N2 0.0329(12) 0.0353(12) 0.0544(16) -0.0048(9) 0.0133(11) -0.0057(10)
    N3 0.0471(14) 0.0425(13) 0.0431(15) 0.0053(10) 0.0077(12) -0.0029(10)
    C1 0.0382(15) 0.0301(13) 0.0526(18) 0.0006(11) 0.0074(13) -0.0075(11)
    C2 0.0442(17) 0.0463(17) 0.094(3) 0.0062(13) 0.0121(18) -0.0150(16)
    C3 0.0399(15) 0.0311(13) 0.0517(18) -0.0041(11) 0.0085(13) -0.0003(11)
    C4 0.0338(13) 0.0329(13) 0.0382(16) -0.0032(10) 0.0069(11) -0.0037(10)
    C5 0.0370(14) 0.0385(15) 0.0368(16) -0.0040(11) 0.0101(12) -0.0034(11)
    C6 0.0422(17) 0.073(2) 0.059(2) 0.0066(14) 0.0209(16) 0.0057(16)
    C7 0.0416(17) 0.084(2) 0.062(2) -0.0189(15) 0.0156(16) -0.0033(17)
    C8 0.0464(16) 0.0391(15) 0.0406(18) 0.0057(11) 0.0136(13) -0.0044(11)
    C9 0.090(3) 0.083(2) 0.038(2) 0.0103(19) 0.0133(19) -0.0022(16)
_geom_special_details
;
 All esds (except the esd in the dihedral angle between two l.s. planes)
 are estimated using the full covariance matrix.  The cell esds are taken
 into account individually in the estimation of esds in distances, angles
 and torsion angles; correlations between esds in cell parameters are only
 used when they are defined by crystal symmetry.  An approximate (isotropic)
 treatment of cell esds is used for estimating esds involving l.s. planes.
;
loop_
    _geom_bond_atom_site_label_1
    _geom_bond_atom_site_label_2
    _geom_bond_site_symmetry_2
    _geom_bond_distance
    _geom_bond_publ_flag
    Cu1 Cl1 3_667 2.9242(8) ?
    Cu1 Cl1 . 2.2609(7) ?
    Cu1 Cl2 . 2.2521(7) ?
    Cu1 O1 . 2.637(2) ?
    Cu1 N1 . 2.0182(19) ?
    Cu1 N3 . 2.036(2) ?
    O1 C5 . 1.205(3) ?
    O2 C5 . 1.330(3) ?
    O2 C6 . 1.449(3) ?
    N1 N2 . 1.330(3) ?
    N1 C4 . 1.335(3) ?
    N2 H2 . 0.80(3) ?
    N2 C1 . 1.347(3) ?
    N3 C8 . 1.123(4) ?
    C1 C2 . 1.495(4) ?
    C1 C3 . 1.360(4) ?
    C2 H2A . 0.9600 ?
    C2 H2B . 0.9600 ?
    C2 H2C . 0.9600 ?
    C3 H3 . 0.9300 ?
    C3 C4 . 1.390(3) ?
    C4 C5 . 1.462(4) ?
    C6 H6A . 0.9700 ?
    C6 H6B . 0.9700 ?
    C6 C7 . 1.492(4) ?
    C7 H7A . 0.9600 ?
    C7 H7B . 0.9600 ?
    C7 H7C . 0.9600 ?
    C8 C9 . 1.441(4) ?
    C9 H9A . 0.9600 ?
    C9 H9B . 0.9600 ?
    C9 H9C . 0.9600 ?
loop_
    _geom_angle_atom_site_label_1
    _geom_angle_atom_site_label_2
    _geom_angle_atom_site_label_3
    _geom_angle_site_symmetry_1
    _geom_angle_site_symmetry_3
    _geom_angle
    _geom_angle_publ_flag
    Cl1 Cu1 Cl1 . 3_667 86.62(3) ?
    Cl1 Cu1 O1 . . 103.64(5) ?
    Cl2 Cu1 Cl1 . . 92.05(3) ?
    Cl2 Cu1 Cl1 . 3_667 108.61(3) ?
    Cl2 Cu1 O1 . . 95.89(5) ?
    O1 Cu1 Cl1 . 3_667 153.19(4) ?
    N1 Cu1 Cl1 . . 89.44(6) ?
    N1 Cu1 Cl1 . 3_667 85.41(6) ?
    N1 Cu1 Cl2 . . 165.96(7) ?
    N1 Cu1 O1 . . 70.22(7) ?
    N1 Cu1 N3 . . 90.84(8) ?
    N3 Cu1 Cl1 . . 171.83(7) ?
    N3 Cu1 Cl1 . 3_667 85.27(7) ?
    N3 Cu1 Cl2 . . 89.66(6) ?
    N3 Cu1 O1 . . 84.12(8) ?
    C5 O1 Cu1 . . 104.76(17) ?
    C5 O2 C6 . . 116.2(2) ?
    N2 N1 Cu1 . . 128.73(16) ?
    N2 N1 C4 . . 105.05(19) ?
    C4 N1 Cu1 . . 124.95(17) ?
    N1 N2 H2 . . 123.6 ?
    N1 N2 C1 . . 112.7(2) ?
    C1 N2 H2 . . 123.6 ?
    C8 N3 Cu1 . . 175.2(2) ?
    N2 C1 C2 . . 121.7(2) ?
    N2 C1 C3 . . 105.9(2) ?
    C3 C1 C2 . . 132.4(2) ?
    C1 C2 H2A . . 109.5 ?
    C1 C2 H2B . . 109.5 ?
    C1 C2 H2C . . 109.5 ?
    H2A C2 H2B . . 109.5 ?
    H2A C2 H2C . . 109.5 ?
    H2B C2 H2C . . 109.5 ?
    C1 C3 H3 . . 127.0 ?
    C1 C3 C4 . . 106.1(2) ?
    C4 C3 H3 . . 127.0 ?
    N1 C4 C3 . . 110.2(2) ?
    N1 C4 C5 . . 116.5(2) ?
    C3 C4 C5 . . 133.2(2) ?
    O1 C5 O2 . . 124.1(2) ?
    O1 C5 C4 . . 123.3(2) ?
    O2 C5 C4 . . 112.6(2) ?
    O2 C6 H6A . . 110.2 ?
    O2 C6 H6B . . 110.2 ?
    O2 C6 C7 . . 107.4(2) ?
    H6A C6 H6B . . 108.5 ?
    C7 C6 H6A . . 110.2 ?
    C7 C6 H6B . . 110.2 ?
    C6 C7 H7A . . 109.5 ?
    C6 C7 H7B . . 109.5 ?
    C6 C7 H7C . . 109.5 ?
    H7A C7 H7B . . 109.5 ?
    H7A C7 H7C . . 109.5 ?
    H7B C7 H7C . . 109.5 ?
    N3 C8 C9 . . 179.8(4) ?
    C8 C9 H9A . . 109.5 ?
    C8 C9 H9B . . 109.5 ?
    C8 C9 H9C . . 109.5 ?
    H9A C9 H9B . . 109.5 ?
    H9A C9 H9C . . 109.5 ?
    H9B C9 H9C . . 109.5 ?
loop_
    _geom_torsion_atom_site_label_1
    _geom_torsion_atom_site_label_2
    _geom_torsion_atom_site_label_3
    _geom_torsion_atom_site_label_4
    _geom_torsion_site_symmetry_1
    _geom_torsion_site_symmetry_2
    _geom_torsion_site_symmetry_3
    _geom_torsion_site_symmetry_4
    _geom_torsion
    _geom_torsion_publ_flag
    Cu1 O1 C5 O2 . . . . 178.2(2) ?
    Cu1 O1 C5 C4 . . . . -0.4(3) ?
    Cu1 N1 N2 C1 . . . . 167.66(19) ?
    Cu1 N1 C4 C3 . . . . -168.89(18) ?
    Cu1 N1 C4 C5 . . . . 7.2(3) ?
    N1 N2 C1 C2 . . . . -178.3(3) ?
    N1 N2 C1 C3 . . . . 0.5(3) ?
    N1 C4 C5 O1 . . . . -3.7(4) ?
    N1 C4 C5 O2 . . . . 177.6(2) ?
    N2 N1 C4 C3 . . . . -0.8(3) ?
    N2 N1 C4 C5 . . . . 175.3(2) ?
    N2 C1 C3 C4 . . . . -1.0(3) ?
    C1 C3 C4 N1 . . . . 1.1(3) ?
    C1 C3 C4 C5 . . . . -174.1(3) ?
    C2 C1 C3 C4 . . . . 177.7(3) ?
    C3 C4 C5 O1 . . . . 171.4(3) ?
    C3 C4 C5 O2 . . . . -7.4(4) ?
    C4 N1 N2 C1 . . . . 0.2(3) ?
    C5 O2 C6 C7 . . . . -179.7(2) ?
    C6 O2 C5 O1 . . . . -3.1(4) ?
    C6 O2 C5 C4 . . . . 175.7(2) ?
loop_
    _geom_hbond_atom_site_label_D
    _geom_hbond_atom_site_label_H
    _geom_hbond_atom_site_label_A
    _geom_hbond_site_symmetry_A
    _geom_hbond_distance_DH
    _geom_hbond_distance_HA
    _geom_hbond_distance_DA
    _geom_hbond_angle_DHA
    N2 H2 Cl1 3_667 0.80(2) 2.717(15) 3.281(2) 129.2(16)
    N2 H2 Cl2 3_667 0.80(2) 2.59(2) 3.273(2) 144.9(7)
    C7 H7A Cl2 2_546 0.96 2.79 3.662(4) 151
_shelx_space_group_comment
;
The symmetry employed for this shelxl refinement is uniquely defined
by the following loop, which should always be used as a source of
symmetry information in preference to the above space-group names.
They are only intended as comments.
;
_shelx_estimated_absorpt_T_min     0.463
_shelx_estimated_absorpt_T_max     0.823
_shelx_hkl_file
;
   0   0   1 1322.50 170.672   3
   0   0  -1 686.230 122.976   3
   0   0   2 988821. 5802.74   3
   0   0  -2 999999. 5825.44   3
   0   0   3 70.4679 150.524   3
   0   0  -3-77.3993 122.872   3
   0   0   4 2709.39 430.583   3
   0   0  -5 215.191 161.675   8
   0   0   5 595.035 341.726   3
   0   0   6 75949.0 2908.00   3
   0   0   7 2494.55 759.617   3
   0   0   8 25170.9 2041.67   3
   0   0   9-212.283 406.847   3
   0  -1   1 546823. 3046.57   3
   0   1   1 560829. 3067.53   3
   0   1  -1 536638. 3027.35   3
   0  -1  -1 550978. 3052.79   3
   0  -1  -1 538794. 2875.90   8
   0   1   2 254595. 2928.32   3
   0  -1  -2 254339. 2950.32   3
   0  -1  -2 249798. 2486.64   8
   0   1  -2 249810. 2925.35   3
   0  -1   2 253679. 2930.39   3
   0   1   3 7702.93 627.105   3
   0  -1   3 9361.21 700.802   3
   0  -1  -3 8909.99 688.850   3
   0   1  -3 8244.47 658.607   3
   0  -1  -3 8717.69 556.520   8
   0  -1  -4 112563. 2281.88   8
   0  -1   4 104377. 2725.33   3
   0   1   4 104403. 2720.09   3
   0  -1   5 71286.1 2528.83   3
   0   1   5 71071.8 2521.12   3
   0  -1  -5 76992.0 2091.83   8
   0   1   6 4485.93 779.519   3
   0   1  -6 4701.43 521.559   8
   0  -1   6 4091.11 706.309   3
   0   1   7 80929.9 3307.35   3
   0  -1   7 74131.7 3176.33   3
   0   1   8 210.573 444.440   3
   0  -1   8 562.333 454.123   3
   0  -1   9-465.295 295.088   3
   0   1   9 76.7170 272.698   3
   0   2   0 135052. 1581.93   4
   0  -2   0 135622. 1367.89   6
   0   2   0 137130. 1368.92   6
   0   2   0 140887. 1386.91   5
   0  -2  -1 13536.2 476.169   3
   0  -2   1 12697.3 466.393   3
   0   2   1 13593.2 477.981   3
   0   2  -1 13400.8 474.810   3
   0  -2  -1 12996.1 533.205   8
   0   2   1 12807.8 522.826   8
   0  -2  -2 291824. 3002.60   8
   0  -2  -2 312350. 3275.54   3
   0   2   2 301599. 3201.03   3
   0   2  -2 303817. 3234.52   3
   0  -2   2 298924. 3195.22   3
   0  -2  -3 48844.3 1412.31   8
   0  -2   3 49438.7 1618.70   3
   0   2   3 49191.9 1602.32   3
   0   2  -3 49873.5 1618.18   3
   0  -2  -3 50585.6 1631.15   3
   0  -2   4 37816.9 1616.79   3
   0  -2  -4 37769.8 1399.06   8
   0   2   4 37763.1 1617.59   3
   0  -2   5 296.387 161.759   3
   0   2   5 563.158 218.074   3
   0  -2  -6 14472.5 730.901   5
   0   2   6 15375.8 1341.73   3
   0   2  -6 13169.0 832.645   8
   0  -2   6 15150.6 1306.42   3
   0  -2   7 5353.89 868.137   3
   0   2   7 4684.35 864.978   3
   0  -2   8 2924.18 709.431   3
   0   2   8 3716.40 834.630   3
   0   2   9 83.5607 266.410   3
   0  -2   9 187.475 229.098   3
   0   3   0 92.4927 69.7390   4
   0   3   0 245.644 77.3164   6
   0   3   0 40.8970 48.8454   5
   0  -3   0 267.891 86.5782   6
   0  -3  -1 10522.7 560.964   6
   0  -3   1 11416.0 440.524   3
   0  -3  -1 10396.0 549.458   8
   0   3   1 11145.9 429.423   3
   0  -3  -1 11029.4 397.182   5
   0  -3  -1 10750.3 423.525   3
   0   3  -1 11044.5 431.355   3
   0   3   1 10578.1 546.768   8
   0  -3  -2 45484.5 1246.42   3
   0   3   2 42280.4 1212.86   3
   0  -3  -2 43951.0 1275.67   8
   0   3  -2 44812.9 1241.03   3
   0  -3   2 42753.7 1217.18   3
   0  -3  -3 7550.97 600.097   8
   0   3   3 6289.23 576.008   3
   0  -3  -3 7131.33 619.995   3
   0   3  -3 6548.14 591.537   3
   0  -3   3 6321.55 593.292   3
   0   3   4 16343.9 1064.81   3
   0  -3  -4 13356.2 888.167   8
   0  -3   4 14090.9 990.062   3
   0   3   5 335.338 241.499   3
   0  -3   5 644.607 298.722   3
   0   3   6 18331.4 1424.66   3
   0  -3  -6 19180.4 729.053   5
   0  -3   6 18695.7 1454.72   3
   0  -3   7 13147.0 1346.65   3
   0   3   7 14582.6 1402.57   3
   0   3   8 4568.27 886.942   3
   0  -3   8 3461.39 834.018   3
   0   3   9 368.703 325.073   3
   0  -3   9 2409.79 728.027   3
   0   4   0 672841. 4316.13   5
   0   4   0 676339. 4296.40   6
   0   4  -1 6219.43 327.850   3
   0  -4  -1 5459.98 486.076   4
   0  -4  -1 4921.47 464.178   7
   0   4   1 5776.30 306.983   3
   0  -4  -1 6052.31 348.097   5
   0   4   1 5266.33 438.893   8
   0  -4   1 5574.20 302.879   3
   0  -4  -1 5759.20 312.153   3
   0   4   1 5803.62 455.009   6
   0   4   1 5541.30 340.910   5
   0  -4  -1 5343.64 444.744   6
   0   4  -2 1417.50 222.928   3
   0  -4  -2 1731.52 251.417   3
   0  -4  -2 1827.86 287.512   8
   0  -4   2 1415.17 236.082   3
   0  -4  -2 1583.44 283.387   6
   0   4   2 1499.90 253.189   8
   0   4   2 1431.91 224.831   3
   0  -4  -2 1613.65 161.215   5
   0  -4   3 3930.92 452.927   3
   0   4  -3 4579.53 497.773   3
   0   4   3 3742.35 445.065   3
   0  -4  -3 3677.11 443.186   8
   0  -4  -3 4653.05 502.531   3
   0   4   4 404.949 203.373   3
   0  -4   4 42.5584 130.543   3
   0  -4   5 1537.31 400.782   3
   0   4   5 2447.72 451.812   3
   0  -4   6 2364.42 542.754   3
   0  -4  -6 1627.12 161.186   5
   0   4   6 2142.45 501.584   3
   0  -4   7 2718.42 635.622   3
   0   4   7 4044.18 785.878   3
   0   4   8 2422.59 705.989   3
   0  -4   8 1761.27 580.097   3
   0   4   9 128.274 328.490   3
   0  -4   9 61.7455 309.233   3
   0   5   0 151.002 119.891   4
   0   5   0 126.621 68.0186   6
   0   5   0 28.8216 50.4438   5
   0  -5  -1 11694.0 715.857   6
   0   5  -1 12024.2 718.330   5
   0   5   1 11752.0 696.573   6
   0  -5  -1 10432.9 737.380   4
   0   5  -1 11391.7 440.711   3
   0  -5  -1 12435.8 586.334   5
   0  -5   1 11530.5 433.928   3
   0   5   1 11065.9 417.231   3
   0  -5  -1 12051.3 441.262   3
   0  -5  -1 10813.1 728.499   7
   0   5   1 11076.4 688.094   8
   0   5   1 11233.7 561.057   5
   0  -5  -2 10229.0 593.679   3
   0  -5  -2 9426.03 450.050   5
   0   5   2 9588.50 570.779   3
   0   5  -2 9452.97 571.880   3
   0  -5  -2 10065.1 722.475   8
   0   5   2 9818.93 717.246   8
   0  -5  -2 9532.39 728.954   6
   0  -5   2 9411.44 565.676   3
   0   5   3 71022.3 1889.24   3
   0   5  -3 71268.5 1945.63   3
   0  -5  -3 68163.0 1056.47   5
   0  -5  -3 73285.1 1981.26   3
   0  -5   3 70011.5 1899.96   3
   0  -5   4 54019.2 1929.65   3
   0   5   4 52971.5 1914.52   3
   0  -5  -4 53013.3 791.961   5
   0  -5   5 11947.7 1041.54   3
   0   5   5 11672.2 1031.75   3
   0   5   6 706.214 297.270   3
   0  -5   6 240.253 265.136   3
   0  -5   7 15645.5 1486.19   3
   0   5   7 14262.5 1405.68   3
   0  -5   8 924.408 534.370   3
   0   5   8 925.865 489.098   3
   0  -5   9 638.848 341.007   3
   0   5   9 874.497 391.144   3
   0   6   0 296302. 3873.96   7
   0   6   0 291703. 3504.98   6
   0   6   0 292161. 3529.91   5
   0   6   0 284073. 4024.62   4
   0   6   1 5636.81 446.194   5
   0  -6   1 5811.21 303.315   3
   0  -6  -1 5406.80 577.931   4
   0   6   1 5807.10 547.345   8
   0  -6  -1 5825.20 568.454   7
   0  -6  -1 6013.77 562.165   6
   0   6   1 6098.18 543.169   6
   0   6  -1 5598.95 533.172   5
   0   6   1 6371.48 313.182   3
   0  -6  -2 27448.8 875.509   5
   0   6  -2 23959.3 1183.16   5
   0  -6  -2 27358.9 969.999   3
   0   6   2 25824.0 1239.48   8
   0  -6   2 25931.2 938.083   3
   0  -6  -2 24415.5 1330.81   7
   0  -6  -2 26627.3 1293.01   6
   0   6  -2 27055.8 972.701   3
   0   6   2 24876.8 907.468   3
   0   6   3 105233. 2308.20   3
   0   6  -3 104648. 2384.34   3
   0  -6  -3 107329. 1519.81   5
   0  -6  -3 106750. 2385.68   3
   0  -6   3 108021. 2346.36   3
   0   6   4 17552.5 1110.10   3
   0  -6  -4 17121.0 487.404   5
   0  -6   4 17388.1 1109.20   3
   0  -6   5 2543.50 497.359   3
   0   6   5 3618.60 563.266   3
   0  -6   6 4950.72 786.261   3
   0   6   6 5726.46 814.438   3
   0   6   7 6501.93 963.152   3
   0  -6   7 5592.01 911.568   3
   0   6   8-289.541 377.654   3
   0  -6   8 491.535 343.257   3
   0  -6   9 663.195 473.714   3
   0   6   9 2195.94 696.468   3
   0   7   0 395.142 186.916   6
   0   7   0 447.092 210.208   4
   0   7   0-61.8856 99.3893   5
   0   7   0 314.882 188.045   7
   0   7   0-98.1146 114.252   8
   0  -7  -1 64650.8 2136.25   4
   0   7   1 61508.1 1893.82   8
   0  -7   1 64622.2 973.978   3
   0   7   1 65369.4 962.906   3
   0  -7  -1 62422.0 1991.81   7
   0   7  -1 64914.9 1933.42   5
   0   7   1 62656.4 1841.67   6
   0  -7  -1 63986.7 1939.06   6
   0   7   1 67534.9 2124.38   7
   0   7   1 63115.2 1644.74   5
   0  -7  -2 77581.9 2492.83   4
   0  -7  -2 72781.6 2397.51   7
   0   7   2 74800.2 1563.99   3
   0  -7  -2 77025.3 1621.68   3
   0   7  -2 76802.1 1619.64   3
   0   7   2 79443.9 2280.29   8
   0  -7   2 79229.4 1626.17   3
   0  -7  -3 8073.30 661.450   3
   0  -7   3 8231.10 659.866   3
   0   7   3 8820.69 826.053   8
   0   7   3 8488.68 661.081   3
   0   7  -3 8100.22 663.604   3
   0  -7   4 104847. 2703.16   3
   0   7   4 102919. 2665.67   3
   0   7   5 6751.79 811.369   3
   0  -7   5 6345.14 774.913   3
   0  -7   6 753.290 327.912   3
   0   7   6 160.573 194.414   3
   0  -7   7 12314.0 1331.80   3
   0   7   7 14271.2 1418.82   3
   0   7   8 6349.43 1042.14   3
   0  -7   8 6445.62 1053.60   3
   0  -7   9 513.958 412.365   3
   0   8   0 300561. 4062.19   6
   0   8   0 294231. 4515.55   7
   0   8   0 297765. 4155.54   8
   0   8   0 311018. 4230.43   5
   0   8   1 42642.3 1666.51   8
   0   8  -1 44232.2 1511.71   6
   0  -8  -1 42156.6 1863.21   4
   0  -8   1 44226.4 755.183   3
   0   8   1 43653.2 727.660   3
   0   8   1 44753.8 1502.04   5
   0   8   1 42482.9 1607.02   6
   0   8   1 45303.1 1860.17   7
   0  -8  -1 43670.2 1710.94   6
   0   8   2 2663.35 473.455   8
   0  -8  -2 3931.55 599.308   4
   0   8   2 3033.02 313.686   3
   0  -8   2 2541.01 295.607   3
   0  -8  -2 2617.01 492.960   7
   0   8   3 269546. 4730.71   8
   0   8   3 267290. 3669.29   3
   0   8  -3 265262. 3751.76   3
   0  -8  -3 271000. 3779.50   3
   0  -8   3 268003. 3727.60   3
   0  -8   4 318.192 214.251   3
   0   8   4 739.940 308.957   3
   0   8   5 20379.5 1372.17   3
   0  -8   5 18419.2 1311.56   3
   0   8   6 4056.62 657.188   3
   0  -8   6 4952.47 769.188   3
   0  -8   7 5108.05 874.003   3
   0   8   7 7594.08 1041.89   3
   0   8   8 2663.85 690.098   3
   0  -8   8 1444.66 520.420   3
   0   9   0 139.000 151.220   8
   0   9   0 279.291 188.750   6
   0   9   1 50245.0 1843.36   6
   0  -9  -1 46204.5 2059.22   4
   0   9  -1 48575.7 1692.60   6
   0   9   1 49893.0 1927.34   8
   0   9   1 52333.2 1738.98   5
   0  -9   2 65710.7 1440.12   3
   0   9   2 65814.9 1415.80   3
   0   9   2 66160.2 2334.79   8
   0  -9  -2 63532.9 2433.72   7
   0  -9  -2 59984.6 2468.89   4
   0  -9  -3 534.590 306.694   7
   0   9   3 529.489 304.340   8
   0   9   3 214.910 184.424   3
   0  -9   3 634.677 221.225   3
   0  -9  -3 902.441 431.590   4
   0  -9   4 97026.3 2612.32   3
   0   9   4 99934.8 2632.03   3
   0   9   5 67.4588 205.164   3
   0  -9   5 175.777 232.967   3
   0   9   6 126.083 253.093   3
   0  -9   6 265.572 240.619   3
   0  -9   7 7820.80 1081.95   3
   0   9   7 7692.75 1057.03   3
   0  -9   8 4337.24 892.981   3
   0   9   8 3478.80 755.748   3
   0  10   0 109109. 2819.71   8
   0  10   0 108314. 2730.49   6
   0  10  -1 3392.31 493.047   8
   0 -10  -1 4271.81 689.917   4
   0  10   1 3196.93 535.788   8
   0  10   1 3063.86 479.779   6
   0  10  -1 3783.83 516.205   6
   0 -10  -2 1344.72 409.693   7
   0 -10  -2 1227.68 388.797   4
   0 -10   2 1177.67 190.713   3
   0  10   2 1892.48 241.806   3
   0  10   2 1609.96 439.798   8
   0 -10  -3 67450.9 2831.10   7
   0 -10  -3 70900.5 2946.23   4
   0 -10   3 70618.0 1891.92   3
   0  10   3 73834.7 1902.52   3
   0  10   3 72121.9 2689.51   8
   0 -10  -4-94.7491 191.710   7
   0  10   4-95.6864 143.154   3
   0 -10   4-92.8820 205.123   3
   0 -10  -4 254.372 366.974   4
   0 -10   5 454.742 209.667   3
   0  10   5 21.9049 207.422   3
   0  10   6 4225.61 710.712   3
   0 -10   6 4321.96 744.714   3
   0 -10   7 11105.4 1253.96   3
   0  10   7 10956.7 1257.06   3
   0 -10   8 4734.30 909.052   3
   0  10   8 3550.57 802.222   3
   0  11   0 138.396 166.763   8
   0  11   0 199.725 235.602   6
   0  11  -1 19187.3 1198.29   6
   0  11   1 21503.1 1379.21   8
   0  11   1 20376.0 1292.29   6
   0  11  -1 22093.3 1282.81   8
   0 -11   2 12383.6 580.425   3
   0  11   2 14095.2 1189.25   8
   0  11   2 11910.4 560.417   3
   0  11  -2 12117.8 938.156   6
   0 -11  -2 12187.4 1214.45   4
   0 -11   3 620.216 185.663   3
   0  11   3 450.435 183.127   3
   0 -11  -3 149.844 246.631   7
   0  11   3 234.361 281.228   8
   0 -11  -3 194.178 231.494   4
   0  11   4 37123.2 1580.86   3
   0 -11  -4 33618.8 2238.20   7
   0 -11   4 35236.3 1559.34   3
   0 -11  -4 35515.4 2316.46   4
   0  11   5 343.217 180.636   3
   0 -11   5-196.320 242.278   3
   0 -11  -5 241.898 199.472   7
   0 -11  -6 2877.10 812.568   7
   0  11   6 3038.27 619.416   3
   0 -11   6 1965.06 484.788   3
   0  11   7 5162.24 850.001   3
   0 -11   7 5971.76 925.602   3
   0  11   8 2610.24 654.466   3
   0 -11   8 1740.91 537.257   3
   0  12   0 9953.46 959.617   8
   0  12   0 10100.4 926.723   6
   0  12  -1 1519.89 385.437   6
   0  12   1 1856.70 465.674   8
   0  12   1 1443.16 383.718   6
   0  12  -1 1242.13 367.699   8
   0 -12  -2 258.349 206.316   4
   0  12  -2 720.889 334.342   6
   0  12  -2 262.972 172.463   8
   0  12   2 926.048 415.583   8
   0 -12   2 559.959 112.855   3
   0 -12   3 51660.2 1554.66   3
   0 -12  -3 51179.7 2634.59   7
   0  12   3 53816.3 1570.92   3
   0 -12  -3 49768.0 2697.73   4
   0  12   3 52711.7 2514.67   8
   0 -12  -4 3137.16 698.571   7
   0  12   4 3546.52 521.090   3
   0 -12  -4 1996.36 602.769   4
   0 -12   4 2456.27 418.169   3
   0 -12  -5 1138.99 506.610   4
   0  12   5 448.520 251.063   3
   0 -12  -5 809.695 397.148   7
   0 -12   5 580.017 251.708   3
   0  12   6 942.614 396.327   3
   0 -12  -6-197.145 352.577   7
   0 -12  -6 728.635 498.510   4
   0 -12   6 82.8709 219.556   3
   0  12   7 4531.20 799.409   3
   0 -12   7 5405.60 889.574   3
   0 -12  -7 5572.71 1187.79   7
   0  12   8-227.303 356.872   3
   0  13   0-225.856 248.425   8
   0  13   0 155.432 213.094   6
   0  13  -1 12392.3 1072.57   8
   0  13  -1 12861.9 1063.82   6
   0  13   1 13472.1 1148.98   6
   0  13   1 13500.7 1214.78   8
   0  13  -2 4810.21 237.778   2
   0  13   2 4882.69 779.444   8
   0 -13  -2 4825.22 852.117   4
   0  13  -2 4452.24 597.770   8
   0  13  -2 5448.10 675.936   6
   0  13   3 4921.34 836.199   8
   0  13  -3 4292.92 632.188   6
   0  13  -3 4519.56 619.772   8
   0  13   3 5406.64 485.126   3
   0 -13  -3 5151.86 936.062   4
   0 -13  -3 3787.16 737.133   7
   0 -13   4 18165.3 1109.70   3
   0 -13  -4 16812.9 1713.25   4
   0 -13  -4 18445.2 1748.82   7
   0  13   4 17118.3 1071.29   3
   0 -13  -5 3719.76 893.768   7
   0 -13  -5 4386.75 922.922   4
   0  13   5 3941.89 609.324   3
   0 -13  -6 2757.15 822.859   7
   0 -13  -6 2882.29 844.584   4
   0  13   6 3313.97 631.227   3
   0 -13  -7 957.398 617.785   4
   0 -13  -7 561.110 511.478   7
   0  14   0 25958.6 1679.64   8
   0  14   0 29828.7 1710.32   6
   0  14  -1 59.8664 198.982   6
   0  14  -1 285.288 220.727   8
   0  14   1 133.668 154.429   6
   0  14   1 11.2880 234.012   8
   0  14  -2 26204.0 1577.60   8
   0  14  -2 26772.3 1574.84   6
   0  14   2 27188.0 1887.27   8
   0  14   3 17700.4 1580.08   8
   0  14  -3 18702.9 1294.94   8
   0  14  -3 17423.0 1273.98   6
   0 -14  -3 18227.2 1770.73   4
   0 -14  -4 641.531 506.131   7
   0 -14  -4 464.915 359.204   4
   0  14  -4-86.2518 199.785   8
   0 -14  -5 211.961 196.759   7
   0 -14  -5 622.776 454.756   4
   0 -14  -6 622.217 329.007   7
   0 -14  -6 2209.10 699.280   4
   0 -14  -7 8826.06 1499.51   7
   0  15   0 146.825 194.969   8
   0  15   0-9.87417 172.126   6
   0  15  -1 8347.98 914.089   6
   0  15   1 7006.91 948.249   8
   0  15  -1 6891.63 869.006   8
   0  15   2 4708.70 853.747   8
   0  15  -2 4603.30 703.875   8
   0  15  -2 4936.34 715.162   6
   0 -15  -3 775.663 461.177   4
   0  15  -3 843.464 293.282   8
   0  15   3 1330.72 568.952   8
   0  15  -3 711.228 306.275   6
   0 -15  -4 14579.2 1723.45   4
   0  15  -4 14572.5 1151.67   8
   0  15  -4 15573.8 1283.93   6
   0 -15  -4 14654.9 1642.47   7
   0 -15  -5 3990.22 1004.96   4
   0 -15  -5 3465.57 845.233   7
   0 -15  -6 1769.38 661.875   4
   0 -15  -6 2783.79 849.368   7
   0  16   0 8183.65 1013.61   8
   0  16   0 6981.09 894.684   6
   0  16  -1 904.071 328.903   8
   0  16   1 1901.99 512.976   8
   0  16  -1 926.285 354.803   6
   0  16  -2 2626.75 543.121   8
   0  16  -2 2447.67 525.718   6
   0  16   2 2525.34 661.659   8
   0  16  -3 42414.9 2135.93   6
   0 -16  -3 38821.4 2783.89   4
   0  16  -3 42652.4 2118.66   8
   0 -16  -4 5094.15 1082.54   4
   0 -16  -5 3073.39 833.982   4
   0 -16  -5 3233.55 882.376   7
   0 -16  -6 1298.16 553.978   7
   0  17   0 132.429 341.175   8
   0  17   0 6.69165 186.865   6
   0  17  -1 7073.02 925.375   6
   0  17   1 6676.59 1007.26   8
   0  17  -1 5469.10 857.478   8
   0  17   2 14248.5 1518.59   8
   0  17  -2 11121.1 1167.58   8
   0  17  -2 12422.8 1189.83   6
   0  17  -3 384.888 318.970   8
   0 -17  -4 26188.4 2439.70   4
   0  18   0 7807.23 1114.75   8
   0  18   0 9681.86 1134.05   6
   0  18  -1 643.235 393.382   8
   0  18   1 195.677 253.495   8
   0  18  -1-24.6372 260.985   6
   0  18  -2 1153.00 444.383   8
   0  18   2 2343.12 669.536   8
   0  18  -3 18765.3 1526.48   8
   0 -18  -4 2295.54 828.873   4
   0  19   0-330.529 286.692   8
   0  19  -1 448.186 341.155   6
   0  19   1 192.445 434.663   8
   0  19  -1 34.3141 291.666   8
   0  19   2 761.057 398.665   8
   0  19  -2 889.073 406.630   8
   0  20   0 2608.41 719.730   8
   0  20   1-54.9811 299.389   8
   0  20  -1 377.343 305.143   8
   0  20  -2-132.431 243.626   8
   0  21   0-14.3044 281.687   8
   0  21  -1 2355.39 671.134   8
  -1   0   9-256.986 455.479   3
  -1   0   8 32352.0 2260.76   3
  -1   0   7 67.6156 329.905   3
  -1   0   6 2399.89 525.231   3
  -1   0   5 727.945 342.273   3
  -1   0   4 231859. 3939.77   3
   1   0  -3 258.211 237.577   3
  -1   0   3 380.193 260.511   3
   1   0  -2 451569. 3802.95   3
  -1   0   2 451034. 3806.44   3
  -1   0   1 47.9291 90.8575   3
   1   0  -1 412.474 115.191   3
  -1   0   0 204003. 1623.26   2
   1   0   0 146956. 1415.92   2
   1   0   1 161.251 55.0684   5
  -1   0  -1 177.654 59.6390   6
   1   0   2 750171. 5437.81   3
  -1   0  -2 743978. 3644.42   8
  -1   0  -2 751374. 3635.11   5
  -1   0  -2 745812. 5380.14   3
   1   0   3 2119.87 549.432   3
  -1   0  -3 1688.85 406.113   3
  -1   0  -4 678471. 4779.37   5
   1   0   4 669637. 7205.75   3
  -1   0  -4 683396. 5021.00   8
  -1   0  -5 10.5072 113.598   5
  -1   0  -5-89.7756 113.827   8
   1   0   6 65211.4 2763.43   3
  -1   0  -6 67369.6 1978.15   8
  -1   0  -6 62766.5 1774.61   5
   1   0   7-106.835 429.730   3
   1   0   8-117.057 270.489   3
   1   0   9 171.839 326.532   3
  -1  -1   9-72.6264 464.899   3
  -1   1   9 338.521 335.793   3
  -1   1   8 524.097 389.473   3
  -1  -1   8 519.593 367.638   3
  -1  -1   7 47280.0 2488.74   3
  -1   1   7 50304.9 2576.69   3
  -1   1   6 522.010 243.357   3
  -1  -1   6 373.105 295.853   3
  -1   1   5 33679.4 1716.51   3
  -1  -1   5 33828.6 1714.27   3
  -1  -1   4 24272.0 1279.12   3
  -1   1   4 24412.5 1282.89   3
  -1  -1   3 282872. 3753.76   3
   1  -1  -3 295096. 3860.65   3
   1   1  -3 294461. 3860.73   3
  -1   1   3 281545. 3734.92   3
  -1   1   2 5062.09 413.549   3
  -1  -1   2 5159.63 422.837   3
   1   1  -2 5229.56 414.395   3
   1  -1  -2 5616.06 426.042   3
  -1   1   1 514746. 2990.97   3
  -1  -1   1 522395. 3021.21   3
   1  -1  -1 518929. 3013.91   3
   1   1   0 118007. 1255.42   2
  -1  -1   0 117924. 1390.09   7
   1   1   0 120886. 1406.16   7
  -1   1   0 110641. 1193.10   2
  -1  -1   0 112404. 1211.17   2
   1  -1   0 115747. 1243.84   2
   1  -1   1 2456.57 218.840   5
   1   1   1 2713.96 248.835   6
  -1  -1  -1 2576.47 239.702   6
  -1   1  -1 2234.00 203.091   5
   1   1   2 117121. 1690.48   8
   1  -1   2 113927. 2134.42   3
  -1   1  -2 121550. 2174.64   3
   1   1   2 118023. 2171.97   3
  -1   1  -2 123335. 1175.80   8
  -1   1  -2 122394. 1753.09   5
  -1  -1  -2 122825. 2180.75   3
  -1  -1  -2 120534. 1106.32   5
  -1   1  -3 875828. 4301.19   8
  -1  -1  -3 866640. 7057.37   3
  -1   1  -3 870940. 5349.33   5
  -1   1  -3 860930. 7016.23   3
  -1  -1  -3 882531. 5426.14   8
   1   1   3 856661. 7037.16   3
  -1  -1  -3 857261. 3947.38   5
   1  -1   3 856850. 7041.47   3
  -1   1  -4 8301.30 509.761   8
  -1  -1  -4 9672.78 647.815   8
  -1   1  -4 8370.74 601.468   5
   1  -1   4 8701.56 875.388   3
   1   1   4 9421.77 906.405   3
  -1  -1  -4 8177.58 462.730   5
   1  -1   5 19150.4 1364.94   3
  -1   1  -5 21151.5 930.936   8
  -1   1  -5 19312.0 995.545   5
  -1  -1  -5 21377.2 1077.71   8
  -1  -1  -5 18307.3 786.436   5
   1   1   5 18634.1 1345.36   3
   1  -1   6 3247.18 689.444   3
   1   1   6 3211.67 668.535   3
  -1  -1  -6 3520.77 381.575   5
  -1   1  -6 2884.52 412.431   5
  -1   1  -6 3830.50 453.401   8
   1   1   7 462.510 459.218   3
   1  -1   7 642.345 367.909   3
   1   1   8 1342.98 578.359   3
   1  -1   8 1084.13 552.768   3
   1  -1   9 11374.4 1521.68   3
   1   1   9 6807.33 1197.79   3
  -1  -2   9 874.612 518.292   3
  -1   2   9 960.464 479.277   3
  -1   2   8 17393.3 1670.20   3
  -1  -2   8 16080.4 1589.61   3
  -1  -2   7 2039.54 605.008   3
  -1   2   7 1263.76 485.933   3
  -1  -2   6 3903.23 691.754   3
  -1   2   6 2890.23 584.336   3
  -1  -2   5 2278.47 485.533   3
  -1   2   5 2845.07 545.010   3
  -1  -2   4 50913.9 1864.41   3
  -1   2   4 48203.4 1810.84   3
   1   2  -3 14903.6 876.298   3
   1  -2  -3 15747.8 901.272   3
  -1   2   3 14695.6 852.707   3
  -1  -2   3 13745.0 829.293   3
  -1  -2   2 13680.0 670.305   3
  -1   2   2 13486.3 667.368   3
   1   2  -2 15005.2 694.470   3
   1  -2  -2 14666.2 686.078   3
   1  -2  -1 6586.23 336.429   3
  -1  -2   1 6282.87 331.001   3
   1   2  -1 7057.22 349.468   3
  -1   2   1 6562.41 337.805   3
   1   2   0 130257. 1787.36   7
   1   2   0 124216. 1512.17   4
   1  -2   0 126881. 1282.57   2
  -1   2   0 123261. 1256.47   2
   1  -2   0 129545. 1306.96   8
  -1  -2   0 125520. 1284.82   2
  -1   2   0 131645. 1566.86   4
   1   2   0 128460. 1304.91   2
  -1  -2   0 127373. 1740.66   7
  -1  -2  -1 31382.4 947.434   6
   1  -2   1 31235.0 874.269   5
  -1   2  -1 29292.3 858.207   5
   1  -2   1 31196.5 849.722   3
   1   2   1 29816.5 923.795   6
   1   2   1 31366.7 844.038   3
   1   2   2 45666.7 1193.55   8
  -1  -2  -2 47923.2 1400.56   6
   1  -2   2 47614.5 1374.21   3
   1   2   2 48842.3 1386.65   3
  -1   2  -2 49091.6 1391.86   3
  -1   2  -2 48224.8 1255.10   5
  -1   2  -3 7524.82 561.384   5
   1  -2   3 7844.49 722.428   3
   1   2   3 8128.43 736.070   3
  -1   2  -3 8316.88 702.981   3
  -1  -2  -3 8627.78 720.678   3
  -1  -2  -3 7137.03 538.036   8
  -1  -2  -4 31164.7 1254.00   8
  -1   2  -4 33018.2 1280.68   5
   1   2   4 34018.7 1625.91   3
  -1   2  -4 32141.6 906.882   8
   1  -2   4 32108.5 1575.11   3
  -1  -2  -4 34000.4 750.749   5
  -1  -2  -5 4493.69 324.471   5
  -1   2  -5 5283.86 569.741   5
  -1   2  -5 5501.68 438.476   8
   1  -2   5 3587.11 617.459   3
   1   2   5 5142.55 712.318   3
  -1  -2  -6 496.824 123.913   5
   1  -2   6 953.893 352.801   3
   1   2   6 552.080 306.475   3
   1   2   7 4882.86 854.935   3
   1  -2   7 3334.20 706.839   3
   1   2   8 2531.37 729.586   3
   1  -2   8 2294.64 694.959   3
  -1  -3   9 5.37820 289.779   3
  -1   3   9 714.492 338.817   3
  -1  -3   8 2571.10 676.204   3
  -1   3   8 2378.06 693.540   3
  -1  -3   7 57214.7 2735.60   3
  -1   3   7 53006.3 2629.61   3
  -1   3   6 2883.72 614.001   3
  -1  -3   6 2476.35 546.279   3
  -1  -3   5 931.021 342.730   3
  -1   3   5 1381.55 428.742   3
  -1  -3   4 21604.5 1213.64   3
  -1   3   4 21143.6 1194.81   3
  -1  -3   3 4684.64 489.213   3
   1  -3  -3 4651.14 496.696   3
  -1   3   3 5049.43 506.051   3
   1  -3  -3 4383.12 461.154   8
   1   3  -3 4367.27 490.729   3
   1   3  -2 28013.5 951.662   3
  -1  -3   2 25870.9 920.147   3
   1  -3  -2 27319.8 942.076   3
  -1   3   2 26389.5 920.414   3
   1  -3  -2 28171.8 1040.91   8
  -1   3   1 64736.3 1059.17   3
  -1  -3   1 64359.5 1058.69   3
   1   3  -1 67247.1 1070.84   3
   1  -3  -1 65496.4 1054.81   3
   1  -3  -1 63970.2 1353.80   8
  -1   3   0 3758.72 218.897   1
   1  -3   0 3814.61 274.284   8
   1  -3   0 3927.61 231.299   6
   1  -3   0 4172.75 231.821   2
  -1  -3   0 3878.95 227.746   1
   1   3   0 4326.56 375.835   7
  -1   3   0 4060.27 222.964   6
   1   3   0 4447.92 358.897   6
   1   3   0 4093.03 337.105   4
  -1  -3   0 3937.86 227.816   2
   1   3   0 4065.06 229.916   2
  -1   3   0 3680.90 321.069   4
  -1   3   0 3958.74 274.953   8
  -1   3   0 3505.47 208.892   2
   1  -3   0 4387.98 335.124   5
  -1   3  -1 87963.3 972.838   8
  -1   3  -1 88179.4 1669.74   5
   1   3   1 88443.0 1426.28   3
   1   3   1 84117.0 1720.87   6
   1  -3   1 85459.2 1405.04   3
  -1  -3  -1 87909.9 1798.95   6
  -1   3  -2 35789.2 1184.06   5
   1   3   2 36098.0 1175.48   8
   1   3   2 35276.0 1186.68   3
  -1  -3  -2 34546.8 1274.76   6
   1  -3   2 33959.7 1162.18   3
  -1  -3  -3 121252. 2623.07   3
  -1  -3  -3 112727. 2630.45   6
  -1   3  -3 116391. 2349.42   5
   1  -3   3 112671. 2569.39   3
  -1   3  -3 115963. 2569.76   3
   1   3   3 112206. 2563.78   3
  -1   3  -4 2934.60 426.662   5
   1  -3   4 2534.55 465.441   3
  -1  -3  -4 3659.32 488.557   8
   1   3   4 2594.16 450.408   3
   1  -3   5 13022.4 1107.50   3
  -1   3  -5 15041.0 664.245   8
   1   3   5 15730.4 1238.17   3
   1  -3   6 1746.24 432.600   3
   1   3   6 1277.08 409.517   3
   1   3   7 321.632 325.361   3
   1  -3   7-85.7005 235.850   3
   1   3   8 909.370 448.511   3
   1  -3   8 359.714 440.493   3
  -1  -4   9-790.004 556.911   3
  -1   4   9-205.615 435.988   3
  -1  -4   8 16823.4 1650.87   3
  -1   4   8 19226.4 1759.49   3
  -1  -4   7 1283.65 509.521   3
  -1   4   7 571.945 468.087   3
  -1   4   6 17647.0 1395.93   3
  -1  -4   6 14656.3 1276.38   3
  -1  -4   5 13906.4 1115.49   3
  -1   4   5 12527.2 1056.17   3
  -1   4   4 5039.56 603.602   3
  -1  -4   4 4902.84 599.019   3
  -1   4   3 30508.1 1222.32   3
   1   4  -3 33522.6 1315.23   3
   1  -4  -3 32797.2 1303.36   3
  -1  -4   3 32242.1 1269.82   3
   1  -4  -3 30813.0 1302.22   8
  -1  -4   2 494.095 153.089   3
   1   4  -2 410.047 119.683   3
  -1   4   2 276.368 122.067   3
   1  -4  -2 433.007 116.782   3
   1  -4  -2 644.757 176.105   8
  -1  -4   1 36150.3 786.898   3
   1  -4  -1 33383.1 958.250   5
   1   4  -1 35440.1 782.177   3
   1  -4  -1 33316.1 1033.78   7
  -1   4   1 36622.8 793.894   3
   1  -4  -1 34875.6 1234.70   4
   1  -4  -1 34325.3 765.034   3
   1  -4  -1 34688.1 1098.06   8
   1  -4  -1 33752.5 1027.80   6
   1  -4   0 119626. 1975.58   5
   1   4   0 121377. 2073.79   6
  -1   4   0 115238. 1197.00   1
   1  -4   0 121450. 1776.85   8
  -1   4   0 117658. 1189.17   2
   1  -4   0 119339. 1554.99   6
  -1   4   0 123304. 1782.54   8
  -1   4   0 123219. 1997.13   5
  -1   4   0 124561. 1519.08   6
   1   4   0 125166. 2261.10   7
  -1   4   0 121488. 2119.96   4
   1   4   0 121281. 2112.05   4
  -1  -4   0 115618. 1220.80   1
  -1  -4   0 118977. 1218.78   2
  -1   4  -1 49880.9 1402.33   5
  -1  -4  -1 49667.9 1443.46   4
   1   4   1 53300.3 1105.93   3
   1  -4   1 50239.3 1399.11   5
  -1  -4  -1 49520.5 1468.25   6
  -1  -4  -1 49091.4 1589.34   7
  -1   4  -1 51594.5 955.207   8
   1  -4   1 49223.4 1072.11   3
   1   4   1 49032.1 1439.61   6
  -1   4  -2 17187.3 901.648   5
   1   4   2 15625.7 846.345   8
   1  -4   2 17148.9 823.323   3
   1   4   2 16864.6 811.959   3
  -1  -4  -2 15788.7 927.781   6
   1  -4   3 290.022 182.429   3
  -1   4  -3 559.477 230.022   3
   1   4   3 161.438 131.439   3
  -1  -4  -3 202.653 147.364   3
   1   4   3 86.7184 124.847   8
  -1   4  -3 182.335 103.522   5
   1  -4   4 28689.9 1485.30   3
   1   4   4 29804.5 1523.75   3
   1  -4   5 488.437 289.552   3
   1   4   5 480.709 283.927   3
  -1   4  -5 256.824 97.5580   8
   1   4   6 2632.11 565.896   3
   1  -4   6 1725.08 454.093   3
   1   4   7 478.878 288.764   3
   1  -4   7 263.665 329.243   3
   1   4   8 248.256 424.891   3
   1  -4   8 309.246 232.228   3
  -1  -5   9 228.557 347.024   3
  -1   5   9-491.343 417.324   3
  -1   5   8 153.291 286.822   3
  -1  -5   8-294.607 348.976   3
  -1   5   7 46242.7 2485.09   3
  -1  -5   7 45469.1 2465.25   3
  -1  -5   6 906.744 366.556   3
  -1   5   6 432.983 211.228   3
  -1  -5   5 1238.54 407.325   3
  -1   5   5 682.333 282.325   3
  -1   5   4 24736.9 1290.42   3
  -1  -5   4 23876.4 1282.35   3
  -1   5   3 1183.32 235.332   3
  -1  -5   3 940.530 228.578   3
   1   5  -3 1297.81 254.560   3
   1  -5  -3 1054.96 230.172   3
   1  -5  -2 27075.6 947.530   3
   1   5  -2 27088.3 945.604   3
   1  -5  -2 26844.9 1170.93   8
  -1   5   2 26706.6 925.088   3
  -1  -5   2 25636.7 911.836   3
  -1  -5   1 84244.8 1196.18   3
   1  -5  -1 83007.1 1863.22   8
   1  -5  -1 84514.9 1190.28   3
   1  -5  -1 83657.8 1681.55   5
   1  -5  -1 78864.9 2026.21   4
  -1   5   1 85558.9 1873.13   8
   1  -5  -1 80228.4 1785.08   7
   1  -5  -1 79490.9 1737.09   6
  -1   5   1 85362.8 1198.42   3
   1   5  -1 83566.9 1192.54   3
  -1  -5   0 198259. 1540.98   1
   1   5   0 197167. 3039.18   4
  -1   5   0 204948. 2852.40   5
  -1   5   0 202139. 2563.66   8
  -1   5   0 205121. 1477.92   2
   1   5   0 207504. 3194.62   7
  -1  -5   0 195832. 1504.91   2
   1  -5   0 196243. 2311.34   6
  -1   5   0 203569. 2263.00   6
   1   5   0 202719. 2936.38   6
  -1   5   0 201779. 1482.87   1
   1  -5   0 199613. 2815.24   5
  -1   5   0 203108. 3082.62   4
   1   5   1 59351.5 1699.91   6
   1   5   1 61073.5 1178.44   3
  -1  -5  -1 54630.4 1793.07   7
  -1   5  -1 61008.0 1232.01   8
  -1  -5  -1 56118.5 1692.60   4
   1   5   1 57177.2 1189.67   5
  -1   5  -1 60581.4 1673.69   5
   1  -5   1 57646.6 1157.66   3
  -1  -5  -1 59250.6 1720.32   6
   1   5   2 15465.5 779.336   3
   1   5   2 12871.2 827.545   8
  -1   5  -2 13925.3 867.833   5
  -1  -5  -2 14570.4 943.824   6
   1  -5   2 13121.3 723.050   3
   1   5   3 99552.4 2483.34   8
   1   5   3 104030. 2460.83   3
   1  -5   3 100992. 2437.73   3
   1   5   4 4259.59 588.977   3
   1  -5   4 3689.22 539.136   3
   1  -5   5 4274.22 646.413   3
   1   5   5 4946.17 707.101   3
   1  -5   6 8283.28 997.830   3
   1   5   6 6381.13 882.002   3
   1  -5   7 350.230 434.849   3
   1   5   7 138.137 329.236   3
   1  -5   8 575.140 418.534   3
   1   5   8 1040.76 490.219   3
  -1  -6   9 112.835 267.669   3
  -1   6   9-546.394 480.403   3
  -1  -6   8 11446.0 1359.80   3
  -1   6   8 10990.8 1316.67   3
  -1  -6   7 5068.18 858.996   3
  -1   6   7 4660.02 838.381   3
  -1  -6   6 21557.1 1531.88   3
  -1   6   6 20000.4 1470.64   3
  -1   6   5 32075.4 1666.61   3
  -1  -6   5 30474.7 1636.60   3
  -1  -6   4 806.889 251.807   3
  -1   6   4 365.309 202.534   3
  -1   6   3 9421.47 675.804   3
  -1  -6   3 9240.31 679.975   3
   1   6  -3 9471.10 696.910   3
   1  -6  -3 9056.62 682.340   3
  -1  -6   2 7084.04 485.614   3
   1  -6  -2 7674.67 509.936   3
  -1   6   2 7178.16 482.076   3
   1  -6  -2 7138.18 647.981   8
   1   6  -2 7585.50 507.298   3
   1  -6  -2 6847.55 499.453   5
   1  -6  -2 6946.67 663.687   7
   1  -6  -2 6942.32 643.221   6
   1  -6  -1 80783.7 1822.71   5
   1   6  -1 81901.9 1153.82   3
  -1   6   1 82936.5 1999.19   8
   1  -6  -1 83640.5 1168.93   2
   1  -6  -1 84051.7 2032.78   8
   1  -6  -1 80417.5 1895.15   6
   1  -6  -1 81710.3 1144.29   3
   1  -6  -1 75466.0 2160.68   4
   1   6  -1 83637.1 1189.44   2
  -1   6   1 81064.8 1991.69   7
   1  -6  -1 81800.0 1936.49   7
  -1   6   0 211644. 3132.16   5
  -1   6   0 210482. 1382.30   2
   1   6   0 205453. 3460.28   7
   1  -6   0 200435. 3047.86   5
  -1   6   0 205371. 3413.58   4
  -1   6   0 209891. 2868.88   8
  -1  -6   0 205226. 1461.44   2
   1   6   0 203629. 3179.50   6
  -1   6   0 201787. 2552.77   6
   1   6   0 200286. 3374.70   4
  -1   6  -1 55522.3 1333.10   8
   1   6   1 54918.8 1324.69   5
   1   6   1 59015.5 1817.72   6
  -1   6  -1 58786.4 1768.10   5
   1   6   1 55940.6 1113.27   3
   1  -6   1 56192.6 1132.95   3
  -1  -6  -1 53890.5 1772.38   6
  -1  -6  -1 56252.4 1858.00   4
  -1  -6  -1 54107.9 1888.08   7
   1   6   2 2805.68 340.559   3
  -1  -6  -2 3023.98 528.245   7
  -1   6  -2 2445.92 399.879   5
   1  -6   2 2862.12 341.593   3
   1   6   2 3769.87 485.531   8
   1   6   3 24857.4 1196.45   3
   1   6   3 22470.5 1265.77   8
   1  -6   3 22459.5 1150.26   3
   1  -6   4 11669.1 976.627   3
   1   6   4 9584.24 869.550   3
   1   6   5 17282.4 1283.90   3
   1  -6   5 14170.8 1162.04   3
   1   6   6 85.1704 229.254   3
   1  -6   6-190.225 208.191   3
   1   6   7 28727.3 2008.09   3
   1  -6   7 28558.8 2021.31   3
   1   6   8 1220.23 555.351   3
   1  -6   8 590.699 399.364   3
  -1  -7   9-108.804 320.818   3
  -1   7   9 360.053 446.834   3
  -1   7   8 1523.64 527.776   3
  -1  -7   8 2507.94 652.756   3
  -1  -7   7 22074.4 1731.45   3
  -1   7   7 25624.7 1866.34   3
  -1   7   6 10928.4 1095.97   3
  -1  -7   6 10735.0 1081.18   3
  -1   7   5 308.900 173.324   3
  -1  -7   5 363.791 180.351   3
   1  -7  -5 529.551 132.140   5
   1  -7  -4 122866. 2060.65   5
  -1  -7   4 125105. 2909.11   3
  -1   7   4 126094. 2915.64   3
   1  -7  -3 14681.3 868.395   3
   1   7  -3 15165.5 881.588   3
  -1   7   3 12725.1 787.381   3
  -1  -7   3 13334.7 812.930   3
   1  -7  -3 13656.3 729.689   5
   1  -7  -2 109.767 153.997   4
   1   7  -2-2.22792 84.9352   3
   1  -7  -2-33.0756 155.200   7
  -1  -7   2 78.4457 71.9424   3
   1  -7  -2 110.098 150.720   6
   1  -7  -2-42.8584 75.1286   3
  -1   7   2 174.790 110.953   3
   1  -7  -1 144800. 1498.75   2
   1  -7  -1 140306. 2729.14   6
  -1   7   1 144321. 2840.62   8
  -1   7   1 143860. 2887.43   7
   1  -7  -1 137242. 2552.48   5
   1  -7  -1 148186. 1505.04   3
   1  -7  -1 136563. 3110.88   4
   1   7  -1 146660. 1529.66   2
   1   7  -1 147414. 1520.36   3
   1   7   0 276630. 3655.47   5
   1   7   0 282462. 4313.90   4
  -1   7   0 273910. 4286.78   4
  -1   7   0 284925. 3934.88   5
   1   7   0 282957. 4390.29   7
  -1   7   0 277468. 3615.40   8
   1   7   0 269458. 3949.61   6
  -1   7   0 282495. 3297.67   6
   1  -7   0 277530. 3862.62   5
   1   7   1 54937.5 1469.84   5
  -1   7  -1 56794.8 1494.25   8
   1   7   1 58051.3 1124.57   3
   1  -7   1 57051.1 1130.05   3
  -1  -7  -1 54406.6 1952.79   4
  -1  -7  -1 53145.8 2001.10   7
   1   7   1 59814.7 1937.68   6
  -1   7  -1 55310.1 1849.61   5
   1   7   1 53198.2 1826.75   8
  -1  -7  -1 54328.4 1892.65   6
  -1   7  -1 52918.1 1363.34   6
   1  -7   2 84781.5 1846.28   3
  -1  -7  -2 78685.9 2513.64   4
  -1  -7  -2 79259.5 2660.03   7
   1   7   2 81142.5 2356.40   8
   1   7   2 85422.3 1834.90   3
   1   7   3 80164.8 2484.21   8
   1  -7   3 81026.8 2159.27   3
   1   7   3 82216.9 2161.24   3
   1   7   4 3430.75 504.485   3
   1  -7   4 3558.23 520.209   3
   1   7   5 799.977 358.376   3
   1  -7   5 746.436 321.987   3
   1   7   6 34105.2 1999.05   3
   1  -7   6 34727.8 2015.91   3
   1  -7   7 897.484 482.598   3
   1   7   7 409.888 406.453   3
   1   7   8 3980.06 867.360   3
   1  -7   8 4672.51 921.722   3
  -1  -8   9-0.61592 226.565   3
  -1   8   9-103.925 389.569   3
  -1  -8   8 3038.69 690.256   3
  -1   8   8 3180.58 708.859   3
  -1   8   7 6644.32 947.682   3
  -1  -8   7 5506.70 882.940   3
  -1  -8   6-25.4571 267.295   3
  -1   8   6 536.427 323.085   3
  -1  -8   5 54734.9 2193.12   3
  -1   8   5 54435.3 2160.21   3
   1  -8  -5 57352.7 1339.84   5
  -1  -8   4 19598.4 1151.72   3
  -1   8   4 20504.5 1164.88   3
   1  -8  -4 20314.8 889.754   5
   1  -8  -3 44797.5 1498.25   3
   1  -8  -3 39802.9 1945.85   7
   1   8  -3 45804.7 1529.92   3
   1  -8  -3 44534.3 1400.35   5
  -1   8   3 42217.8 1435.03   3
  -1  -8   3 42703.9 1456.90   3
   1  -8  -2 2731.51 526.126   4
  -1   8   2 2912.04 475.231   8
  -1  -8   2 3494.50 338.726   3
   1  -8  -2 3183.42 320.595   3
   1  -8  -2 1931.74 384.566   7
  -1   8   2 3196.47 320.932   3
   1   8  -2 3850.63 355.219   3
   1  -8  -2 2868.94 377.585   5
   1  -8  -1 85743.5 2271.27   6
   1   8  -1 85163.7 1096.23   3
   1   8  -1 83087.4 1091.34   2
   1  -8  -1 90564.3 2211.14   5
   1   8  -1 82850.6 1107.25   1
   1  -8  -1 83787.9 1086.05   2
   1  -8  -1 83055.3 2609.08   4
  -1   8   1 86828.6 2336.85   8
   1  -8  -1 87677.4 1080.90   3
   1  -8  -1 83966.3 1098.75   1
  -1   8   1 85109.9 2388.59   7
  -1   8   0 7553.73 676.750   7
  -1   8   0 8105.50 613.193   6
   1   8   0 6728.52 613.172   5
  -1   8   0 8509.60 724.956   5
  -1   8   0 7743.13 675.245   8
   1   8   0 6792.18 683.111   6
   1   8   0 7987.58 795.878   7
   1   8   1 148358. 3228.95   6
  -1  -8  -1 146132. 3468.29   7
  -1   8  -1 151155. 2504.74   6
  -1  -8  -1 149319. 3466.15   4
  -1   8  -1 150898. 1864.46   2
  -1   8  -1 147747. 2619.82   8
  -1  -8  -1 145637. 1870.66   2
   1   8   1 154450. 2705.45   5
   1  -8   1 155148. 1796.57   3
   1   8   1 145421. 3195.10   8
   1   8   1 151078. 1741.98   3
   1   8   2 91655.2 2688.07   6
  -1  -8  -2 84428.9 2856.20   7
   1  -8   2 93487.6 1906.31   3
  -1   8  -2 92187.7 1942.97   8
   1   8   2 88447.9 2601.55   8
   1   8   2 90707.2 1861.52   3
  -1  -8  -2 88707.3 2825.13   4
  -1  -8  -3 64644.8 2759.48   7
   1  -8   3 69356.9 1981.58   3
   1   8   3 65101.3 1913.40   3
   1   8   3 67093.6 2418.06   8
   1  -8   4 34605.8 1637.34   3
   1   8   4 37295.8 1660.42   3
   1   8   5 10724.9 1013.05   3
   1  -8   5 10875.7 1039.85   3
   1   8   6 1346.10 478.087   3
   1  -8   6 1177.44 450.194   3
   1   8   7 30249.7 2092.87   3
   1  -8   7 28462.7 2037.11   3
   1  -8   8 729.681 504.450   3
   1   8   8 56.2701 214.207   3
  -1  -9   9 199.728 260.979   3
  -1   9   9 142.269 302.849   3
  -1  -9   8-110.591 324.914   3
  -1   9   8-158.971 398.539   3
  -1  -9   7 5056.74 843.021   3
  -1   9   7 5347.03 870.691   3
  -1   9   6 1.74140 222.994   3
  -1  -9   6 235.052 201.340   3
   1  -9  -5 18499.4 807.696   5
  -1   9   5 17613.4 1239.52   3
  -1  -9   5 16598.5 1210.12   3
  -1  -9   4 53007.5 1907.20   3
   1  -9  -4 53289.6 1522.90   5
  -1   9   4 53749.9 1887.36   3
   1  -9  -3 8872.82 669.090   5
  -1  -9   3 9983.40 712.011   3
   1   9  -3 8167.44 639.851   3
   1  -9  -3 9390.29 1062.33   4
   1  -9  -3 9168.92 957.103   7
   1  -9  -3 9298.71 683.319   3
  -1   9   3 10400.4 710.675   3
  -1  -9   2 21258.6 807.094   3
   1  -9  -2 20955.9 1451.64   4
  -1   9   2 23039.3 1359.56   8
   1  -9  -2 19290.3 1266.19   7
  -1   9   2 20745.3 794.079   3
   1  -9  -2 20910.2 1071.93   5
   1   9  -2 22147.2 830.081   3
   1  -9  -2 21359.8 806.083   3
   1  -9  -1 191.847 52.8378   2
   1   9  -1-196.963 221.889   6
  -1   9   1 167.057 150.370   7
   1  -9  -1 275.465 211.578   5
  -1   9   1 415.411 260.636   8
   1   9  -1 336.842 65.2412   2
   1   9  -1 126.337 38.1257   3
   1  -9  -1 201.139 132.518   6
   1  -9  -1 623.080 338.235   4
   1  -9  -1 162.091 44.8513   3
  -1   9   0 308153. 4700.09   7
  -1   9   0 322401. 4461.03   8
  -1   9   0 319461. 4079.74   6
   1   9   0 317869. 4818.69   6
   1   9   1 17126.1 971.987   5
  -1   9  -1 16027.0 939.255   8
   1   9   1 16231.6 1117.43   8
  -1  -9  -1 16971.8 1239.69   4
  -1   9  -1 16562.4 589.441   2
  -1  -9  -1 16850.0 615.960   2
  -1   9  -1 16711.6 903.369   6
   1   9   1 16408.4 532.075   3
   1  -9   1 16815.2 551.546   3
   1   9   1 14792.1 1073.49   6
  -1  -9  -2 55643.0 2409.97   7
   1   9   2 55200.1 2180.18   8
   1   9   2 63363.6 2328.66   6
  -1  -9  -2 55930.2 2371.48   4
   1   9   2 58467.6 1454.78   3
   1  -9   2 57227.3 1474.24   3
  -1   9  -2 59894.3 1690.21   8
   1   9   3 101388. 2364.12   3
  -1  -9  -3 94352.4 3412.99   7
   1   9   3 104791. 3148.33   8
   1  -9   3 104521. 2404.54   3
  -1  -9  -3 104879. 3433.45   4
   1   9   4 522.994 277.651   8
   1   9   4 1111.03 327.449   3
  -1  -9  -4 1099.36 492.617   7
   1  -9   4 686.172 253.359   3
   1  -9   5 360.800 252.862   3
   1   9   5 634.799 311.839   3
   1  -9   6 31569.2 1949.77   3
   1   9   6 35356.2 2053.03   3
   1   9   7 1290.79 521.923   3
   1  -9   7 1283.28 588.151   3
   1   9   8 2448.54 672.565   3
   1  -9   8 1980.65 640.606   3
  -1 -10   8-2.12233 231.152   3
  -1  10   8-86.4026 410.097   3
  -1 -10   7 1882.20 538.105   3
  -1  10   7 2154.17 590.157   3
  -1 -10   6 3039.90 603.832   3
  -1  10   6 4848.88 733.383   3
  -1  10   5 27518.8 1569.42   3
  -1 -10   5 25795.3 1515.72   3
   1 -10  -4 44127.9 1482.94   5
  -1 -10   4 42647.8 1720.70   3
  -1  10   4 41803.3 1673.45   3
   1 -10  -3 23441.7 1717.74   4
   1  10  -3 24411.9 1101.77   3
   1 -10  -3 23063.3 1569.02   7
  -1 -10   3 24280.7 1083.23   3
  -1  10   3 20805.3 995.455   3
   1 -10  -3 23270.2 1063.65   3
   1 -10  -3 24423.7 1180.58   5
  -1 -10   2 12549.7 596.215   3
   1 -10  -2 11346.9 568.575   3
   1  10  -2 11771.6 596.305   3
  -1  10   2 13743.8 1109.35   8
   1 -10  -2 11451.1 1013.54   7
   1 -10  -2 10356.5 1082.51   4
   1  10  -1 32053.5 1562.67   6
   1 -10  -1 33619.4 1866.11   4
  -1  10   1 33794.4 1632.37   8
  -1  10   0 13287.4 973.668   8
  -1  10   0 13590.6 893.063   6
   1  10   0 13973.5 1059.89   6
   1  10   1 12594.5 1039.87   8
  -1 -10  -1 12726.7 1150.16   4
  -1  10  -1 13149.4 914.250   8
   1 -10   1 13076.1 434.729   3
  -1 -10  -1 13255.2 477.488   2
  -1  10  -1 14724.7 897.156   6
  -1  10  -1 13251.5 449.032   2
   1  10   1 13058.3 416.802   3
   1  10   1 12870.0 904.602   5
   1  10   1 13717.9 1079.75   6
  -1  10  -2 27579.9 1222.43   6
  -1 -10  -2 27319.8 1751.32   4
   1  10   2 29897.9 1675.46   6
   1  10   2 27493.0 1612.94   8
  -1 -10  -2 24444.3 1658.21   7
   1  10   2 26733.9 963.184   3
   1 -10   2 28497.2 1003.29   3
  -1  10  -2 26396.9 1212.80   8
   1  10   3 5611.04 797.574   8
  -1 -10  -3 4480.76 816.586   7
  -1 -10  -3 4116.17 759.177   4
   1  10   3 5293.37 542.161   3
   1 -10   3 5228.25 543.860   3
  -1  10  -3 4228.67 467.229   8
   1  10   4 11937.4 934.477   3
  -1  10  -4 10599.0 666.822   8
  -1 -10  -4 10692.8 1238.94   4
  -1 -10  -4 10405.3 1273.22   7
   1  10   4 10220.7 1090.19   8
   1 -10   4 11838.0 943.954   3
   1  10   5 16637.4 1263.74   3
   1 -10   5 17249.0 1281.49   3
  -1 -10  -5 18731.7 1856.39   7
   1 -10   6 760.298 421.175   3
   1  10   6 1165.70 469.734   3
   1  10   7 23158.5 1832.18   3
   1 -10   7 18427.6 1653.34   3
   1  10   8-207.303 243.603   3
   1 -10   8-103.161 268.175   3
  -1  11   8-366.167 432.661   3
  -1 -11   8-247.205 449.858   3
  -1 -11   7 48.2619 274.202   3
  -1  11   7 568.800 286.990   3
  -1 -11   6 1003.09 382.213   3
  -1  11   6 394.169 226.617   3
   1 -11  -5 15619.0 1599.32   7
  -1 -11   5 15344.1 1177.41   3
  -1  11   5 15460.5 1164.09   3
   1 -11  -4 48324.5 2578.22   7
  -1  11   4 55264.5 1918.67   3
  -1 -11   4 55726.0 1934.95   3
   1 -11  -4 54006.6 2854.63   4
   1  11  -3 8797.74 653.374   3
   1 -11  -3 8804.18 642.470   3
  -1  11   3 9621.85 662.045   3
   1 -11  -3 8878.24 1099.32   4
  -1 -11   3 9296.56 655.431   3
   1 -11  -3 8617.41 1019.37   7
   1 -11  -2 580.009 314.233   4
   1 -11  -2 621.948 130.449   2
   1  11  -2 861.403 154.056   2
  -1  11   1 9532.69 943.979   8
   1  11  -1 8355.25 840.329   6
  -1  11   0 89173.1 2651.98   8
   1  11   0 92254.3 2848.70   6
  -1  11   0 90232.5 2436.86   6
   1  11   0 93492.6 2866.79   8
   1  11   1 2735.46 503.501   6
  -1  11  -1 2477.54 421.172   8
  -1  11  -1 3013.67 443.815   6
   1  11   1 2417.02 494.766   8
   1  11   2 9285.80 552.462   3
   1  11   2 7523.22 882.127   6
   1 -11   2 8117.25 523.696   3
  -1 -11  -2 8539.37 1033.09   4
  -1  11  -2 9009.87 736.973   6
  -1  11  -2 9380.14 779.400   8
   1  11   2 8973.90 959.741   8
  -1 -11  -2 7887.61 992.487   7
  -1 -11  -3 18065.9 1592.09   7
   1 -11   3 20483.7 1057.96   3
  -1  11  -3 21366.0 1103.45   8
   1  11   3 19961.4 1495.90   8
   1  11   3 20882.9 1049.15   3
  -1 -11  -3 18062.9 1573.25   4
   1 -11   4 1604.23 361.954   3
  -1 -11  -4 1218.97 505.097   7
  -1  11  -4 1839.77 308.367   8
   1  11   4 1751.83 461.017   8
  -1 -11  -4 1173.47 521.403   4
   1  11   4 1595.56 358.412   3
  -1 -11  -5-301.587 385.137   7
   1 -11   5 335.570 222.528   3
  -1 -11  -5 681.478 506.896   4
   1  11   5 301.401 218.038   3
   1 -11   6 13311.4 1275.06   3
  -1 -11  -6 13513.7 1739.12   7
   1  11   6 10983.9 1155.89   3
   1 -11   7 2202.29 616.527   3
   1  11   7 1764.77 532.582   3
   1  11   8 289.271 404.102   3
   1 -11   8-70.9188 293.835   3
   1 -12  -8 577.570 526.279   7
  -1  12   8 490.887 391.544   3
  -1  12   7-52.0138 277.128   3
  -1 -12   7 310.838 243.537   3
  -1 -12   6 881.759 336.695   3
  -1  12   6 313.389 200.912   3
   1 -12  -6 429.686 326.320   7
   1 -12  -5 11212.3 1372.67   7
   1 -12  -5 12958.3 1526.39   4
  -1  12   5 13498.7 1092.48   3
  -1 -12   5 13372.4 1092.19   3
  -1  12   4 590.584 228.962   3
  -1 -12   4 693.302 260.867   3
   1 -12  -4 81.2839 171.333   4
   1 -12  -3 22403.2 1810.25   4
  -1 -12   3 21938.9 984.038   3
  -1  12   3 22569.6 996.013   3
   1 -12  -3 22242.4 1653.03   7
   1  12  -2 8544.40 416.254   2
   1  12  -2 7884.67 853.618   6
   1  12  -2 8847.79 428.835   1
  -1  12   2 9546.99 1009.15   8
   1 -12  -2 8106.29 1047.26   4
   1 -12  -2 8631.87 421.067   2
   1 -12  -2 8865.57 432.633   1
   1  12  -1 15743.6 1197.47   6
  -1  12   1 16249.1 1241.00   8
  -1  12   0 1156.21 337.705   6
  -1  12   0 1373.63 400.816   8
   1  12   0 1080.95 382.877   8
   1  12   0 1148.45 364.455   6
  -1  12  -1 9638.35 818.497   6
  -1  12  -1 10095.1 886.471   8
   1  12   1 10078.4 1005.77   6
   1  12   1 9740.65 1016.62   8
  -1  12  -2 3119.75 461.361   8
  -1  12  -2 3254.47 339.403   2
   1 -12   2 2969.21 304.100   3
   1  12   2 2902.35 294.694   3
   1  12   2 2637.43 548.142   8
  -1  12  -2 2646.97 421.054   6
  -1 -12  -2 3104.95 670.973   4
   1  12   3 11021.6 1169.88   8
   1  12   3 11501.9 763.503   3
  -1  12  -3 14038.5 950.290   8
   1 -12   3 12204.7 804.842   3
  -1  12  -3 12635.5 938.078   6
  -1 -12  -3 12030.0 1347.66   7
  -1 -12  -3 10679.5 1248.32   4
  -1  12  -4 11.9135 104.070   8
   1  12   4 4.14488 166.252   3
  -1 -12  -4-160.501 271.039   4
   1  12   4 22.5559 238.044   8
  -1 -12  -4-110.819 332.368   7
   1 -12   4 144.571 157.294   3
  -1 -12  -5 3231.59 819.187   4
   1 -12   5 3251.96 574.317   3
  -1 -12  -5 1824.35 525.353   7
   1  12   5 3058.41 565.957   3
  -1 -12  -6 186.238 297.045   7
   1  12   6-1.13622 184.500   3
  -1 -12  -6 94.3450 268.913   4
   1 -12   6 86.7119 248.585   3
   1  12   7 9634.46 1186.47   3
   1 -12   7 10080.0 1215.05   3
  -1 -12  -7 9714.27 1598.36   7
   1  12   8 291.958 267.862   3
   1 -13  -7 1076.12 505.518   4
   1 -13  -7 1080.61 572.641   7
  -1  13   6 780.871 318.969   3
   1 -13  -6 432.132 405.196   4
   1 -13  -6 1224.92 514.944   7
  -1  13   5 1619.05 440.289   3
   1 -13  -5 2088.59 646.780   7
   1 -13  -5 1436.67 581.895   4
   1 -13  -4 34554.9 2455.16   4
  -1 -13   4 33031.3 1451.10   3
  -1  13   4 32338.9 1427.34   3
   1 -13  -4 33841.3 2255.18   7
   1  13  -3 19492.3 875.791   2
   1 -13  -3 17502.6 1682.38   4
   1 -13  -2 1645.08 537.626   4
  -1  13   2 1226.49 411.366   8
   1  13  -2 1701.00 426.090   6
  -1  13   1 3951.11 651.891   8
   1  13  -1 4512.22 694.896   8
   1  13  -1 4529.13 680.665   6
   1  13   0 28721.9 1735.34   8
  -1  13   0 26041.8 1581.92   8
  -1  13   0 27218.7 1476.25   6
   1  13   0 26720.5 1660.33   6
  -1  13  -1 8962.75 885.406   8
  -1  13  -1 10538.0 885.524   6
   1  13   1 9523.72 1021.51   6
   1  13   1 9474.53 1058.64   8
  -1  13  -2 1389.32 345.680   6
  -1 -13  -2 1259.51 476.863   4
   1  13   2 1811.39 202.054   3
   1  13   2 1616.43 479.521   8
  -1  13  -2 1803.59 416.090   8
   1  13   3 3969.11 730.775   8
  -1 -13  -3 5276.91 932.749   4
  -1  13  -3 4110.84 560.282   6
   1  13   3 3227.03 387.447   3
  -1  13  -3 4252.86 566.458   8
  -1 -13  -3 2973.29 699.233   7
   1  13   4 1750.02 342.143   3
  -1  13  -4 2819.81 422.142   8
  -1 -13  -4 2340.45 644.792   4
  -1 -13  -4 1635.12 551.900   7
   1  13   4 2598.83 673.241   8
  -1 -13  -5 7082.00 1179.03   4
   1  13   5 7949.23 865.675   3
  -1 -13  -5 7421.50 1250.82   7
  -1 -13  -6 6724.88 1206.01   4
  -1 -13  -6 6757.14 1318.47   7
   1  13   6 8341.93 982.464   3
  -1 -13  -7 195.982 256.481   7
  -1 -13  -7 206.395 372.580   4
   1 -14  -7-389.192 451.537   7
   1 -14  -6 1201.51 594.204   4
   1 -14  -6 563.321 399.560   7
   1 -14  -5 11063.8 1431.92   7
   1 -14  -5 10346.4 1457.97   4
   1 -14  -4 951.129 462.588   7
   1 -14  -4 957.712 395.567   4
   1 -14  -3 38832.9 2596.53   4
   1  14  -3 35932.4 1964.15   6
  -1  14   2 6142.80 887.436   8
   1  14  -2 6689.93 847.591   6
   1  14  -1 572.371 278.692   6
   1  14  -1 475.317 319.513   8
  -1  14   1 279.649 222.995   8
  -1  14   0 4042.86 624.292   6
   1  14   0 3472.05 632.171   6
   1  14   0 3937.92 671.748   8
  -1  14   0 3917.73 652.333   8
   1  14   1 510.362 230.967   8
  -1  14  -1 98.5548 213.698   8
   1  14   1 419.969 302.695   6
  -1  14  -1 328.592 191.776   6
   1  14   2 5295.28 823.427   8
  -1  14  -2 6187.65 733.274   8
  -1  14  -2 7188.79 764.800   6
   1  14   3 3269.39 713.977   8
  -1  14  -3 4094.98 585.632   6
  -1  14  -3 4340.27 603.635   8
  -1 -14  -3 3464.99 816.769   4
  -1 -14  -4 10693.8 1427.03   7
  -1 -14  -4 14778.9 1637.70   4
  -1 -14  -5 2302.43 736.862   4
  -1 -14  -5 3096.90 820.234   7
  -1 -14  -6 2385.91 739.069   7
  -1 -14  -6 1888.24 688.510   4
   1 -15  -7 479.199 417.864   7
   1 -15  -6 1243.47 554.344   7
   1 -15  -6 852.076 460.904   4
   1 -15  -5 766.255 509.209   7
   1 -15  -5-108.934 293.508   4
   1 -15  -4 30734.6 2487.23   4
   1  15  -3 8693.30 1015.09   6
   1 -15  -3 7342.95 1189.95   4
   1  15  -2-60.1575 202.535   6
   1  15  -2 183.362 233.637   8
   1  15  -1 5101.39 771.537   8
  -1  15   1 4311.73 763.035   8
   1  15   0 40301.3 2259.55   8
  -1  15   0 47881.3 2344.02   8
   1  15   0 41899.4 2230.06   6
  -1  15   0 46932.3 2115.17   6
  -1  15  -1 2432.93 517.209   8
   1  15   1 2553.47 618.691   8
   1  15   1 1841.94 495.256   6
  -1  15  -1 2105.61 462.565   6
  -1  15  -2 8612.28 860.325   6
  -1  15  -2 9401.81 962.593   8
   1  15   2 9021.76 1138.04   8
   1  15   3 3245.74 746.784   8
  -1  15  -3 5334.93 671.367   6
  -1 -15  -3 4234.56 943.644   4
  -1  15  -3 3959.31 593.726   8
  -1 -15  -4 2774.16 799.503   7
  -1 -15  -4 4368.92 978.415   4
  -1 -15  -5 3910.87 895.572   4
  -1 -15  -5 3765.32 928.926   7
  -1 -15  -6 5347.26 1186.77   7
  -1 -15  -6 7206.43 1312.28   4
   1 -16  -6-32.2362 450.637   7
   1 -16  -5 10664.0 1453.09   7
   1 -16  -5 12221.4 1685.72   4
   1 -16  -4 3881.52 919.144   4
   1  16  -4 3854.68 708.534   6
   1  16  -4 3704.75 664.793   8
   1  16  -3 9027.61 1033.10   8
   1  16  -3 10440.3 1148.31   6
   1 -16  -3 8025.06 1265.18   4
   1  16  -2 16305.9 1420.52   6
   1  16  -2 16121.8 1394.20   8
   1  16  -1 26834.4 1824.64   6
  -1  16   1 28243.3 1953.73   8
   1  16  -1 26986.7 1862.08   8
  -1  16   0 3241.83 699.514   8
   1  16   0 1865.84 488.405   6
   1  16   0 1882.93 493.035   8
  -1  16  -1 17754.0 1432.45   8
   1  16   1 15976.7 1513.84   8
  -1  16  -1 18978.3 1343.23   6
   1  16   1 19345.4 1598.03   6
   1  16   2 1882.39 663.452   8
  -1  16  -2 1273.70 375.101   8
  -1  16  -2 1170.66 365.921   6
  -1  16  -3 7937.10 882.684   8
  -1 -16  -3 7017.91 1181.49   4
   1  16   3 9002.31 1221.90   8
  -1 -16  -4 6272.67 1167.78   4
  -1 -16  -5 2482.17 849.850   7
  -1 -16  -5 4631.61 1062.45   4
  -1 -16  -6 871.140 596.172   7
   1 -17  -6 136.221 350.138   7
   1 -17  -5 293.601 427.790   4
   1 -17  -4 11940.3 1674.10   4
   1  17  -3 9085.86 1116.43   6
   1  17  -3 9322.59 1092.64   8
   1  17  -2 4891.55 817.763   6
   1  17  -2 4625.63 747.679   8
  -1  17   1 15019.0 1481.15   8
   1  17  -1 11515.2 1265.70   8
   1  17  -1 14562.4 1383.97   6
  -1  17   0 43582.4 2428.81   8
   1  17   0 42883.4 2494.50   8
   1  17   0 44686.4 2455.70   6
  -1  17  -1 170.465 311.881   8
   1  17   1-226.150 360.563   8
   1  17   1-316.434 245.897   6
  -1  17  -1 302.436 269.891   6
  -1  17  -2 6035.46 832.670   8
   1  17   2 6813.42 1075.09   8
   1  17   3 4464.59 921.617   8
  -1 -17  -4 1610.12 632.241   4
   1 -18  -4-24.5270 310.401   4
   1  18  -3 1162.61 397.910   8
   1  18  -2 4829.03 836.434   6
   1  18  -2 4462.80 806.988   8
   1  18  -1 15248.9 1464.12   6
   1  18  -1 15486.2 1498.90   8
  -1  18   0 1586.13 540.350   8
   1  18   0 1513.13 546.332   8
   1  18   0 688.216 393.249   6
  -1  18  -1 4718.66 812.836   8
   1  18   1 6292.28 1039.94   8
   1  18   2 1036.42 547.187   8
  -1  18  -2 1163.05 418.239   8
   1  18   3 4059.04 888.859   8
   1  19  -3 419.159 311.635   8
   1  19  -2 176.991 259.077   6
   1  19  -2 1363.86 484.479   8
   1  19  -1 3499.99 734.324   6
   1  19  -1 3450.27 749.765   8
  -1  19   0 10123.2 1253.57   8
   1  19   0 9174.09 1252.27   8
   1  19   0 10835.1 1274.88   6
  -1  19  -1 290.734 299.926   8
   1  19   1-82.9117 307.034   8
   1  19   2 1186.67 554.009   8
  -1  19  -2 726.854 370.402   8
   1  20  -2 1583.19 529.606   8
   1  20  -1 1462.99 543.122   6
   1  20  -1 1965.50 658.691   8
   1  20   0 2199.25 718.848   8
   1  20   0 1999.39 593.057   6
  -1  20  -1 77.0922 217.457   8
   1  20   1-375.452 262.033   8
   1  21  -2-493.806 425.707   8
   1  21  -1 5664.36 1045.50   8
  -2   0   9-160.650 358.964   3
  -2   0   8 3050.74 717.747   3
  -2   0   7 652.495 388.754   3
  -2   0   6 1023.96 326.680   3
  -2   0   5 178.813 253.153   3
  -2   0   4 253193. 4129.28   3
  -2   0   3 56.5745 148.884   3
   2   0  -3-119.305 66.9030   3
  -2   0   2 18977.8 825.264   3
   2   0  -2 20642.8 847.865   3
  -2   0   1 260.276 108.902   2
   2   0  -1 118.045 80.9099   2
   2   0   0 68130.0 1348.13   2
  -2   0   0 64020.7 1295.07   2
  -2   0  -1 142.626 74.1120   6
   2   0   1 40.2701 68.3977   6
   2   0   2 265929. 2244.81   8
   2   0   2 262198. 3545.00   3
   2   0   2 260031. 2462.08   5
   2   0   3 610.511 321.820   3
   2   0   4 9005.37 890.606   3
   2   0   5 3.36166 217.061   3
   2   0   6 100795. 3561.13   3
   2   0   7 702.222 461.825   3
   2   0   8 8709.26 1254.34   3
  -2  -1   9-250.847 407.461   3
  -2   1   9-360.977 518.623   3
  -2   1   8 367.243 394.597   3
  -2  -1   8-88.7482 325.733   3
  -2   1   7 2551.35 637.471   3
  -2  -1   7 844.510 415.856   3
  -2  -1   6 4090.77 652.917   3
  -2   1   6 5258.36 748.847   3
  -2  -1   5 114749. 3131.90   3
  -2   1   5 116105. 3144.02   3
  -2   1   4 40531.0 1657.15   3
  -2  -1   4 37882.6 1598.03   3
  -2  -1   3 7229.41 616.423   3
   2  -1  -3 6192.56 555.225   3
   2   1  -3 6867.83 590.439   3
  -2   1   3 7584.09 622.620   3
   2  -1  -2 38234.6 1144.40   3
  -2  -1   2 36081.2 1126.87   3
  -2   1   2 35990.3 1125.31   3
   2   1  -2 36783.3 1125.11   3
  -2   1   1 17675.6 665.816   2
   2   1  -1 17991.8 666.799   2
  -2  -1   1 18172.2 673.509   2
   2  -1  -1 17802.2 661.366   2
   2  -1   0 1377.78 198.023   2
  -2   1   0 1130.45 180.173   2
  -2  -1   0 1089.29 171.313   7
   2   1   0 1245.10 187.454   2
  -2  -1   0 1253.20 188.141   2
   2   1   0 1187.12 178.117   7
  -2   1  -1 214258. 1870.33   6
   2   1   1 210037. 2443.74   6
  -2  -1  -2 9178.02 610.947   6
   2  -1   2 9159.85 318.336   8
   2   1   2 8883.42 379.155   5
  -2   1  -2 9677.52 525.136   6
   2   1   2 9019.76 487.510   8
   2  -1   2 8885.51 662.911   3
   2  -1   2 9694.54 537.175   5
   2   1   2 9431.91 687.140   3
   2   1   3 280889. 4299.76   3
  -2   1  -3 297217. 3250.29   5
   2  -1   3 278418. 4280.89   3
  -2  -1  -3 300285. 4022.24   6
   2  -1   4 160.162 223.909   3
   2   1   4 281.703 246.165   3
  -2   1  -4 62.9314 121.262   5
   2   1   5 38485.7 2020.66   3
  -2   1  -5 39033.2 1408.48   5
   2  -1   5 36333.4 1965.81   3
   2  -1   6 1277.97 520.544   3
   2   1   6 859.619 512.882   3
   2   1   7 30692.9 2146.46   3
   2  -1   7 29676.1 2132.94   3
   2  -1   8-508.045 390.773   3
   2   1   8-190.778 421.076   3
  -2   2   9-1909.16 649.850   3
  -2  -2   9 413.736 345.086   3
  -2  -2   8 6492.24 960.538   3
  -2   2   8 5574.49 955.465   3
  -2  -2   7 3462.31 664.250   3
  -2   2   7 2607.15 599.794   3
  -2   2   6-550.911 349.250   3
  -2  -2   6-369.057 385.306   3
  -2   2   5 23213.6 1410.69   3
  -2  -2   5 22949.6 1411.37   3
  -2   2   4 222846. 3860.46   3
  -2  -2   4 226482. 3897.03   3
  -2   2   3 44265.0 1504.35   3
  -2  -2   3 46611.9 1548.99   3
   2  -2  -3 45974.5 1516.32   3
   2   2  -3 48563.3 1558.83   3
  -2   2   2 115354. 2024.37   3
   2   2  -2 117841. 2020.34   3
   2  -2  -2 115383. 2003.30   3
  -2  -2   2 114759. 2025.74   3
   2  -2  -1 10668.7 514.717   3
   2   2  -1 11995.7 541.653   2
   2  -2  -1 11534.4 538.396   2
  -2  -2   1 11211.9 537.669   2
   2   2  -1 11600.6 535.958   3
   2   2   0 316967. 2913.38   2
  -2   2   0 315015. 2442.00   4
   2   2   0 318600. 2397.55   4
  -2   2   0 309711. 2841.12   2
  -2  -2   0 307865. 2859.95   2
   2  -2   0 308320. 2861.69   2
  -2  -2   0 310986. 3209.32   7
   2   2   1 13420.4 698.379   6
  -2   2  -1 14135.5 366.801   6
  -2  -2  -1 13103.7 689.852   6
   2  -2   1 12598.3 628.355   5
   2  -2   2 400846. 4348.32   3
   2  -2   2 397703. 3805.16   5
   2   2   2 394169. 3678.72   8
   2   2   2 404446. 4361.83   3
   2   2   2 403299. 1960.35   5
  -2   2  -3 323.439 138.996   5
   2   2   3 542.960 295.401   3
   2  -2   3 522.880 279.760   3
  -2  -2  -3 150.954 131.520   6
   2   2   3 398.612 185.189   8
  -2   2  -4 34824.9 1338.54   5
   2   2   4 38115.4 1793.21   3
   2  -2   4 36391.5 1741.58   3
  -2   2  -5 279.226 165.334   5
   2  -2   5 62.3449 330.760   3
   2   2   5 400.440 351.924   3
   2   2   6 27628.0 1879.18   3
   2  -2   6 28784.5 1936.99   3
   2   2   7 716.174 431.810   3
   2  -2   7 899.827 479.624   3
   2  -2   8-519.256 395.045   3
   2   2   8-320.029 476.637   3
  -2  -3   9 959.866 496.573   3
  -2   3   9 1410.90 534.481   3
  -2   3   8 1859.03 611.116   3
  -2  -3   8 2384.62 635.154   3
  -2  -3   7 2131.40 591.233   3
  -2   3   7 2910.66 668.722   3
  -2   3   6 6097.24 809.069   3
  -2  -3   6 4648.49 689.010   3
  -2   3   5 141800. 3488.34   3
  -2  -3   5 134787. 3410.87   3
  -2   3   4 13847.9 984.503   3
  -2  -3   4 13524.3 982.613   3
  -2   3   3 83024.4 2070.06   3
  -2  -3   3 86228.6 2104.62   3
   2  -3  -3 85329.6 2067.35   3
   2   3  -3 86160.4 2072.79   3
  -2   3   2 1868.41 261.059   3
  -2  -3   2 1996.77 277.832   3
   2   3  -2 2202.28 280.475   3
   2  -3  -2 2289.27 292.944   3
   2   3  -1 74016.4 1360.11   2
   2  -3  -1 72427.5 1346.01   2
   2  -3  -1 70193.9 1310.13   3
   2   3  -1 74704.7 1359.74   3
   2  -3  -1 72228.2 1056.67   7
   2   3   0 37260.3 1006.43   4
   2   3   0 36529.1 1229.35   7
   2   3   0 35328.0 966.543   2
  -2  -3   0 35036.4 1204.63   7
  -2   3   0 35971.4 1003.20   4
  -2   3   0 34565.6 947.069   2
  -2  -3   0 34861.9 959.016   2
   2  -3   0 35367.7 967.786   2
   2   3   1 1762.91 282.837   6
   2  -3   1 2067.47 281.345   5
   2  -3   1 1977.34 142.916   8
  -2  -3  -1 2197.34 312.134   6
  -2  -3  -2 7323.49 629.797   6
   2  -3   2 6351.15 533.781   5
  -2   3  -2 8426.72 608.622   5
   2   3   2 6825.98 586.797   3
   2   3   2 7143.31 565.817   8
   2  -3   2 7165.12 601.717   3
   2   3   3 99004.6 2536.32   3
  -2   3  -3 106024. 2334.57   5
   2  -3   3 101477. 2563.69   3
   2   3   3 99462.1 2216.17   8
   2   3   4-69.8181 215.923   3
   2  -3   4 70.7469 236.917   3
  -2   3  -4-15.2846 100.946   5
   2   3   5 18008.7 1390.85   3
   2  -3   5 16579.8 1338.48   3
   2  -3   6 2416.20 587.463   3
   2   3   6 1608.57 553.306   3
   2  -3   7 3757.04 775.436   3
   2   3   7 4570.23 844.813   3
   2  -3   8 196.423 268.205   3
   2   3   8-206.116 366.235   3
  -2  -4   9 240.125 391.747   3
  -2   4   9-638.471 547.800   3
  -2  -4   8 12231.9 1354.29   3
  -2   4   8 11816.2 1353.84   3
  -2   4   7 11329.5 1214.40   3
  -2  -4   7 10201.4 1180.00   3
  -2   4   6 473.540 280.775   3
  -2  -4   6 97.1111 292.881   3
  -2  -4   5 9766.65 930.163   3
  -2   4   5 9459.89 911.743   3
  -2   4   4 270069. 4222.91   3
  -2  -4   4 273425. 4284.56   3
  -2  -4   3-7.51031 127.557   3
   2  -4  -3 9.55335 81.3111   3
   2   4  -3 217.002 134.021   3
  -2   4   3 78.8112 97.3081   3
  -2  -4   2 20948.7 866.557   3
   2  -4  -2 21264.2 862.906   3
   2   4  -2 20867.1 856.249   3
  -2   4   2 20408.5 850.282   3
   2  -4  -1 118015. 1747.29   1
   2   4  -1 115103. 1736.20   1
   2   4  -1 115102. 1701.77   2
   2  -4  -1 110916. 2194.93   4
   2  -4  -1 114110. 1690.43   2
   2   4  -1 114570. 1687.93   3
   2  -4  -1 110363. 1638.46   3
   2  -4  -1 110059. 1552.13   7
   2   4   0 18124.5 951.037   7
   2  -4   0 17311.1 684.009   8
   2  -4   0 16614.5 483.658   6
  -2   4   0 16853.2 792.748   4
   2   4   0 18018.1 815.688   4
   2  -4   0 17339.6 669.465   2
   2   4   0 17447.1 675.666   2
  -2   4   0 16748.1 653.762   2
  -2  -4   0 16959.6 667.282   2
  -2  -4   0 15942.4 654.391   1
  -2   4   0 16967.5 667.274   1
   2  -4   0 17138.7 829.536   5
  -2  -4  -1 6616.91 527.100   4
   2   4   1 6292.56 564.687   6
  -2  -4  -1 7462.34 610.154   6
  -2  -4  -1 6575.02 638.079   7
   2  -4   1 6542.85 548.538   5
  -2  -4  -2 54955.2 1834.68   6
   2  -4   2 55839.9 1623.93   3
   2   4   2 54821.0 1607.52   3
  -2   4  -2 56783.7 1693.43   5
   2   4   2 53200.5 1627.01   8
   2  -4   2 54289.5 1664.87   5
   2   4   2 54472.9 1769.61   6
  -2   4  -3 251.174 146.423   5
   2  -4   3 154.103 162.153   3
   2   4   3 368.521 240.733   3
   2   4   3-20.0398 107.686   8
   2   4   4 16693.0 1189.73   3
   2  -4   4 17166.3 1194.89   3
   2  -4   5 1879.69 454.785   3
   2   4   5 798.938 362.593   3
   2   4   6 11829.2 1241.43   3
   2  -4   6 10546.6 1182.38   3
   2   4   7-70.0734 303.504   3
   2  -4   7-26.4077 305.450   3
   2   4   8 1359.66 522.300   3
   2  -4   8 1789.69 638.161   3
  -2   5   9 1360.54 529.350   3
  -2  -5   9 1954.38 620.741   3
  -2   5   8 14501.7 1502.44   3
  -2  -5   8 13411.8 1468.53   3
  -2   5   7 8289.96 1058.26   3
  -2  -5   7 6502.53 934.082   3
  -2   5   6 9443.67 991.327   3
  -2  -5   6 8918.99 995.111   3
  -2   5   5 62940.6 2313.42   3
  -2  -5   5 63314.2 2350.08   3
  -2  -5   4 3646.27 527.941   3
  -2   5   4 3565.82 525.335   3
   2  -5  -3 81161.6 2012.97   3
   2   5  -3 81203.6 2013.41   3
  -2  -5   3 76809.3 1991.00   3
  -2   5   3 78442.5 1986.74   3
  -2   5   2 17980.9 802.722   3
   2  -5  -2 18127.0 797.514   3
   2   5  -2 18093.1 797.115   3
   2  -5  -2 19279.7 1008.07   8
  -2  -5   2 17825.6 804.539   3
   2  -5  -1 94476.3 1543.28   2
   2  -5  -1 91050.5 2174.62   4
   2  -5  -1 98071.6 1594.18   1
   2   5  -1 97034.3 1588.03   1
   2  -5  -1 94003.8 1503.42   3
   2   5  -1 97161.0 1564.22   2
   2  -5  -1 93824.7 2007.94   8
   2   5  -1 96338.2 1539.69   3
  -2   5   0 20373.5 712.349   2
   2  -5   0 19722.8 638.007   6
   2   5   0 21638.3 1122.42   7
   2  -5   0 20881.3 830.427   8
   2   5   0 20768.1 982.892   4
  -2  -5   0 20115.5 720.372   2
   2   5   0 20326.5 1033.34   6
   2   5   0 19481.5 711.800   2
  -2   5   0 22033.8 1018.19   4
   2  -5   0 20542.6 978.496   5
  -2   5   0 19997.1 714.240   1
  -2  -5   0 19852.9 726.542   1
  -2   5  -1 262.121 126.611   5
  -2   5  -1 303.288 63.0729   6
   2   5   1 148.772 125.720   6
  -2  -5  -1 205.082 122.121   6
   2  -5   1 50.6257 89.7722   5
  -2  -5  -1 263.874 141.659   4
  -2  -5  -1 174.402 130.921   7
  -2   5  -2 9344.02 741.294   5
   2   5   2 7837.14 326.687   5
   2   5   2 7013.81 637.255   8
   2   5   2 8071.94 741.094   6
   2  -5   2 7258.93 589.719   3
   2   5   2 8426.14 635.320   3
   2   5   3 153728. 3155.73   8
   2   5   3 158896. 3215.62   3
   2  -5   3 155969. 3181.13   3
   2   5   4 11418.8 1000.26   3
   2  -5   4 11202.4 990.307   3
   2   5   4 11199.5 907.127   8
   2   5   5 1931.29 473.439   3
   2  -5   5 1996.68 477.030   3
   2  -5   6 7123.33 960.728   3
   2   5   6 9781.93 1112.08   3
   2   5   7 1565.51 513.042   3
   2  -5   7 1369.25 464.512   3
   2   5   8 161.809 257.408   3
   2  -5   8-80.6286 305.903   3
  -2   6   9 294.762 395.020   3
  -2  -6   9 255.708 311.184   3
  -2  -6   8 5622.88 1020.50   3
  -2   6   8 7332.25 1084.85   3
  -2  -6   7 6415.47 934.642   3
  -2   6   7 6253.39 936.587   3
  -2  -6   6 3110.30 592.316   3
  -2   6   6 4046.36 659.523   3
  -2  -6   5 257.956 229.516   3
  -2   6   5 359.263 253.374   3
  -2  -6   4 125616. 2932.20   3
  -2   6   4 122443. 2887.99   3
   2  -6  -3 49402.9 1580.08   3
  -2   6   3 46170.3 1521.30   3
  -2  -6   3 49944.8 1591.60   3
   2   6  -3 48676.0 1579.86   3
   2  -6  -2 6922.13 598.297   7
  -2   6   2 7673.73 526.394   3
   2  -6  -2 7736.84 673.294   8
   2   6  -2 7339.17 512.869   3
  -2  -6   2 7441.29 523.402   3
   2  -6  -2 7873.78 522.286   3
   2  -6  -1 327314. 3595.59   6
   2  -6  -1 334056. 2901.64   2
   2   6  -1 331633. 2881.22   2
   2  -6  -1 319795. 4453.75   4
   2  -6  -1 329554. 2785.64   3
   2  -6  -1 325272. 3986.26   5
   2  -6  -1 321662. 2900.53   1
   2   6  -1 339863. 2872.44   3
   2  -6  -1 328613. 4025.08   8
   2   6  -1 336235. 2937.94   1
   2  -6   0 4192.21 343.854   6
  -2   6   0 4691.29 336.776   2
  -2  -6   0 4525.54 338.206   1
   2   6   0 3885.95 476.562   4
   2   6   0 4705.57 572.293   7
   2   6   0 3830.12 481.306   6
  -2   6   0 4321.57 325.123   1
   2  -6   0 4582.31 506.249   5
   2  -6   0 4685.38 432.962   8
  -2  -6   0 4935.07 349.232   2
  -2   6  -1 316.916 87.5846   6
  -2   6  -1 389.180 123.997   2
  -2  -6  -1 558.760 234.425   4
   2   6   1 156.597 124.379   6
  -2  -6  -1 364.622 212.719   7
   2  -6   1 323.398 167.753   5
  -2   6  -1 145.431 97.5602   5
  -2  -6  -1 616.303 212.069   6
  -2  -6  -1 406.800 131.014   2
   2   6   2 88496.1 2393.29   8
  -2  -6  -2 87491.4 2863.55   7
  -2  -6  -2 93297.1 2591.75   4
   2  -6   2 93599.9 2111.82   3
   2   6   2 93397.6 2101.12   3
   2   6   2 90895.5 2546.00   6
   2   6   2 89747.5 1357.13   5
   2   6   3 65782.3 2178.73   8
   2  -6   3 65654.2 2081.24   3
   2   6   3 65776.1 2080.36   3
   2   6   4 27877.8 1555.53   3
   2   6   4 29108.6 1539.32   8
   2  -6   4 30313.6 1624.51   3
   2  -6   5 21796.0 1525.88   3
   2   6   5 21923.2 1532.56   3
   2   6   6 8538.15 1054.53   3
   2  -6   6 9542.32 1144.13   3
   2   6   7 5149.85 901.166   3
   2  -6   7 3399.20 809.511   3
   2   6   8 541.038 411.978   3
   2  -6   8-331.517 369.517   3
  -2   7   9 1260.91 531.874   3
  -2  -7   9 776.067 357.160   3
  -2   7   8 6527.79 1047.55   3
  -2  -7   8 5520.29 949.788   3
  -2  -7   7 8148.12 1060.75   3
  -2   7   7 7327.33 997.749   3
  -2  -7   6-73.5687 276.056   3
  -2   7   6 107.165 281.926   3
  -2   7   5 25903.5 1494.03   3
  -2  -7   5 24776.9 1484.75   3
  -2   7   4 12527.5 932.245   3
  -2  -7   4 13824.0 976.820   3
   2  -7  -3 31423.9 1266.36   3
  -2   7   3 30023.6 1231.67   3
  -2  -7   3 30056.7 1241.16   3
   2   7  -3 29262.4 1229.85   3
   2  -7  -2 154068. 2816.94   5
   2  -7  -2 151404. 2939.20   7
   2   7  -2 161122. 2354.26   3
  -2   7   2 152944. 2317.29   3
  -2  -7   2 157182. 2337.15   3
   2  -7  -2 154851. 3045.25   6
   2  -7  -2 156530. 2310.65   3
   2  -7  -1 17196.9 1123.31   4
   2  -7  -1 18544.0 1022.71   8
   2  -7  -1 18188.8 1006.03   5
   2  -7  -1 17905.5 664.604   2
   2  -7  -1 17625.8 905.415   6
  -2   7   1 18177.9 939.099   7
   2  -7  -1 17489.9 632.660   3
   2   7  -1 19126.5 669.175   3
   2   7  -1 18219.9 688.221   1
   2  -7  -1 18167.3 674.933   1
   2   7  -1 17570.6 670.613   2
   2  -7   0 134067. 2138.74   6
   2  -7   0 134640. 2866.21   5
  -2   7   0 136315. 3045.53   4
  -2  -7   0 132086. 1766.96   2
   2   7   0 133684. 2970.81   6
  -2   7   0 134126. 1726.67   2
  -2   7   0 131156. 1739.72   1
   2   7   0 138983. 3025.02   4
  -2  -7   0 132755. 1789.72   1
   2  -7   1 233.920 160.633   5
   2  -7   1 33.1061 85.9403   3
   2   7   1 259.166 189.473   6
   2   7   1 406.558 133.269   3
  -2  -7  -1-175.303 148.221   4
  -2   7  -1 236.988 92.5664   6
  -2  -7  -1-214.990 224.071   7
  -2   7  -1 165.294 83.3896   2
  -2   7  -1 264.882 122.110   8
  -2  -7  -1 182.580 119.222   2
   2   7   2 12524.2 1010.52   6
  -2  -7  -2 13227.8 1024.53   4
  -2   7  -2 14390.9 625.965   8
   2   7   2 13522.7 806.350   3
   2   7   2 12567.9 596.620   5
   2  -7   2 12986.2 790.975   3
  -2  -7  -2 11851.0 1108.05   7
   2   7   2 12280.7 949.716   8
   2   7   3 64163.8 2286.05   8
   2   7   3 66710.1 2089.32   3
   2  -7   3 67180.1 2101.30   3
   2   7   4 65981.1 2361.26   3
   2  -7   4 61706.2 2299.02   3
   2   7   4 66508.3 2450.67   8
   2  -7   5 4332.60 685.632   3
   2   7   5 5427.07 766.781   3
   2   7   6 43404.7 2339.87   3
   2  -7   6 39424.8 2232.45   3
   2  -7   7 510.382 299.677   3
   2   7   7 395.935 270.677   3
   2   7   8-494.219 451.125   3
   2  -7   8 26.4226 209.809   3
  -2   8   9 687.391 419.560   3
  -2  -8   9-112.558 318.573   3
  -2   8   8 1873.80 569.480   3
  -2  -8   8 1375.28 451.659   3
  -2   8   7 8998.45 1111.11   3
  -2  -8   7 8780.44 1094.91   3
   2  -8  -6 847.973 202.737   5
  -2   8   6 1425.04 411.815   3
  -2   8   5 1782.14 394.349   3
  -2  -8   5 2263.12 452.520   3
   2  -8  -4 40386.4 1433.19   5
  -2   8   4 42601.5 1694.68   3
  -2  -8   4 41492.0 1700.50   3
   2   8  -3 9498.66 701.223   3
   2  -8  -3 8592.80 665.422   3
  -2   8   3 9082.83 668.508   3
  -2  -8   3 7294.84 598.129   3
   2  -8  -3 7465.14 634.403   5
   2  -8  -3 7067.08 769.077   7
   2  -8  -2 8367.93 748.906   6
   2   8  -2 8443.00 537.856   3
   2  -8  -2 8219.59 527.049   3
   2  -8  -2 7980.49 854.859   4
   2  -8  -2 8446.68 734.842   7
   2   8  -2 8257.03 544.053   2
   2  -8  -2 7152.30 638.314   5
   2  -8  -2 8799.08 554.288   2
   2  -8  -1 275656. 4144.19   5
   2   8  -1 270763. 2628.08   1
   2  -8  -1 257472. 4618.53   4
  -2   8   1 272851. 3975.55   7
   2  -8  -1 261351. 2553.62   1
   2  -8  -1 275760. 2418.95   3
   2   8  -1 276394. 2448.34   3
   2  -8  -1 262639. 2537.91   2
   2   8  -1 265890. 2569.45   2
   2  -8  -1 270136. 3822.12   6
   2   8   0 3141.21 473.381   6
  -2   8   0 3684.18 277.542   2
  -2  -8   0 3302.32 273.341   2
   2  -8   0 3599.04 521.416   5
  -2   8   0 3389.19 443.815   8
   2   8   1 6916.74 562.260   5
  -2  -8  -1 6582.53 495.639   2
  -2   8  -1 7009.05 555.204   8
  -2   8  -1 7592.86 469.149   6
  -2  -8  -1 6486.59 790.668   7
   2  -8   1 7329.30 763.936   5
   2   8   1 6901.64 467.641   3
  -2  -8  -1 6728.49 720.787   4
   2  -8   1 6379.80 445.163   3
  -2   8  -1 7230.50 511.881   2
   2   8   1 7192.10 768.478   6
   2   8   2 31644.2 1063.01   5
  -2  -8  -2 35433.9 1781.49   4
  -2  -8  -2 31985.5 1874.18   7
   2   8   2 32557.5 1625.47   8
   2  -8   2 34584.4 1274.02   3
  -2   8  -2 35268.7 1112.05   8
   2   8   2 35616.6 1291.50   3
   2   8   2 36543.7 1771.93   6
   2   8   3 43085.9 1684.86   3
   2   8   3 39791.3 1892.57   8
  -2   8  -3 42227.6 1028.49   8
   2  -8   3 43528.8 1693.11   3
  -2  -8  -3 41392.6 2071.77   4
  -2  -8  -3 37403.0 2215.70   7
   2  -8   4 1306.34 338.420   3
   2   8   4 1986.37 463.256   8
   2   8   4 1635.40 381.067   3
   2  -8   5 20160.7 1479.51   3
   2   8   5 18178.6 1395.38   3
   2   8   6 14289.3 1377.23   3
   2  -8   6 14031.6 1348.37   3
   2  -8   7 5387.08 920.469   3
   2   8   7 5285.19 910.575   3
   2   8   8 787.517 423.834   3
   2  -8   8-278.992 400.125   3
  -2   9   9 520.387 438.872   3
  -2  -9   9 324.858 309.913   3
  -2  -9   8 9622.48 1269.58   3
  -2   9   8 9973.08 1270.71   3
  -2  -9   7 201.594 341.117   3
  -2   9   7 517.484 439.836   3
  -2  -9   6 9953.47 1054.22   3
  -2   9   6 9372.20 1011.75   3
  -2   9   5 23227.1 1424.33   3
  -2  -9   5 20796.0 1353.97   3
   2  -9  -5 20857.5 1034.25   5
  -2  -9   4 6667.11 667.067   3
   2  -9  -4 6533.88 884.507   7
   2  -9  -4 6433.78 602.141   5
  -2   9   4 6855.90 675.642   3
   2   9  -3 958.795 241.256   3
   2  -9  -3 397.225 181.683   5
   2  -9  -3 635.606 257.883   7
   2  -9  -3 540.862 179.581   3
   2  -9  -3 744.920 313.401   4
  -2  -9   3 623.363 158.541   3
  -2   9   3 496.105 172.668   3
   2  -9  -2 32803.5 1043.32   3
   2  -9  -2 31552.4 1036.93   2
   2  -9  -2 33316.1 1459.37   5
   2  -9  -2 31217.7 1487.60   7
   2   9  -2 30774.8 1024.44   3
   2   9  -2 30727.6 1013.81   2
   2  -9  -1 35045.9 1472.23   6
  -2   9   1 32749.0 1497.41   7
   2  -9  -1 32457.4 849.917   2
   2   9  -1 32141.7 862.722   2
   2  -9  -1 34733.2 822.374   3
   2   9  -1 34960.7 835.027   3
   2  -9  -1 36782.1 1603.81   5
   2  -9  -1 31038.0 1707.05   4
   2   9   0 59485.7 2197.42   6
  -2   9   0 63088.4 1040.96   2
  -2  -9   0 59820.1 1082.17   2
  -2   9   0 58139.8 1954.79   7
  -2   9   0 64393.4 1951.83   8
   2  -9   0 62252.2 2162.99   5
  -2   9  -1 17822.2 767.822   2
   2   9   1 17768.8 733.949   3
   2   9   1 18794.0 1000.45   5
   2  -9   1 18625.5 756.216   3
  -2   9  -1 18769.7 820.470   6
   2   9   1 18817.6 1280.54   6
  -2  -9  -1 17887.2 1281.86   4
  -2  -9  -1 17722.0 779.497   2
  -2   9  -1 19752.1 1009.85   8
  -2   9  -2 16561.0 765.183   6
  -2  -9  -2 17159.4 1297.91   4
  -2  -9  -2 13725.0 1281.98   7
   2   9   2 14548.4 1170.24   6
   2  -9   2 15416.1 849.622   3
   2   9   2 14044.1 1119.15   8
   2   9   2 16599.9 877.472   3
  -2   9  -2 17313.9 858.071   8
   2   9   2 16012.0 834.002   5
   2   9   3 16023.9 1022.91   3
   2  -9   3 15251.4 1003.84   3
  -2  -9  -3 14691.8 1427.41   7
   2   9   3 15385.5 1219.35   8
  -2   9  -3 16500.0 738.995   8
  -2  -9  -3 17586.9 1409.12   4
   2   9   4 36649.1 1995.17   8
   2   9   4 35829.6 1736.78   3
   2  -9   4 33497.5 1684.98   3
  -2  -9  -4 34382.5 2324.22   7
   2  -9   5 25152.9 1639.66   3
   2   9   5 22288.8 1535.47   3
   2   9   6 27637.9 1848.38   3
   2  -9   6 26330.7 1825.10   3
   2   9   7 6779.91 1043.16   3
   2  -9   7 5610.99 935.013   3
   2   9   8 1229.56 559.879   3
   2  -9   8 1308.07 574.058   3
  -2 -10   9 554.736 352.487   3
  -2  10   9 944.023 569.953   3
  -2 -10   8 277.342 316.612   3
  -2  10   8 482.288 352.033   3
  -2  10   7 10484.7 1200.15   3
  -2 -10   7 10943.3 1202.75   3
  -2 -10   6 612.728 185.257   3
  -2  10   6 492.234 303.401   3
   2 -10  -5 2320.90 371.301   5
  -2 -10   5 3004.12 510.894   3
  -2  10   5 2060.53 435.853   3
   2 -10  -4 6319.20 639.814   5
  -2 -10   4 5451.40 608.385   3
   2 -10  -4 4001.28 694.639   7
  -2  10   4 6084.87 640.443   3
  -2  10   3 6809.88 574.710   3
  -2 -10   3 6334.47 565.221   3
   2 -10  -3 5686.33 735.718   7
   2  10  -3 6165.76 562.418   3
   2 -10  -3 6532.76 915.817   4
   2 -10  -3 6176.98 552.072   3
   2 -10  -3 6751.94 680.013   5
   2 -10  -2 72023.0 1542.84   2
   2  10  -2 73601.1 1582.72   1
   2 -10  -2 79797.5 1592.78   3
   2  10  -2 72196.7 1543.83   2
   2 -10  -2 71808.5 2841.43   4
   2 -10  -2 78003.8 2354.50   5
   2  10  -2 74414.1 1548.25   3
  -2  10   1 193768. 3877.01   7
   2 -10  -1 193468. 3890.26   5
   2 -10  -1 190466. 3642.45   6
   2  10  -1 191684. 1967.24   2
   2 -10  -1 192533. 4447.48   4
   2 -10  -1 189301. 1879.78   2
   2  10  -1 187521. 4028.53   6
   2 -10  -1 199085. 1777.35   3
   2  10  -1 194483. 1797.45   3
   2 -10   0 46802.7 1983.66   5
   2  10   0 48393.1 825.606   3
  -2  10   0 47707.7 1817.41   8
   2  10   0 47109.1 816.273   3
   2 -10   0 45310.2 796.756   3
   2 -10   0 47678.3 832.007   3
  -2  10   0 45950.8 1847.79   7
   2  10   0 46534.7 2052.09   6
  -2  10  -1 428.310 163.829   8
  -2  10  -1 728.273 190.870   6
   2  10   1 542.118 295.749   6
   2  10   1 535.088 198.866   5
   2 -10   1 587.046 134.161   3
  -2 -10  -1 449.569 117.940   2
  -2  10  -1 645.963 146.810   2
   2  10   1 436.720 121.341   3
   2  10   2 34793.1 1849.06   8
  -2 -10  -2 33810.1 2039.74   7
   2  10   2 39552.7 1336.37   3
  -2 -10  -2 34643.5 1335.91   2
  -2  10  -2 37968.4 1380.78   8
   2  10   2 35908.2 1942.54   6
  -2 -10  -2 36589.7 2000.67   4
   2 -10   2 38202.4 1332.38   3
  -2  10  -2 36682.8 1237.51   6
   2  10   2 34342.0 1324.44   5
  -2 -10  -3 35542.6 2261.68   7
   2 -10   3 39398.2 1593.32   3
  -2 -10  -3 37027.1 2123.96   4
   2  10   3 35748.9 1956.91   8
  -2  10  -3 38680.0 1259.05   8
   2  10   3 35891.2 1512.18   3
  -2 -10  -4 483.320 362.898   4
  -2 -10  -4 468.660 304.216   7
   2  10   4 320.684 217.136   8
   2 -10   4 411.521 222.085   3
   2  10   4 909.657 337.404   3
   2  10   5 10024.8 1023.93   3
   2 -10   5 9197.13 988.581   3
  -2 -10  -5 9457.20 1388.32   7
   2  10   6 9372.52 1131.47   3
   2 -10   6 10295.0 1146.77   3
   2 -10   7 2016.99 594.970   3
   2  10   7 1795.28 577.276   3
   2  10   8-234.540 291.484   3
   2 -10   8 430.166 435.447   3
  -2 -11   8 10466.0 1306.71   3
  -2  11   8 9618.71 1244.42   3
  -2 -11   7 385.526 305.574   3
  -2  11   7 49.1376 288.728   3
  -2 -11   6 3913.58 701.480   3
  -2  11   6 5192.29 766.441   3
   2 -11  -5 1464.25 324.550   5
  -2  11   5 1054.90 330.104   3
   2 -11  -5 862.804 402.267   7
  -2 -11   5 1190.28 362.402   3
   2 -11  -4 212.904 209.872   7
   2 -11  -4 1528.56 350.146   5
   2 -11  -4 1088.69 492.839   4
  -2  11   4 415.483 148.271   3
  -2 -11   4 853.878 232.515   3
   2 -11  -3 4868.08 487.644   3
   2 -11  -3 4409.82 559.163   5
   2 -11  -3 4688.84 477.298   2
   2 -11  -3 4653.92 799.646   4
   2  11  -3 4965.81 491.941   2
   2 -11  -3 5319.46 734.658   7
   2  11  -3 4468.96 466.962   3
   2 -11  -2 37360.2 1077.07   1
   2 -11  -2 40800.6 1787.06   5
   2 -11  -2 40176.5 1071.06   3
   2 -11  -2 35644.5 2109.45   4
   2 -11  -2 37464.6 1072.00   2
   2  11  -2 38875.4 1096.55   1
   2  11  -2 39007.5 1076.37   3
   2  11  -2 37331.0 1054.89   2
   2  11  -1 10004.2 981.610   6
   2  11  -1 9804.41 326.470   3
   2 -11  -1 10167.4 944.194   5
   2  11   0 55509.3 2337.36   6
  -2  11   0 54227.0 2036.55   8
  -2 -11  -1 1111.23 176.802   2
   2 -11   1 1405.09 195.454   3
  -2  11  -1 1797.27 364.180   8
  -2  11  -1 1177.18 175.547   2
  -2  11  -1 1175.77 252.730   6
  -2 -11  -1 1306.17 192.767   1
  -2  11  -1 1041.61 168.346   1
   2  11   1 1441.72 392.915   8
   2  11   1 1523.96 200.967   3
   2  11   1 1396.01 396.418   6
  -2 -11  -2 6496.58 927.037   7
   2  11   2 6503.07 613.968   5
   2  11   2 8397.48 973.931   6
  -2 -11  -2 6849.72 922.153   4
  -2 -11  -2 7047.60 602.559   2
  -2  11  -2 7701.91 603.998   6
  -2  11  -2 8083.78 632.853   2
   2  11   2 7403.59 565.369   3
   2 -11   2 8550.22 617.662   3
  -2  11  -2 7404.18 661.564   8
   2  11   2 7816.54 902.539   8
  -2  11  -3 8644.67 662.783   6
   2  11   3 8381.84 1011.64   8
  -2 -11  -3 7643.17 1085.39   7
   2  11   3 9834.58 778.923   3
  -2 -11  -3 9245.45 1118.59   4
  -2  11  -3 8993.01 660.880   8
   2 -11   3 8757.80 740.309   3
  -2 -11  -4 11901.1 1449.73   7
   2  11   4 13021.2 1300.74   8
   2 -11   4 12869.9 1031.05   3
  -2 -11  -4 12853.4 1375.62   4
   2  11   4 11888.6 971.518   3
  -2 -11  -5 1637.10 568.411   7
   2 -11   5 1702.11 400.224   3
   2  11   5 1086.18 399.401   3
  -2 -11  -5 1817.65 611.875   4
   2 -11   6 16872.9 1480.11   3
   2  11   6 17778.0 1502.13   3
  -2 -11  -6 15840.5 1918.87   7
   2  11   7-34.8768 233.382   3
   2 -11   7 324.776 286.668   3
  -2 -11  -7 901.445 645.620   7
   2 -11   8 330.870 362.817   3
   2  11   8 177.864 343.501   3
  -2 -12   8 153.360 294.487   3
  -2  12   8 378.727 309.076   3
  -2 -12   7 8649.72 1073.19   3
  -2  12   7 7568.96 1033.83   3
   2 -12  -7 7340.40 1274.16   7
  -2  12   6 3563.82 646.532   3
   2 -12  -6 2171.96 656.461   7
  -2 -12   6 2741.46 558.885   3
   2 -12  -5 6226.05 979.611   7
   2 -12  -5 6245.81 1075.07   4
  -2 -12   5 6967.94 768.171   3
  -2  12   5 7917.20 814.191   3
   2 -12  -5 7336.72 712.352   5
  -2  12   4 250.785 108.657   3
   2 -12  -4 55.1179 214.718   4
   2 -12  -4 272.618 266.331   7
   2 -12  -4 153.163 132.273   5
  -2 -12   4 44.2244 124.889   3
   2 -12  -3 1358.44 250.143   2
   2 -12  -3 1518.65 366.524   5
   2 -12  -3 504.820 268.061   4
   2 -12  -3 1672.97 473.030   7
   2  12  -3 1201.44 228.781   2
   2  12  -2 1452.74 204.039   2
   2 -12  -2 1431.76 194.883   1
   2 -12  -2 1457.28 370.216   5
   2  12  -2 1670.06 212.519   1
   2 -12  -2 1449.43 197.442   2
   2 -12  -2 1056.66 421.506   4
   2  12  -2 1287.47 181.070   3
   2  12  -1 92232.3 3070.95   6
  -2  12   0 20628.7 1319.42   8
   2  12   0 18148.3 1377.50   6
   2  12   1 4289.52 704.782   6
  -2  12  -1 6072.56 582.911   6
  -2 -12  -1 5663.83 351.690   1
  -2 -12  -1 4988.03 323.688   2
   2  12   1 5006.86 754.137   8
   2  12   1 5213.41 297.884   3
   2 -12   1 5270.06 311.840   3
  -2  12  -1 5485.77 646.976   8
  -2  12  -1 5460.99 306.558   2
  -2 -12  -2 2668.93 601.922   4
  -2  12  -2 2320.51 345.152   6
   2  12   2 2998.65 334.970   3
  -2  12  -2 2907.12 371.521   2
   2  12   2 2627.71 618.948   6
   2  12   2 2297.46 549.380   8
  -2  12  -2 3376.53 486.287   8
   2 -12   2 2639.96 326.012   3
  -2  12  -3 1345.92 287.946   6
   2  12   3 1467.57 304.381   3
   2 -12   3 1394.74 317.316   3
   2  12   3 1096.65 439.642   8
  -2 -12  -3 2219.61 618.396   4
  -2  12  -3 1460.84 290.614   8
  -2 -12  -3 1862.30 562.551   7
   2  12   4 158.898 171.735   3
   2 -12   4 106.138 149.134   3
   2  12   4-7.07429 204.016   8
  -2 -12  -4 143.473 235.107   4
  -2 -12  -4 144.297 330.371   7
   2  12   5-16.5667 152.486   3
  -2 -12  -5 417.430 297.297   4
   2 -12   5 723.111 323.160   3
  -2 -12  -5-21.9089 332.150   7
  -2 -12  -6 600.090 442.649   7
   2  12   6 461.958 292.274   3
   2 -12   6 712.630 362.213   3
  -2 -12  -6 1454.02 650.259   4
   2 -12   7 1749.65 526.548   3
   2  12   7 1388.72 436.659   3
  -2 -12  -7 1326.33 566.678   4
  -2 -12  -7 938.310 533.563   7
   2  12   8 41.1141 278.992   3
   2 -13  -8 4038.30 1018.87   7
   2 -13  -7 1858.20 662.360   7
   2 -13  -7 1122.18 588.523   4
  -2  13   6 5677.61 781.300   3
   2 -13  -6 6894.39 1225.26   4
   2 -13  -5-304.770 347.567   4
  -2  13   5 222.544 211.893   3
   2 -13  -5-60.9427 276.525   7
   2 -13  -4 19513.2 1862.05   4
  -2 -13   4 19460.4 1105.15   3
   2 -13  -4 18826.3 1625.68   7
   2  13  -4 22896.8 1193.79   2
   2  13  -3 937.767 203.650   2
   2 -13  -3 991.095 479.361   4
   2  13  -2 224.321 61.1539   2
   2  13  -2-18.9837 267.641   6
   2 -13  -2 282.894 284.371   4
   2  13  -1 6575.33 876.631   6
  -2  13   0 22486.7 1436.76   8
   2  13   0 22946.5 1623.39   6
   2  13   1 10226.2 1098.07   6
  -2  13  -1 10882.3 819.212   6
  -2  13  -1 10852.4 959.646   8
   2  13   1 9942.05 1092.79   8
  -2  13  -2 62.2316 111.381   6
   2  13   2-186.480 231.018   8
   2  13   2 118.277 82.9173   3
  -2 -13  -2 268.708 250.241   4
  -2  13  -2 270.239 186.274   8
   2  13   2 258.949 264.380   6
  -2 -13  -3-165.325 261.145   7
  -2  13  -3 203.934 141.921   8
  -2  13  -3 180.911 139.697   6
   2 -13   3 368.974 194.215   3
   2  13   3 90.5355 189.663   8
   2  13   3 341.316 143.159   3
  -2 -13  -3-3.02898 274.610   4
  -2 -13  -4-185.021 247.588   4
   2  13   4 467.695 376.903   8
   2  13   4 173.436 136.266   3
  -2 -13  -4-316.365 378.362   7
   2  13   5 140.902 157.104   3
  -2 -13  -5-17.4402 240.157   7
  -2 -13  -5 108.352 258.909   4
   2  13   6 6392.92 917.322   3
  -2 -13  -6 4737.36 1115.04   7
  -2 -13  -6 4599.25 1014.46   4
  -2 -13  -7 1986.15 696.929   4
   2 -14  -7 6408.05 1237.56   7
   2 -14  -6-186.621 333.353   7
   2 -14  -6-836.457 410.586   4
   2 -14  -5 3898.07 866.823   4
   2 -14  -5 5609.71 998.786   7
   2 -14  -4 2139.23 663.462   4
   2 -14  -4 1457.93 510.890   7
   2 -14  -3 491.381 451.452   4
   2  14  -2 379.233 230.443   6
   2  14  -1 77426.2 3050.37   6
  -2  14   0 10659.5 1051.05   8
   2  14   0 9312.32 1075.87   6
   2  14   0 10803.5 1165.40   8
   2  14   1 6892.21 948.002   6
   2  14   1 5260.13 802.959   8
  -2  14  -1 5630.03 738.350   8
  -2  14  -1 6110.13 638.414   6
   2  14   2 147.846 273.319   6
  -2  14  -2 140.260 128.728   6
  -2  14  -2 94.5187 185.444   8
   2  14   2 365.225 207.188   8
   2  14   3 825.412 418.597   8
  -2  14  -3 1616.76 369.530   8
  -2 -14  -3 1935.17 614.375   4
  -2 -14  -4 3552.71 816.772   4
   2  14   4 4081.74 815.920   8
  -2 -14  -4 3315.06 848.573   7
  -2 -14  -5 1159.08 511.140   4
  -2 -14  -5 6.55643 260.674   7
  -2 -14  -6 1776.28 678.071   4
  -2 -14  -6 1713.60 773.615   7
   2 -15  -7 431.089 300.060   7
   2 -15  -6 2440.33 736.346   4
   2 -15  -6 3894.86 886.919   7
   2 -15  -5 576.224 465.926   4
   2 -15  -5 888.293 506.679   7
   2 -15  -4 557.982 366.082   4
   2  15  -3 33.1248 224.391   6
   2 -15  -3 38.2419 215.410   4
   2  15  -2 44556.5 2380.80   6
   2  15  -1 3971.83 723.406   6
   2  15  -1 4061.04 786.514   8
   2  15   0 67695.0 2994.24   8
   2  15   0 69447.2 3011.09   6
  -2  15  -1 11968.0 1106.22   8
   2  15   1 12219.9 1300.42   6
   2  15   1 10832.1 1236.53   8
  -2  15  -1 11788.1 933.347   6
  -2  15  -2 681.369 255.147   6
   2  15   2 730.073 402.953   8
  -2  15  -2 896.622 342.089   8
   2  15   2 771.433 344.057   6
  -2  15  -3 806.738 270.303   8
   2  15   3 176.401 229.527   8
  -2 -15  -4 5661.73 1126.03   7
  -2 -15  -4 6880.53 1195.79   4
   2  15   4 7148.00 1111.43   8
  -2 -15  -5 302.106 352.282   4
  -2 -15  -5 4.58578 400.955   7
  -2 -15  -6 15046.4 1873.83   4
  -2 -15  -6 11142.5 1705.15   7
   2 -16  -7 4363.86 1062.09   7
   2 -16  -6 3796.21 892.603   7
   2 -16  -5-411.147 379.664   4
   2  16  -4 7481.47 1013.07   6
   2 -16  -4 4668.62 1073.17   4
   2  16  -3 2465.20 560.090   6
   2 -16  -3 4083.92 956.216   4
   2  16  -2 1827.96 519.403   6
   2  16  -1 73916.4 3180.12   8
   2  16  -1 73767.4 3154.34   6
   2  16   0 21606.7 1747.66   6
   2  16   0 22462.2 1790.94   8
   2  16   1 463.550 296.202   8
   2  16   1 964.036 447.530   6
   2  16   2 20642.4 1821.18   8
   2  16   3 10737.2 1353.54   8
   2  16   4 2747.68 764.399   8
  -2 -16  -4 3467.52 887.630   4
  -2 -16  -5 5854.20 1186.35   7
  -2 -16  -5 6344.43 1265.58   4
   2 -17  -6 41.3697 257.082   7
   2 -17  -5 3762.74 1003.22   4
   2  17  -4-123.273 238.586   6
   2 -17  -4 357.029 413.707   4
   2  17  -3 7125.05 1036.64   6
   2  17  -3 7933.10 1063.17   8
   2  17  -2 5593.69 929.548   6
   2  17  -2 3935.92 752.615   8
   2  17  -1-277.916 440.797   8
   2  17  -1 943.522 493.419   6
   2  17   0 4144.03 839.889   6
   2  17   0 3709.83 792.751   8
   2  17   1 13464.6 1446.73   6
   2  17   1 10191.3 1282.13   8
   2  17   2 16765.3 1706.12   8
   2  17   3 4805.58 947.977   8
  -2 -17  -4 7204.73 1276.86   4
   2  17   4 8650.71 1309.19   8
   2 -18  -4 3248.15 883.273   4
   2  18  -4 2989.12 680.308   8
   2  18  -3 1000.28 444.500   6
   2  18  -3 351.049 341.128   8
   2  18  -2 4124.29 808.496   8
   2  18  -2 3132.07 739.651   6
   2  18  -1 14852.1 1540.78   6
   2  18  -1 16393.7 1598.30   8
   2  18   0 2270.98 664.367   6
   2  18   0 2959.39 743.582   8
   2  18   1 545.002 380.366   6
   2  18   1 727.212 530.566   8
   2  18   2 4899.06 1034.75   8
   2  18   3 4314.29 966.485   8
   2  19  -3 7191.08 1055.75   8
   2  19  -3 6679.51 1052.78   6
   2  19  -2 2704.56 684.184   6
   2  19  -2 3610.91 764.656   8
   2  19  -1 3219.41 746.362   6
   2  19  -1 2073.28 626.903   8
   2  19   0 3440.25 862.618   8
   2  19   0 5432.59 962.080   6
   2  19   1 2184.47 641.326   6
   2  19   1 2058.57 622.701   8
   2  19   2 1121.35 533.473   8
   2  20  -3 853.973 531.545   8
   2  20  -2 3634.81 849.626   8
   2  20  -2 4167.61 853.243   6
   2  20  -1 1779.98 596.247   6
   2  20  -1 2259.08 651.163   8
   2  20   0 16.9863 318.310   6
   2  20   0-1514.05 581.967   8
   2  21  -2-31.3439 257.737   8
   2  21  -1 1153.82 555.362   6
   2  21   0 898.102 425.885   6
  -3   0   9 550.684 338.637   3
  -3   0   8-393.801 499.777   3
  -3   0   7 214.792 291.453   3
  -3   0   6 3012.36 600.048   3
  -3   0   5-150.715 165.443   3
  -3   0   4 65677.1 2154.60   3
  -3   0   3-151.237 121.663   3
   3   0  -3 54.6584 82.5543   3
   3   0  -2 137276. 2398.03   2
   3   0  -2 136966. 2381.20   3
   3   0  -1 617.538 191.859   1
   3   0  -1 553.972 222.674   2
  -3   0   0 4686.10 361.936   7
  -3   0   0 5119.41 452.995   2
   3   0   1 20.5468 68.6150   6
   3   0   2 18455.9 758.495   5
  -3   0  -2 21030.2 918.290   6
   3   0   3 51.6657 96.3442   5
   3   0   3 21.7927 49.4404   8
  -3   0  -3 262.516 123.393   6
   3   0   4 52039.4 2192.05   3
   3   0   5 555.282 433.126   3
   3   0   6 71407.0 3155.10   3
   3   0   7 364.730 390.581   3
   3   0   8 3439.68 914.508   3
  -3   1   9 142.081 300.940   3
  -3  -1   9 42.9243 336.733   3
  -3   1   8 3202.33 757.558   3
  -3  -1   8 2293.25 665.912   3
  -3  -1   7-481.652 411.934   3
  -3   1   7 821.067 373.377   3
  -3   1   6 7650.73 905.374   3
  -3  -1   6 7213.85 866.134   3
  -3   1   5 47381.7 2047.31   3
  -3  -1   5 47911.3 2063.58   3
  -3  -1   4 4005.81 539.173   3
  -3   1   4 3810.53 527.490   3
   3  -1  -3 335.375 154.932   3
  -3  -1   3 350.932 190.827   3
  -3   1   3 551.193 176.885   3
   3   1  -3 557.930 178.464   3
   3   1  -2 6146.34 510.303   2
   3  -1  -2 6285.32 514.405   2
   3  -1  -2 6974.57 535.977   3
   3   1  -2 6229.09 508.327   3
   3   1  -1 477744. 4114.58   2
  -3  -1   1 452664. 4052.31   2
   3  -1  -1 479194. 4116.52   2
   3   1  -1 465366. 4130.89   1
   3  -1  -1 458292. 4112.53   1
  -3   1   1 457971. 4048.41   2
  -3  -1   0 39791.2 1165.05   7
   3  -1   0 39308.3 1259.62   2
   3   1   0 39793.2 1267.58   2
  -3   1   0 38922.9 1240.31   2
  -3  -1   0 38861.1 1237.61   2
   3   1   1 7091.55 518.446   6
   3  -1   1 7847.88 418.131   6
   3  -1   2 8624.77 571.679   5
  -3  -1  -2 10431.8 708.778   6
  -3   1  -2 9193.99 555.322   6
  -3   1  -3 312.740 142.025   6
  -3  -1  -3 121.081 84.8246   6
   3   1   3 353.909 135.588   8
   3  -1   3 440.552 194.426   3
   3   1   3 344.663 151.018   3
   3  -1   3 281.296 120.230   5
   3  -1   4 489.490 282.627   3
   3   1   4 351.941 215.818   3
   3   1   5 75835.5 2946.08   3
   3  -1   5 78031.5 2992.27   3
   3   1   6 1209.42 493.725   3
   3  -1   6 1499.69 588.774   3
   3   1   7 7764.03 1102.13   3
   3  -1   7 7377.05 1081.58   3
   3   1   8 375.201 458.251   3
   3  -1   8 558.054 346.599   3
  -3   2   9 2009.22 648.153   3
  -3  -2   9 1792.67 646.023   3
  -3   2   8 2103.69 636.999   3
  -3  -2   8 2446.38 665.109   3
  -3   2   7 5590.37 844.624   3
  -3  -2   7 6689.59 937.800   3
  -3   2   6 18265.6 1409.73   3
  -3  -2   6 18368.4 1413.77   3
  -3   2   5 2061.99 447.877   3
  -3  -2   5 1303.32 366.982   3
  -3   2   4 73839.4 2285.23   3
  -3  -2   4 71819.0 2248.94   3
  -3   2   3 9950.24 739.153   3
  -3  -2   3 11100.0 781.975   3
   3  -2  -3 10841.4 763.963   3
   3   2  -3 10926.8 770.419   3
   3   2  -2 144606. 2462.22   3
   3  -2  -2 145713. 2469.23   2
   3   2  -2 147705. 2484.53   2
   3  -2  -2 142932. 2430.93   3
   3  -2  -1 255154. 3053.87   1
  -3  -2   1 248077. 2994.03   2
   3  -2  -1 254109. 2993.91   2
   3   2  -1 252582. 2987.12   2
   3   2  -1 254519. 3039.67   1
  -3   2   1 248618. 2973.34   2
   3   2   0 10522.5 675.600   7
   3   2   0 11113.8 439.147   4
  -3  -2   0 10570.2 670.464   7
  -3   2   0 11811.2 462.726   4
  -3   2   0 10913.7 659.642   2
  -3  -2   0 10624.4 654.245   2
   3   2   0 11136.6 670.967   2
   3  -2   0 11408.1 675.126   2
   3   2   1 103599. 2127.32   6
  -3   2  -1 105026. 2268.72   2
  -3  -2  -1 105581. 2271.82   2
   3  -2   2 22948.9 1007.19   5
  -3  -2  -2 24359.2 1150.85   6
  -3   2  -2 24460.2 821.756   6
   3   2   2 22773.4 1084.24   6
   3   2   3 777.015 281.594   3
  -3   2  -3 680.202 172.231   6
   3   2   3 509.749 169.103   8
   3  -2   3 291.826 172.074   3
  -3   2  -4 65913.4 1943.58   6
   3  -2   4 62287.3 2400.59   3
   3   2   4 60591.6 2363.71   3
   3   2   5 1155.19 508.653   3
   3  -2   5 980.650 420.333   3
   3   2   6 94310.3 3615.31   3
   3  -2   6 90254.7 3541.45   3
   3  -2   7-97.9385 272.601   3
   3   2   7-146.232 327.667   3
   3   2   8-82.1078 331.513   3
   3  -2   8 337.727 431.648   3
  -3  -3   9 1687.44 581.123   3
  -3   3   9 1127.06 546.821   3
  -3  -3   8 8623.43 1175.45   3
  -3   3   8 10579.7 1291.06   3
  -3   3   7 6501.34 947.443   3
  -3  -3   7 6678.75 982.152   3
  -3   3   6 3616.17 649.237   3
  -3  -3   6 4339.69 718.463   3
  -3   3   5 96790.3 2920.73   3
  -3  -3   5 94537.0 2902.33   3
  -3   3   4 12266.2 941.948   3
  -3  -3   4 12734.4 969.627   3
  -3   3   3 4988.33 532.434   3
  -3  -3   3 4783.04 512.731   3
   3  -3  -3 4403.60 487.184   3
   3   3  -3 4944.85 523.449   3
   3   3  -2 71186.7 1725.78   2
   3  -3  -2 71715.9 1731.54   2
   3  -3  -2 71033.0 1718.46   3
   3   3  -2 70898.5 1717.61   3
  -3   3   1 838428. 5367.45   2
  -3  -3   1 826781. 5407.96   2
   3  -3  -1 807570. 5367.28   2
   3   3  -1 828766. 5452.84   2
   3  -3  -1 812673. 5431.26   1
   3   3  -1 836391. 5519.09   1
  -3  -3   0 41424.5 1443.43   7
   3   3   0 42356.6 1299.14   2
  -3   3   0 44271.8 1111.62   4
   3   3   0 43261.3 1078.01   4
   3  -3   0 42893.7 1313.49   2
  -3   3   0 40767.5 1258.16   2
  -3  -3   0 41150.2 1279.19   2
   3   3   0 46437.9 1533.03   7
  -3  -3  -1 72230.8 1538.31   4
   3  -3   1 70402.5 1802.96   5
  -3   3  -1 74252.2 1902.31   2
  -3  -3  -1 73304.8 1901.36   2
   3   3   1 68729.2 1887.45   6
  -3  -3  -1 71868.8 2131.63   7
  -3  -3  -2 18359.3 1052.03   6
   3  -3   2 18096.3 964.454   5
   3   3   2 17652.6 1023.11   6
  -3   3  -2 18171.0 620.281   6
   3   3   3 30079.3 1247.98   8
   3   3   3 29790.5 1494.88   3
  -3   3  -3 31878.2 1077.71   6
   3  -3   3 31462.4 1532.83   3
   3   3   4 9682.27 959.217   3
   3   3   4 8448.86 710.755   8
   3  -3   4 8658.28 903.607   3
   3  -3   5 29334.0 1848.14   3
   3   3   5 26802.3 1773.12   3
   3   3   6 4227.54 860.055   3
   3  -3   6 3015.88 739.142   3
   3   3   7 3102.92 756.764   3
   3  -3   7 4259.09 830.222   3
   3  -3   8 356.986 317.898   3
   3   3   8 174.813 309.200   3
  -3  -4   9 4361.16 953.217   3
  -3   4   9 5269.90 1029.41   3
  -3   4   8 5141.56 918.977   3
  -3  -4   8 4948.35 913.523   3
  -3   4   7 3747.25 709.427   3
  -3  -4   7 3455.58 670.820   3
  -3   4   6 39426.6 2058.74   3
  -3  -4   6 41152.4 2113.26   3
  -3  -4   5 9548.70 947.303   3
  -3   4   5 8688.28 882.486   3
  -3   4   4 132974. 3037.79   3
  -3  -4   4 130351. 3035.43   3
  -3  -4   3 40643.3 1489.77   3
  -3   4   3 39304.3 1466.36   3
   3  -4  -3 38261.1 1435.50   3
   3   4  -3 42315.7 1518.06   3
   3  -4  -2 74365.4 1766.10   2
   3  -4  -2 74569.7 1760.72   3
   3   4  -2 78356.2 1806.62   2
   3   4  -2 79977.6 1842.37   3
   3  -4  -1 96738.1 1874.48   2
   3  -4  -1 92945.1 2009.43   4
  -3   4   1 94964.2 1811.62   2
   3   4  -1 96292.9 1892.83   1
   3  -4  -1 96483.7 1889.32   1
  -3  -4   1 93401.1 1819.89   2
   3   4  -1 97650.7 1885.54   2
   3   4   0 54369.3 1470.10   2
  -3   4   0 54888.5 1427.50   4
  -3   4   0 52111.8 1442.79   1
   3   4   0 57404.6 1842.20   7
  -3  -4   0 51624.2 1452.53   1
   3  -4   0 54010.0 1470.65   2
   3   4   0 53755.0 1405.26   4
  -3  -4   0 51446.4 1720.72   7
  -3   4   0 52616.2 1431.78   2
  -3  -4   0 51771.9 1434.69   2
   3   4   1 12588.2 863.538   6
  -3  -4  -1 11415.1 907.291   7
   3  -4   1 13027.8 840.770   5
  -3  -4  -1 12395.3 718.065   4
  -3   4  -1 14021.4 827.473   2
  -3  -4  -1 12894.5 804.505   2
   3  -4   1 12852.0 492.802   8
   3   4   2 105873. 2618.07   6
   3  -4   2 106616. 2481.27   5
  -3   4  -2 111041. 1306.03   6
   3   4   3 46203.6 1870.07   3
   3   4   3 45387.8 1643.85   8
   3  -4   3 46621.2 1868.51   3
   3  -4   4 835.627 304.740   3
   3   4   4 1071.16 290.013   8
   3   4   4 934.347 307.806   3
   3  -4   5 5375.97 798.487   3
   3   4   5 4609.90 765.844   3
   3   4   6 29267.3 2022.57   3
   3  -4   6 28278.9 1995.97   3
   3  -4   7 221.668 222.758   3
   3   4   7 525.230 347.133   3
   3  -4   8 995.171 446.767   3
   3   4   8 434.419 311.821   3
  -3  -5   9-155.820 418.454   3
  -3   5   9 573.006 501.675   3
  -3  -5   8 6702.67 1051.47   3
  -3   5   8 7596.28 1091.91   3
  -3   5   7 2586.90 590.491   3
  -3  -5   7 2175.37 539.190   3
  -3   5   6 734.331 297.448   3
  -3  -5   6 1569.28 438.666   3
  -3   5   5 74131.3 2576.08   3
  -3  -5   5 72874.7 2561.24   3
  -3   5   4 61002.6 2068.49   3
  -3  -5   4 66808.1 2186.82   3
  -3  -5   3 3722.38 452.634   3
  -3   5   3 3499.39 441.016   3
   3   5  -3 3312.96 434.608   3
   3  -5  -3 3603.04 446.763   3
   3  -5  -2 75950.2 1787.43   2
   3   5  -2 77623.5 1801.44   2
   3  -5  -2 78879.8 1814.74   3
   3   5  -2 81173.3 1855.36   3
  -3   5   1 284137. 3138.28   2
   3  -5  -1 276768. 3799.17   4
   3   5  -1 290499. 3300.64   1
   3  -5  -1 285740. 3285.60   1
   3   5  -1 280460. 3224.21   2
   3  -5  -1 281930. 3233.23   2
  -3  -5   1 283056. 3191.98   2
   3  -5   0 4579.36 265.172   6
   3  -5   0 4623.53 515.623   5
   3  -5   0 4556.62 403.965   8
  -3  -5   0 4619.69 428.808   2
  -3   5   0 5232.38 499.656   4
   3   5   0 5548.38 510.725   4
   3   5   0 4930.12 549.416   6
  -3  -5   0 4265.30 410.703   1
  -3   5   0 4237.96 406.044   1
   3  -5   0 4838.26 432.055   2
  -3   5   0 5126.71 444.611   2
   3   5   0 5298.88 607.070   7
   3   5   0 4265.19 417.757   2
   3   5   1 23492.0 1242.86   6
  -3   5  -1 22689.5 1058.27   2
   3  -5   1 22838.2 1175.74   5
  -3  -5  -1 22473.1 1058.16   4
   3  -5   1 22428.1 736.728   8
  -3  -5  -1 21501.7 1301.42   7
  -3  -5  -1 23676.5 1083.70   2
  -3   5  -2 50194.6 713.859   6
   3   5   2 50387.0 1905.93   6
   3  -5   2 49058.9 1775.19   5
   3  -5   2 45742.0 1623.36   3
   3   5   2 46967.4 1642.99   3
   3   5   3 32572.5 1559.50   3
   3  -5   3 30711.4 1514.38   3
   3   5   3 31624.2 1464.68   8
   3   5   4 504.830 316.957   3
   3  -5   4 493.883 298.334   3
   3   5   4 514.310 245.550   8
   3   5   5 16990.7 1407.38   3
   3  -5   5 16721.5 1405.53   3
   3   5   6 815.050 376.104   3
   3  -5   6 563.560 328.109   3
   3   5   7 3769.76 825.718   3
   3  -5   7 3558.95 767.157   3
   3   5   8 1440.49 559.101   3
   3  -5   8 1017.07 503.496   3
  -3   6   9 857.183 444.145   3
  -3  -6   9 881.986 389.894   3
  -3  -6   8 624.957 276.990   3
  -3   6   8 694.230 391.852   3
  -3   6   7 1059.51 388.074   3
  -3  -6   7 624.281 311.584   3
  -3   6   6 9423.00 1016.03   3
  -3  -6   6 9837.37 1039.64   3
  -3   6   5 34665.9 1751.82   3
  -3  -6   5 38659.1 1850.47   3
  -3  -6   4 60374.4 2064.49   3
  -3   6   4 61541.3 2070.71   3
  -3  -6   3 8886.28 687.370   3
   3  -6  -3 8475.37 676.648   3
   3   6  -3 9111.55 703.513   3
  -3   6   3 8717.51 684.337   3
   3  -6  -2 49799.9 1428.16   3
   3  -6  -2 49560.4 1437.26   2
   3   6  -2 53038.8 1502.23   3
   3   6  -2 49071.2 1433.33   2
   3  -6  -2 48235.6 1397.94   7
   3  -6  -1 1717.02 259.661   2
  -3   6   1 1528.85 248.834   2
   3  -6  -1 1785.73 259.453   1
   3   6  -1 2219.57 300.903   1
   3   6  -1 2126.28 299.504   2
   3  -6  -1 1234.62 304.142   4
   3  -6  -1 1424.19 272.433   8
  -3  -6   1 1319.90 220.929   2
   3  -6   0 33305.4 1451.25   5
   3   6   0 34045.2 1542.87   6
  -3   6   0 35706.5 1437.75   4
   3  -6   0 36891.3 1232.21   8
  -3  -6   0 34452.9 1176.42   1
  -3   6   0 36842.9 1188.91   1
  -3  -6   0 34979.3 1168.43   2
  -3   6   0 37139.6 1175.40   2
   3  -6   0 35595.6 863.814   6
   3   6   0 35532.5 1415.44   4
   3   6   0 38678.2 1718.08   7
  -3  -6  -1 102419. 2964.03   7
   3   6   1 109455. 2828.20   6
   3  -6   1 104155. 2635.50   5
  -3   6  -1 111512. 2340.36   2
  -3  -6  -1 109188. 2344.40   2
   3  -6   1 108188. 1808.30   8
  -3  -6  -1 113193. 2605.56   4
   3  -6   2 59377.3 2079.89   5
   3   6   2 63712.7 1916.25   3
  -3  -6  -2 60635.7 2045.01   4
   3  -6   2 60530.6 1880.69   3
   3   6   2 61516.5 2223.36   6
  -3  -6  -2 60801.4 2499.90   7
   3   6   3 65567.7 2234.81   8
   3  -6   3 64422.8 2206.81   3
   3   6   3 64913.6 2216.34   3
   3   6   4 1297.32 402.490   3
   3  -6   4 1183.61 400.256   3
   3   6   4 1104.89 338.339   8
   3  -6   5 928.717 355.391   3
   3   6   5 877.274 354.783   3
   3  -6   6 30174.5 2049.56   3
   3   6   6 32295.8 2129.27   3
   3   6   7 6236.68 1015.77   3
   3  -6   7 4982.03 919.334   3
   3   6   8 246.421 321.782   3
   3  -6   8-206.000 319.249   3
  -3   7   9 232.433 403.561   3
  -3  -7   9 218.140 252.237   3
  -3   7   8 4456.95 837.086   3
  -3  -7   8 2732.17 714.810   3
  -3  -7   7 227.365 261.446   3
  -3   7   7-1.26185 312.114   3
  -3  -7   6 2283.35 508.004   3
  -3   7   6 3271.60 594.888   3
  -3   7   5 51088.1 2119.41   3
  -3  -7   5 45379.3 2029.61   3
  -3   7   4 18363.4 1135.57   3
  -3  -7   4 19977.2 1191.58   3
  -3   7   3 20805.5 1060.08   3
   3  -7  -3 21787.7 1074.92   3
   3   7  -3 22038.2 1090.37   3
  -3  -7   3 21086.8 1077.39   3
   3   7  -2 5013.17 462.363   2
   3  -7  -2 4585.37 610.193   4
   3  -7  -2 4513.66 433.783   3
   3   7  -2 4510.85 432.278   3
   3  -7  -2 4910.08 483.087   7
   3  -7  -2 4833.86 457.173   2
   3  -7  -1 63404.6 2023.87   5
   3  -7  -1 63313.8 1913.62   8
   3  -7  -1 63578.7 2134.93   4
   3  -7  -1 62752.9 1442.90   3
   3  -7  -1 64028.7 1551.96   2
   3   7  -1 64763.6 1561.89   2
   3   7  -1 65348.1 1497.73   3
  -3   7   1 66697.2 1614.88   7
   3  -7  -1 62528.1 1621.65   6
   3  -7   0 130794. 1871.05   6
   3   7   0 133446. 3171.62   6
   3  -7   0 136639. 3063.68   5
  -3   7   0 131611. 2166.83   2
  -3   7   0 136735. 3037.63   4
   3   7   0 138077. 3015.79   4
  -3  -7   0 123114. 2206.10   1
  -3   7   0 128539. 2170.85   1
   3  -7   0 128088. 2492.44   8
  -3  -7   0 126266. 2199.00   2
   3   7   1 8681.93 857.119   6
   3  -7   1 7351.21 756.205   5
  -3  -7  -1 8056.17 763.512   4
  -3   7  -1 7690.92 735.320   4
  -3  -7  -1 7724.64 862.399   7
  -3   7  -1 8137.12 634.772   2
  -3  -7  -1 7619.80 628.383   2
   3   7   2 277772. 4892.10   6
   3   7   2 280350. 4020.07   3
  -3  -7  -2 284175. 4702.58   4
   3  -7   2 271240. 3983.01   3
   3  -7   2 268124. 4644.98   5
  -3  -7  -3 27838.7 1924.02   7
   3   7   3 25346.3 1471.78   8
   3   7   3 28873.6 1474.89   3
   3  -7   3 24854.6 1371.08   3
   3   7   4 16260.6 1247.92   3
   3   7   4 15400.0 1203.79   8
   3  -7   4 16466.9 1244.00   3
   3  -7   5 8370.99 984.084   3
   3   7   5 8803.15 1016.86   3
   3   7   6 1645.44 495.578   3
   3  -7   6 1264.88 502.189   3
   3   7   7 1451.49 571.866   3
   3  -7   7 1515.22 483.507   3
   3   7   8 4414.22 911.504   3
   3  -7   8 5108.56 986.053   3
  -3  -8   9 2482.39 792.212   3
  -3   8   9 2070.00 686.692   3
  -3   8   8 102.657 284.518   3
  -3  -8   8-336.598 373.973   3
  -3   8   7-125.246 304.951   3
  -3  -8   7-119.442 295.977   3
  -3  -8   6 3152.48 593.324   3
  -3   8   6 3739.58 654.237   3
  -3   8   5 14652.7 1136.73   3
  -3  -8   5 13257.8 1085.10   3
  -3   8   4 50767.7 1876.01   3
  -3  -8   4 50118.6 1882.68   3
   3  -8  -3 10348.0 747.005   2
   3   8  -3 10366.6 763.054   2
   3  -8  -3 10995.9 759.772   3
   3   8  -3 9767.06 732.318   3
   3  -8  -3 10202.1 859.516   7
   3   8  -2 3843.63 409.533   1
   3  -8  -2 3581.69 405.162   2
   3  -8  -2 2786.62 357.314   1
   3  -8  -2 3621.21 602.102   4
   3  -8  -2 3126.09 456.141   5
   3  -8  -2 3389.82 367.340   3
   3   8  -2 3580.36 382.989   3
   3   8  -2 3495.61 396.605   2
   3  -8  -2 4193.08 524.273   6
   3  -8  -1 45451.5 1812.86   5
   3  -8  -1 44644.4 1919.98   4
   3  -8  -1 46822.0 1509.02   6
   3  -8  -1 43887.8 1273.25   2
   3   8  -1 44711.6 1299.91   2
  -3   8   1 45790.5 1500.71   7
   3  -8  -1 43972.6 1194.54   3
   3   8  -1 48355.3 1281.64   3
   3   8   0 160.015 184.678   6
   3  -8   0 119.912 105.054   5
  -3  -8   0 236.530 114.938   1
  -3   8   0 79.4433 56.1000   1
  -3  -8   0 13.7818 73.2882   2
  -3   8   0 105.952 60.1765   2
   3  -8   0 251.381 115.502   8
   3   8   1 31938.6 1704.04   6
   3  -8   1 33910.7 1661.58   5
  -3  -8  -1 33602.6 1306.62   2
  -3  -8  -1 32694.5 1614.81   4
  -3   8  -1 32842.7 1270.53   2
  -3  -8  -1 32162.8 1818.44   7
  -3  -8  -2 5875.22 846.816   7
   3   8   2 6176.77 812.197   6
   3   8   2 5721.15 579.274   3
   3   8   2 5248.35 434.200   5
   3  -8   2 5942.49 754.344   5
  -3  -8  -2 5686.81 740.367   4
  -3   8  -2 5499.19 258.968   6
   3  -8   2 5150.61 561.731   3
  -3  -8  -3 58144.4 2428.68   4
   3  -8   3 59143.4 2089.29   3
   3   8   3 59440.0 2089.74   3
   3   8   3 54327.4 2261.75   8
  -3  -8  -3 53791.1 2755.03   7
   3   8   4 3342.57 603.516   3
   3  -8   4 3418.15 600.881   3
   3   8   4 1516.91 416.112   8
   3   8   5 227.919 270.606   3
   3  -8   5-31.2870 294.121   3
   3   8   6 13471.3 1354.17   3
   3  -8   6 12175.3 1283.47   3
   3   8   7 4707.02 883.471   3
   3  -8   7 3266.26 751.511   3
   3   8   8 1738.62 699.906   3
   3  -8   8 1209.14 577.725   3
  -3  -9   9 141.138 357.376   3
  -3   9   9 78.5451 370.724   3
  -3   9   8 13831.8 1488.87   3
  -3  -9   8 12517.9 1417.90   3
  -3  -9   7 459.073 192.805   3
  -3   9   7 820.049 376.918   3
  -3   9   6 665.758 375.711   3
  -3  -9   6 547.154 268.829   3
  -3   9   5-271.811 266.238   3
  -3  -9   5 81.8866 150.572   3
  -3  -9   4 24373.5 1308.04   3
  -3   9   4 25986.9 1352.29   3
   3  -9  -4 23397.4 1539.91   7
   3   9  -3 14291.7 883.348   2
   3  -9  -3 14773.3 898.852   2
   3  -9  -3 13935.1 1031.93   7
   3  -9  -3 14351.6 1018.07   5
   3  -9  -3 13000.2 1229.10   4
   3  -9  -3 14141.8 855.724   3
   3   9  -3 15413.3 906.733   3
   3   9  -2 51158.2 1464.97   2
   3  -9  -2 52500.6 1967.29   5
   3  -9  -2 50468.1 1474.44   1
   3   9  -2 55181.7 1544.51   1
   3  -9  -2 49756.0 2237.70   4
   3  -9  -2 52016.9 1415.62   3
   3   9  -2 54057.1 1472.03   3
   3  -9  -2 51010.5 1464.88   2
   3  -9  -1 89120.1 2250.86   6
   3  -9  -1 86862.4 2610.01   5
   3   9  -1 89527.5 1695.19   3
   3  -9  -1 88143.9 2863.49   4
   3  -9  -1 88341.8 1656.14   3
   3  -9  -1 86148.7 1792.46   2
   3   9  -1 87263.2 1827.23   2
  -3   9   1 88052.6 2262.57   7
  -3  -9   0 6577.14 501.435   1
   3   9   0 6687.25 801.524   6
  -3  -9   0 6614.52 489.929   2
  -3   9   0 7219.17 500.007   1
   3  -9   0 7355.32 798.860   5
  -3   9   0 7237.56 490.191   2
   3   9   1 1386.47 420.315   6
  -3  -9  -1 1150.63 241.992   2
  -3   9  -1 974.388 221.406   2
   3  -9   1 1094.88 337.606   5
  -3   9  -2 68685.5 1084.11   6
   3   9   2 66754.4 2625.91   6
   3   9   2 68282.4 1982.18   3
   3   9   2 68868.5 1698.03   5
   3  -9   2 67329.7 1966.78   3
  -3  -9  -2 68270.6 2594.44   4
  -3   9  -2 68968.6 2096.54   2
  -3  -9  -2 70402.7 2133.72   2
   3   9   2 65706.0 2513.17   8
  -3  -9  -2 64526.4 2863.86   7
   3   9   3 1050.71 321.567   3
   3  -9   3 802.717 263.051   3
  -3  -9  -3 815.936 302.841   4
  -3  -9  -3 607.387 264.720   7
   3   9   3 475.839 310.694   8
  -3  -9  -4 1577.36 545.706   7
   3  -9   4 1478.07 426.204   3
   3   9   4 2293.24 482.806   3
  -3  -9  -4 1725.95 489.056   4
   3   9   4 2768.13 566.837   8
   3   9   5 18436.3 1501.79   8
   3   9   5 21880.2 1579.66   3
   3  -9   5 20117.3 1506.28   3
   3   9   6 1376.46 442.791   3
   3  -9   6 1156.56 513.260   3
   3   9   7 559.245 390.853   3
   3  -9   7 975.547 445.257   3
   3   9   8 3849.98 885.808   3
   3  -9   8 4508.68 950.743   3
  -3  10   9 6334.64 1081.35   3
  -3 -10   9 6401.54 1117.10   3
  -3  10   8-178.342 232.905   3
  -3 -10   8 430.157 420.200   3
  -3  10   7 2895.48 640.239   3
  -3 -10   7 3179.66 702.227   3
  -3  10   6 2325.52 511.037   3
  -3 -10   6 2389.74 549.254   3
   3 -10  -5 13107.9 954.346   5
  -3  10   5 13179.1 1085.53   3
  -3 -10   5 13558.1 1098.83   3
   3 -10  -5 13611.6 1340.57   7
   3 -10  -4 2570.91 523.121   7
  -3  10   4 1663.75 337.073   3
  -3 -10   4 2688.81 437.862   3
   3 -10  -4 2692.56 479.743   5
   3 -10  -3 25035.8 1405.52   5
   3  10  -3 25965.6 1171.17   3
   3 -10  -3 22427.3 1674.06   4
   3 -10  -3 25274.0 1146.00   3
   3  10  -3 24532.2 1138.51   2
   3 -10  -3 24102.1 1133.89   2
   3 -10  -3 24404.0 1419.65   7
   3 -10  -2 50672.2 1463.69   1
   3 -10  -2 53654.6 2090.35   5
   3 -10  -2 53789.6 2457.14   4
   3 -10  -2 51534.8 1389.63   3
   3  10  -2 52467.7 1417.67   3
   3  10  -2 51388.2 1465.94   1
   3  10  -2 52151.4 1465.61   2
   3 -10  -2 50072.6 1447.61   2
   3  10  -1 53812.9 2282.44   6
   3 -10  -1 53512.5 2161.17   5
   3 -10  -1 49967.7 1315.68   2
   3  10  -1 51005.3 1339.94   2
   3 -10  -1 50945.8 1216.27   3
   3  10  -1 55288.9 1283.69   3
   3 -10  -1 50555.1 1788.22   6
  -3  10   1 54862.2 1934.67   7
  -3 -10   0 794.622 163.998   2
  -3  10   0 435.482 122.457   2
   3  10   0 870.741 349.995   6
   3 -10   0 641.862 289.941   5
  -3  10   0 130.804 120.181   7
   3  10   1 48708.4 2238.43   6
   3 -10   1 49380.9 2202.04   5
   3  10   1 48001.3 1412.01   3
  -3  10  -1 46657.3 1467.92   1
  -3 -10  -1 48019.1 1523.67   1
  -3  10  -1 47361.9 1460.42   2
  -3 -10  -1 45865.1 1474.63   2
   3 -10   1 48506.9 1420.50   3
   3  10   2 8952.51 672.490   5
  -3 -10  -2 9672.37 792.296   2
   3  10   2 9809.80 744.896   3
   3 -10   2 9498.84 742.872   3
  -3 -10  -2 9305.89 1030.25   4
  -3  10  -2 9835.39 794.088   2
   3  10   2 9455.88 1016.79   8
  -3 -10  -2 10143.8 1210.40   7
  -3  10  -2 10614.3 488.522   6
   3  10   2 9669.77 1034.86   6
  -3  10  -3 91030.8 1514.83   6
   3  10   3 85890.6 3115.99   8
  -3 -10  -3 86391.8 3255.48   4
  -3 -10  -3 81209.6 3561.55   7
   3 -10   3 90011.6 2614.94   3
   3  10   3 90806.8 2623.03   3
   3  10   4 15688.5 1406.41   8
  -3 -10  -4 14664.6 1607.00   7
  -3 -10  -4 16639.5 1512.97   4
   3  10   4 14746.6 1187.54   3
   3 -10   4 15355.8 1208.16   3
   3  10   5 1651.41 477.753   3
   3 -10   5 2213.93 555.209   3
  -3 -10  -5 2188.38 772.191   7
   3  10   5 1429.13 511.149   8
  -3 -10  -5 1543.16 554.075   4
  -3 -10  -6 11918.1 1690.69   7
   3  10   6 10833.9 1226.88   3
   3 -10   6 10254.2 1219.91   3
   3 -10   7 1006.86 452.901   3
   3  10   7 1642.79 535.478   3
   3 -10   8 511.465 439.660   3
  -3  11   9 600.783 521.640   3
  -3 -11   9 139.973 226.978   3
  -3  11   8 16533.0 1606.79   3
  -3 -11   8 14741.5 1546.71   3
  -3 -11   7 602.270 332.203   3
  -3  11   7 1448.45 482.131   3
  -3 -11   6-193.366 216.832   3
  -3  11   6-120.603 181.806   3
   3 -11  -5 397.315 209.741   5
  -3 -11   5 967.580 312.619   3
   3 -11  -5 1159.64 443.123   7
  -3  11   5 676.780 274.727   3
   3  11  -4 36022.7 1580.46   2
   3 -11  -4 34704.4 1549.78   2
   3 -11  -4 31003.1 1848.27   7
   3 -11  -4 32468.3 2229.91   4
   3 -11  -4 36483.0 1707.44   5
   3  11  -3 97.1212 106.278   2
   3 -11  -3-103.716 140.733   3
   3  11  -3-53.4044 79.7207   3
   3 -11  -3 532.524 280.098   5
   3 -11  -3 65.2927 95.1044   2
   3 -11  -3 186.657 221.766   4
   3 -11  -3 66.2465 172.464   7
   3  11  -2 43888.7 1316.07   2
   3 -11  -2 45248.4 2006.77   5
   3  11  -2 45273.3 1351.26   1
   3 -11  -2 43766.4 2340.80   4
   3 -11  -2 44968.3 1360.99   1
   3 -11  -2 43573.8 1241.46   3
   3  11  -2 46257.3 1282.81   3
   3 -11  -2 43491.7 1330.27   2
   3 -11  -1 547.681 363.884   5
   3 -11  -1 262.116 158.092   6
   3  11  -1 290.242 231.903   6
  -3  11   1 448.513 236.597   7
   3 -11  -1 546.033 124.420   3
   3  11  -1 365.923 115.225   3
   3  11   0 750.746 331.304   6
  -3 -11   0 1169.57 192.048   2
  -3  11   0 907.184 164.929   2
   3 -11   0 615.460 271.352   5
  -3  11   0 555.419 232.076   7
  -3 -11  -1 30754.1 1169.81   2
   3  11   1 33354.3 1141.49   3
   3  11   1 29618.6 1815.72   6
  -3 -11  -1 30971.2 1182.88   1
  -3  11  -1 32537.0 1160.06   1
   3 -11   1 33640.1 1152.82   3
  -3  11  -1 31447.1 1130.74   2
   3  11   2 92889.7 2256.09   3
   3  11   2 86808.8 2239.95   5
  -3 -11  -2 96053.0 3388.22   4
   3  11   2 91825.5 3324.88   6
  -3 -11  -2 91217.6 3623.71   7
  -3  11  -2 94095.4 2423.27   2
  -3 -11  -2 91689.5 2438.89   2
   3  11   2 97118.9 3317.43   8
  -3  11  -2 96053.5 1627.99   6
   3 -11   2 92187.7 2266.76   3
   3  11   3 872.961 382.314   8
  -3  11  -3 727.989 157.094   6
   3  11   3 392.721 235.175   3
   3 -11   3 450.118 214.730   3
  -3 -11  -3 777.218 381.993   4
  -3 -11  -3 672.088 409.714   7
  -3 -11  -4 8450.84 1259.00   7
   3  11   4 9578.04 1131.34   8
   3 -11   4 9783.99 963.935   3
  -3 -11  -4 10836.2 1259.53   4
   3  11   4 9758.30 957.731   3
   3 -11   5 1977.07 483.219   3
   3  11   5 1731.33 444.401   3
  -3 -11  -5 1528.29 560.946   4
  -3 -11  -5 1119.84 546.216   7
   3  11   5 1220.97 454.075   8
   3  11   6 270.833 281.080   3
   3 -11   6 79.7486 241.143   3
  -3 -11  -6 582.084 502.320   4
   3 -11   7 589.326 409.255   3
   3  11   7 62.6039 206.571   3
  -3 -11  -7 281.630 294.546   4
  -3  12   8 1171.84 565.234   3
  -3 -12   8 847.318 435.093   3
  -3  12   7 4510.02 768.313   3
   3 -12  -7 4549.29 986.749   7
  -3 -12   7 5512.56 863.696   3
  -3  12   6 3843.81 666.874   3
  -3 -12   6 2920.00 573.980   3
   3 -12  -6 2936.87 730.742   7
   3 -12  -5 6856.83 740.689   5
   3 -12  -5 5626.06 896.170   7
   3 -12  -5 6178.70 1073.95   4
  -3  12   5 6738.16 777.859   3
  -3 -12   5 6995.81 778.992   3
   3 -12  -4 888.094 316.574   5
   3  12  -4 974.991 278.575   2
   3 -12  -4 1289.06 305.628   2
   3 -12  -4 921.610 409.106   4
   3 -12  -4 724.745 265.156   7
   3  12  -3 14835.9 882.564   1
   3 -12  -3 17608.1 1263.72   5
   3 -12  -3 14909.8 1484.86   4
   3  12  -3 15379.2 882.981   2
   3 -12  -3 16359.9 913.214   2
   3  12  -2 18.8496 89.4299   3
   3 -12  -2 38.1230 112.653   2
   3  12  -2 145.887 111.841   2
   3 -12  -2 209.952 213.286   5
   3 -12  -2 409.174 332.805   4
   3  12  -1 88703.1 3187.61   6
   3 -12  -1 88999.6 2992.80   5
   3 -12  -1 85824.6 1328.24   3
   3  12  -1 89296.3 1370.60   3
   3  12   0 14675.4 1322.63   6
   3  12   0 14959.7 582.467   3
   3 -12   0 16647.4 1348.88   5
   3 -12   0 14977.7 590.294   3
   3  12   0 15029.6 580.877   3
   3  12   1 109.821 282.905   6
  -3  12  -1 346.196 109.509   1
  -3 -12  -1 293.009 134.709   1
   3 -12   1 304.604 134.637   3
   3  12   1 559.234 148.652   3
  -3  12  -1 225.073 73.8709   2
   3  12   2 568.135 364.256   6
   3  12   2 568.865 208.565   3
   3 -12   2 1057.84 249.308   3
  -3 -12  -2 1405.42 502.058   4
   3  12   2 1354.32 474.786   8
  -3  12  -2 610.221 154.611   6
   3  12   3 9285.57 813.492   3
   3  12   3 7793.02 1021.74   8
  -3 -12  -3 6707.00 1001.07   4
   3 -12   3 11017.5 896.605   3
  -3 -12  -3 8294.36 1226.97   7
   3  12   4 1194.93 341.325   3
   3 -12   4 2393.05 494.311   3
  -3 -12  -4 805.727 399.100   4
  -3 -12  -4 1426.78 488.947   7
   3  12   4 1527.34 500.049   8
   3  12   5 120.190 160.200   3
   3 -12   5 572.794 241.251   3
  -3 -12  -5 96.8640 222.437   4
  -3 -12  -5 620.577 495.145   7
   3  12   5-458.200 378.580   8
   3  12   6-356.477 376.656   3
  -3 -12  -6 81.5490 401.842   7
   3 -12   6-460.841 342.047   3
  -3 -12  -6 298.123 272.103   4
   3  12   7-122.430 297.023   3
  -3 -12  -7 324.776 349.780   4
   3 -13  -8 10521.0 1572.42   7
   3 -13  -7 408.340 398.802   4
   3 -13  -7-165.189 292.328   7
   3 -13  -6 1638.71 546.402   7
   3 -13  -6 501.222 287.636   4
  -3  13   6 1593.91 430.206   3
   3  13  -5-52.6392 132.691   2
   3 -13  -5-6.79292 140.118   5
   3 -13  -5-288.592 393.825   4
   3 -13  -5-247.927 227.276   7
   3  13  -4 3922.19 498.888   2
   3 -13  -4 5369.36 720.641   5
   3 -13  -4 5339.32 940.260   4
   3 -13  -4 4302.50 724.284   7
   3 -13  -3 255.301 162.257   4
   3  13  -3-5.24999 75.8235   2
   3 -13  -3-218.696 230.877   5
   3  13  -2 15367.6 1353.96   6
   3 -13  -2 15640.7 1536.18   4
   3  13  -2 15252.4 702.644   2
   3 -13  -2 15510.7 1272.29   5
   3  13  -1 3669.46 715.351   6
   3 -13  -1 2959.55 604.941   5
   3  13   0 11074.5 1185.81   6
   3  13   0 9979.00 353.214   3
   3  13   1 588.281 264.702   8
   3  13   1 635.779 302.350   6
   3  13   1 947.915 183.057   3
  -3 -13  -1 1046.90 202.286   1
   3  13   2 20292.4 1659.08   6
   3  13   2 16508.8 1492.28   8
   3  13   2 17481.8 919.536   3
   3  13   3 8683.27 778.873   3
  -3 -13  -3 9543.59 1340.59   7
   3 -13   3 9566.20 823.166   3
  -3 -13  -3 10484.2 1302.53   4
   3  13   3 7877.84 1077.77   8
  -3 -13  -4 320.017 260.544   7
   3  13   4-95.3717 276.849   8
   3  13   4 44.8166 181.884   3
  -3 -13  -4-275.078 315.168   4
   3  13   5-114.260 270.230   3
  -3 -13  -5-51.1052 332.729   7
  -3 -13  -5 442.672 184.974   4
   3  13   5-185.212 461.974   8
  -3 -13  -6 119.039 406.676   7
  -3 -13  -6 626.682 298.000   4
   3 -14  -8 67.9025 285.668   7
   3 -14  -7 894.565 530.951   7
   3 -14  -6 1301.14 669.156   4
   3 -14  -6 763.511 333.907   7
   3 -14  -5 11631.8 1544.01   4
   3 -14  -5 13351.7 1428.82   7
   3 -14  -4 6056.54 1111.96   4
   3 -14  -4 8399.02 927.685   5
   3 -14  -3 15069.9 1617.82   4
   3 -14  -3 15364.1 1296.79   5
   3  14  -2 1066.31 338.485   6
   3 -14  -2 1676.83 452.036   5
   3  14  -1 37530.6 2224.69   6
   3  14   0 2518.15 564.906   6
   3  14   1 11056.3 1240.31   6
   3  14   1 10894.6 1261.98   8
   3  14   2 9685.18 1215.97   6
   3  14   2 10720.5 1252.22   8
  -3 -14  -3 38121.3 2537.68   4
   3  14   3 33648.7 2274.18   8
  -3 -14  -3 35016.6 2600.39   7
  -3 -14  -4 4363.34 939.267   4
  -3 -14  -4 3866.94 926.338   7
   3  14   4 3890.77 827.381   8
  -3 -14  -5 744.842 514.917   7
  -3 -14  -5 1615.05 591.309   4
   3  14   5 1968.20 578.336   8
  -3 -14  -6-92.6281 297.445   4
   3 -15  -7-31.9056 206.442   7
   3 -15  -6 1693.81 731.735   4
   3 -15  -6 1788.22 595.235   7
   3 -15  -5 1540.22 661.573   4
   3 -15  -5 2433.24 622.970   7
   3 -15  -4 21999.7 2124.15   4
   3  15  -3 9089.10 1119.17   6
   3 -15  -3 8264.90 1242.31   4
   3  15  -2 27386.4 1935.92   6
   3  15  -1 5581.95 900.060   6
   3  15   0 1116.22 454.408   6
   3  15   0 124.442 235.719   8
   3  15   1 763.518 436.014   8
   3  15   1 339.934 308.591   6
   3  15   2 65929.5 3200.75   6
   3  15   2 60532.2 3072.21   8
   3  15   3 7876.73 1170.95   8
  -3 -15  -4 7255.77 1278.24   7
  -3 -15  -4 11440.1 1504.96   4
   3  15   4 9616.52 1343.04   8
  -3 -15  -5 983.876 531.926   7
  -3 -15  -5 1356.41 662.287   4
   3 -16  -6 2823.76 799.917   7
   3 -16  -5 5345.09 1118.39   4
   3 -16  -4 12.5913 295.722   4
   3  16  -3 5088.02 897.626   6
   3 -16  -3 2902.55 782.572   4
   3  16  -2 5211.07 861.314   6
   3  16  -1 10339.6 1268.99   6
   3  16   0 18621.2 1671.74   6
   3  16   0 18409.6 1687.11   8
   3  16   1 18665.1 1716.08   6
   3  16   1 17174.2 1646.28   8
   3  16   2 1556.64 584.659   8
   3  16   2 1372.06 617.159   6
   3  16   3 21286.0 1988.00   8
  -3 -16  -4 2592.47 769.619   4
   3  16   4 4698.75 961.274   8
  -3 -16  -5 20.6389 318.463   4
   3 -17  -5 5704.72 1246.02   4
   3  17  -4 392.741 308.039   6
   3 -17  -4 465.448 438.122   4
   3  17  -3 88.5649 225.132   6
   3  17  -2-412.183 303.927   6
   3  17  -1 10988.3 1330.76   6
   3  17  -1 10019.5 1250.63   8
   3  17   0 2621.91 692.895   6
   3  17   0 2611.34 678.364   8
   3  17   1 9312.66 1275.93   6
   3  17   1 9905.62 1289.75   8
   3  17   2 26048.6 2162.75   8
   3  17   3 1638.05 639.507   8
   3  17   4-130.559 309.841   8
   3  18  -4 991.183 401.755   6
   3 -18  -4 2873.04 858.077   4
   3  18  -3-15.5085 238.148   6
   3  18  -2 7.53824 296.505   6
   3  18  -2-141.915 396.905   8
   3  18  -1 517.335 363.994   8
   3  18  -1 1521.42 511.009   6
   3  18   0 7563.23 1145.83   6
   3  18   0 8654.43 1260.52   8
   3  18   1 5605.58 1015.30   6
   3  18   1 4074.79 907.144   8
   3  18   2 2138.59 672.429   8
   3  18   3 3013.94 779.927   8
   3  19  -4-320.635 422.703   8
   3  19  -3 142.789 359.168   6
   3  19  -3 94.5505 287.954   8
   3  19  -2 65.7813 242.702   6
   3  19  -2-305.630 487.572   8
   3  19  -1 4791.82 994.099   6
   3  19  -1 4622.40 936.824   8
   3  19   0 724.576 411.333   6
   3  19   0 868.250 592.308   8
   3  19   1 8569.69 1267.34   6
   3  19   1 8784.98 1309.02   8
   3  20  -3 624.491 545.949   6
   3  20  -3-309.253 278.773   8
   3  20  -2 201.382 304.844   8
   3  20  -2 391.557 418.113   6
   3  20  -1 3056.58 804.436   6
   3  20  -1 1896.84 689.227   8
   3  20   0 4447.08 959.534   6
   3  20   0 3636.33 884.019   8
   3  20   1-28.1837 303.902   6
   3  21  -2 1299.95 613.382   6
   3  21  -1 3639.52 905.694   6
   3  21   0 1902.42 690.472   6
  -4   0   9 170.765 356.275   3
  -4   0   8 18688.8 1712.40   3
  -4   0   7-273.325 239.039   3
  -4   0   6 3534.59 647.550   3
  -4   0   5 114.995 176.037   3
  -4   0   4-115.489 237.497   3
   4   0  -3-74.9935 128.860   3
  -4   0   3 326.703 180.082   3
   4   0  -2 212147. 3292.94   2
   4   0  -2 206785. 3237.27   3
   4   0  -1 276.021 107.536   7
   4   0  -1 435.885 235.798   2
   4   0  -1 315.464 173.074   1
  -4   0   1-51.9126 78.1459   2
  -4   0   1 189.000 186.743   1
   4   0   0 2666.68 379.745   2
  -4   0   0 3323.55 346.202   7
  -4   0   0 2996.31 405.249   2
  -4   0  -1 99.9854 92.1967   2
   4   0   1 147.474 116.735   6
  -4   0  -2 72186.7 1846.96   6
  -4   0  -3-143.540 121.385   6
   4   0   3 20.4948 56.2620   8
   4   0   3 65.0795 99.3981   5
   4   0   4 4074.32 670.091   3
   4   0   5 1310.09 538.501   3
   4   0   6 7769.28 1107.84   3
   4   0   7-373.617 451.626   3
   4   0   8 15076.0 1763.42   3
  -4   1   9 8654.72 1263.27   3
  -4  -1   9 6454.75 1112.26   3
  -4  -1   8-225.413 368.928   3
  -4   1   8 995.878 589.346   3
  -4   1   7 677.949 405.005   3
  -4  -1   7 143.672 284.772   3
  -4   1   6 12042.4 1178.11   3
  -4  -1   6 14427.1 1282.25   3
  -4  -1   5 7396.98 834.368   3
  -4   1   5 9551.62 923.911   3
  -4   1   4 48947.5 1912.21   3
  -4  -1   4 49257.7 1922.04   3
  -4   1   3 11551.3 862.414   3
  -4  -1   3 10581.0 826.160   3
   4  -1  -3 12709.0 876.287   3
   4   1  -3 11428.2 831.201   3
   4   1  -2 64266.1 1796.76   3
   4  -1  -2 61223.7 1753.82   3
   4  -1  -2 68639.0 1867.09   2
   4   1  -2 65633.2 1829.04   2
  -4  -1   1 184347. 3032.12   1
  -4   1   1 183252. 3012.33   1
   4  -1  -1 193309. 1927.21   7
  -4   1   1 190606. 3026.55   2
   4   1  -1 196005. 3113.55   1
   4  -1  -1 196340. 3121.03   1
  -4  -1   1 186134. 3008.37   2
   4   1  -1 195535. 3079.25   2
   4  -1  -1 194517. 3077.03   2
   4   1  -1 194079. 2650.54   7
  -4  -1   0 1365.75 242.286   7
   4  -1   0 1597.15 326.405   2
   4   1   0 1578.50 306.397   2
  -4   1   0 1942.69 321.442   2
  -4  -1   0 1321.53 275.862   2
   4  -1   1 84683.8 1605.38   6
   4   1   1 85996.3 1980.03   6
  -4   1  -1 88312.6 2342.91   2
  -4  -1  -1 86639.0 2325.64   2
  -4   1  -2 29909.6 1091.28   6
  -4  -1  -2 30870.8 1296.53   6
   4   1   2 28663.2 1214.56   6
   4  -1   2 29280.6 1173.05   5
  -4   1  -3 25649.2 1168.41   6
  -4  -1  -3 24061.3 1270.31   6
   4  -1   3 22003.0 705.917   8
   4   1   3 21996.9 899.721   5
   4  -1   3 23382.7 1069.52   5
   4   1   3 22593.6 952.766   8
   4  -1   3 22124.3 1369.98   3
   4   1   3 22065.0 1391.68   3
   4  -1   4 6807.04 838.085   3
   4   1   4 7170.05 848.261   3
   4   1   4 6893.03 556.546   8
   4   1   5 28325.9 1880.57   3
   4  -1   5 27835.0 1849.29   3
   4   1   6 154.971 283.995   3
   4  -1   6-25.4176 266.340   3
   4   1   7 5705.76 970.061   3
   4  -1   7 4592.85 884.344   3
   4   1   8 447.887 398.050   3
   4  -1   8-767.939 560.194   3
  -4   2   9 1181.75 645.684   3
  -4  -2   9 1862.90 655.438   3
  -4   2   8 16439.2 1588.45   3
  -4  -2   8 16728.0 1633.86   3
  -4   2   7 341.003 285.517   3
  -4  -2   7-80.6457 334.281   3
  -4   2   6 3152.42 659.029   3
  -4  -2   6 2557.35 594.836   3
  -4   2   5 30872.4 1669.14   3
  -4  -2   5 29762.4 1650.73   3
  -4   2   4-303.361 280.225   3
  -4  -2   4-32.9526 159.889   3
   4   2  -3 34066.4 1430.37   2
   4  -2  -3 31939.4 1398.49   2
  -4   2   3 33908.1 1436.74   3
  -4  -2   3 32392.3 1400.44   3
   4  -2  -3 31786.0 1387.52   3
   4   2  -3 34383.9 1451.47   3
   4  -2  -2 188680. 3097.26   2
   4  -2  -2 182523. 3043.83   3
   4   2  -2 185916. 3079.35   3
   4   2  -2 193876. 3141.18   2
   4   2  -1 75.7216 102.286   7
  -4  -2   1 184.121 207.869   1
  -4   2   1 131.748 194.421   1
   4   2  -1 123.773 186.479   2
   4  -2  -1-34.8546 148.842   2
   4   2  -1 12.7251 88.3914   1
   4  -2  -1-32.2999 89.6170   1
  -4   2   1 81.3856 120.784   2
  -4  -2   1 60.2494 125.828   2
  -4  -2   0 1261.52 261.085   7
   4  -2   0 1047.89 260.107   2
   4   2   0 700.711 164.772   2
   4   2   0 1273.67 149.520   4
  -4   2   0 1524.25 298.958   2
  -4  -2   0 1539.22 294.641   2
   4  -2   1 35466.4 879.793   6
   4   2   1 36648.6 1386.83   6
  -4  -2  -1 36933.9 935.435   4
  -4   2  -1 36131.9 1512.16   2
  -4  -2  -1 34405.6 1479.60   2
   4   2   2 115210. 2595.68   6
  -4   2  -2 124439. 2000.68   6
  -4  -2  -2 124989. 2763.86   6
   4  -2   2 114905. 2473.59   5
  -4   2  -3 36798.2 1305.43   6
   4   2   3 35246.8 1012.52   5
   4  -2   3 34043.9 1388.25   5
   4   2   3 34034.2 1295.80   8
   4  -2   3 34979.5 1721.66   3
   4   2   3 36412.9 1760.40   3
   4  -2   4 11338.8 1101.11   3
   4   2   4 11774.6 813.379   8
   4   2   4 12052.9 1151.06   3
   4   2   5 1479.08 521.404   3
   4  -2   5 1049.64 372.282   3
   4   2   6 10784.5 1277.52   3
   4  -2   6 10685.0 1287.12   3
   4   2   7 677.123 438.014   3
   4  -2   7 37.8608 216.594   3
   4   2   8 11316.4 1535.78   3
   4  -2   8 9443.04 1387.20   3
  -4  -3   9 13041.4 1575.07   3
  -4   3   9 13065.4 1593.23   3
  -4  -3   8 531.292 369.536   3
  -4   3   8 553.500 457.816   3
  -4   3   7 407.855 277.772   3
  -4  -3   7 394.703 284.574   3
  -4   3   6 13752.4 1238.19   3
  -4  -3   6 14807.3 1292.20   3
  -4  -3   5-189.725 244.470   3
  -4   3   5 394.212 252.931   3
  -4   3   4 51072.5 1947.19   3
  -4  -3   4 56103.9 2054.41   3
   4  -3  -3 131597. 2818.17   2
   4  -3  -3 133681. 2848.37   3
   4   3  -3 134681. 2868.89   3
   4   3  -3 133356. 2845.84   2
   4   3  -2 36189.3 1390.58   1
   4  -3  -2 34172.1 1348.07   1
   4  -3  -2 34759.5 1333.14   2
   4  -3  -2 33802.3 1313.41   3
   4   3  -2 35418.2 1349.49   3
   4   3  -2 33673.5 1321.74   2
  -4  -3   1 503989. 4983.74   1
  -4   3   1 503392. 4964.37   1
  -4  -3   1 516971. 4996.62   2
   4  -3  -1 508481. 4272.10   4
   4   3  -1 526433. 5148.04   1
   4  -3  -1 514316. 5112.40   1
   4   3  -1 517994. 5080.92   2
   4  -3  -1 503184. 5020.14   2
   4   3  -1 540172. 5340.75   7
  -4   3   1 512135. 4954.69   2
  -4  -3   0 8660.17 713.740   7
   4   3   0 9097.12 745.366   7
  -4   3   0 9687.46 525.202   4
   4   3   0 8816.04 481.240   4
  -4   3   0 9507.38 715.814   1
  -4  -3   0 8682.42 689.035   1
   4  -3   0 9607.28 723.580   2
   4   3   0 8605.64 689.705   2
  -4   3   0 9249.88 708.034   2
  -4  -3   0 9990.11 734.080   2
   4   3   1 14194.7 923.048   6
  -4  -3  -1 15476.5 1076.20   7
  -4  -3  -1 14360.7 676.605   4
  -4   3  -1 15315.3 987.228   2
  -4  -3  -1 15035.6 984.099   2
   4   3   2 98164.9 2528.51   6
  -4   3  -2 103141. 1586.05   6
   4  -3   2 95511.6 2376.93   5
  -4   3  -3 27913.8 1051.59   6
   4  -3   3 25089.0 1450.87   3
   4   3   3 25411.8 748.713   5
   4  -3   3 25930.3 1283.35   5
   4   3   3 26440.9 1226.88   8
   4   3   3 26478.3 1521.21   3
   4  -3   4 2171.54 479.159   3
   4   3   4 3502.56 645.371   3
  -4   3  -4 3740.25 455.789   6
   4   3   4 3143.66 456.778   8
   4   3   5 52219.0 2545.71   3
   4  -3   5 51941.4 2530.03   3
   4   3   6 1301.25 552.646   3
   4  -3   6 2478.96 699.151   3
   4   3   7-242.465 339.925   3
   4  -3   7 471.504 353.671   3
   4   3   8 1332.50 641.704   3
   4  -3   8 1285.59 580.749   3
  -4   4   9 656.015 584.145   3
  -4  -4   9 485.453 360.056   3
  -4   4   8 29070.2 2129.47   3
  -4  -4   8 25895.0 2017.71   3
  -4  -4   7 2838.10 604.709   3
  -4   4   7 3354.13 675.650   3
  -4   4   6 1229.75 469.629   3
  -4  -4   6 1867.93 494.671   3
  -4   4   5 77982.2 2657.71   3
  -4  -4   5 78520.1 2682.06   3
  -4   4   4 17465.2 1139.68   3
  -4  -4   4 16322.1 1107.74   3
   4   4  -3 37632.4 1505.33   2
   4  -4  -3 35778.5 1474.83   2
   4  -4  -3 32969.7 1420.06   3
   4   4  -3 34713.8 1460.55   3
   4   4  -2 357716. 4363.63   1
   4  -4  -2 355724. 4342.73   1
   4  -4  -2 345051. 4210.63   2
   4   4  -2 342881. 4231.03   2
   4  -4  -2 335365. 4108.34   3
   4   4  -2 338744. 4185.81   3
   4  -4  -1 9514.81 652.544   4
   4  -4  -1 10359.0 722.311   1
   4   4  -1 10112.5 715.542   1
  -4  -4   1 9970.72 696.977   2
  -4   4   1 10392.9 703.986   2
   4  -4  -1 10956.7 741.637   2
   4   4  -1 9884.90 699.534   2
   4   4  -1 10735.9 825.629   7
  -4  -4   0 13192.2 936.491   7
  -4   4   0 14936.9 752.315   4
   4   4   0 14943.6 734.910   4
  -4   4   0 13725.9 855.945   1
  -4  -4   0 14968.3 898.217   1
   4  -4   0 14823.6 895.357   2
   4   4   0 13032.1 836.664   2
  -4  -4   0 13928.5 861.891   2
  -4   4   0 13592.7 844.787   2
   4   4   0 16566.6 1078.37   7
   4   4   1 83876.1 2404.78   6
   4  -4   1 86153.1 2308.94   5
  -4  -4  -1 86467.7 1866.07   4
  -4  -4  -1 85025.0 2632.61   7
  -4   4  -1 85581.6 2334.93   2
  -4  -4  -1 84222.5 2312.07   2
   4   4   2 61193.1 2112.91   6
   4  -4   2 63875.3 2057.05   5
   4  -4   3 41842.0 1721.11   5
   4   4   3 39644.4 778.833   5
   4  -4   3 40717.7 1864.41   3
  -4   4  -3 40588.4 1156.67   6
   4   4   3 37866.0 1587.81   8
   4   4   3 40794.6 1871.55   3
   4  -4   4 17409.0 1358.78   3
  -4   4  -4 16849.9 904.031   6
   4   4   4 15930.9 1290.07   3
   4   4   4 15523.5 1057.65   8
   4  -4   5 1343.10 489.203   3
   4   4   5 1123.01 467.945   3
   4   4   6 16510.3 1595.13   3
   4  -4   6 18037.1 1661.28   3
   4   4   7 1277.47 498.932   3
   4  -4   7 496.503 300.354   3
   4   4   8 3991.14 925.943   3
   4  -4   8 3708.26 894.636   3
  -4   5   9 11660.3 1491.63   3
  -4  -5   9 12596.6 1550.99   3
  -4   5   8-469.101 413.804   3
  -4  -5   8 133.493 429.629   3
  -4   5   7 825.731 311.244   3
  -4  -5   7 724.117 408.580   3
  -4   5   6 19561.7 1489.62   3
  -4  -5   6 19703.2 1494.37   3
  -4   5   5 144.823 172.127   3
  -4  -5   5 111.909 212.057   3
  -4   5   4 11621.5 935.003   3
  -4  -5   4 10420.7 873.854   3
   4   5  -3 42065.5 1597.09   2
   4  -5  -3 41279.7 1590.84   2
   4  -5  -3 42281.3 1600.32   3
   4   5  -3 42263.0 1611.70   3
   4   5  -2 8767.19 678.951   1
   4  -5  -2 9068.08 698.320   1
   4  -5  -2 8223.38 655.474   2
   4  -5  -2 7736.54 628.066   3
   4   5  -2 8553.94 667.899   3
   4   5  -2 8483.14 674.260   2
   4  -5  -2 7955.93 423.424   7
   4  -5  -1 131049. 2638.84   4
   4  -5  -1 137543. 2649.70   1
   4   5  -1 139502. 2661.04   1
  -4  -5   1 131994. 2528.87   2
   4   5  -1 142414. 3171.41   7
   4  -5  -1 138495. 2636.09   2
   4   5  -1 137094. 2612.27   2
  -4   5   1 138851. 2539.56   2
  -4   5   0 37875.4 1342.84   4
   4   5   0 37012.3 1295.15   4
   4   5   0 37743.1 1720.72   7
  -4  -5   0 33802.9 1345.69   1
  -4   5   0 36201.0 1382.61   1
   4  -5   0 35821.8 1381.22   2
   4   5   0 37078.3 1414.46   2
  -4  -5   0 35416.1 1379.27   2
  -4   5   0 35760.1 1368.16   2
   4   5   1 56489.3 2064.49   6
   4  -5   1 55925.0 1957.61   5
  -4  -5  -1 54493.4 2208.83   7
  -4  -5  -1 57284.9 1682.99   4
  -4   5  -1 57003.2 1911.53   2
  -4  -5  -1 57764.9 1932.41   2
   4  -5   1 57137.9 1264.81   8
   4  -5   2 58898.3 2067.89   5
  -4  -5  -2 61227.7 1922.48   4
   4   5   2 59228.8 2180.52   6
  -4  -5  -2 55843.2 2463.86   7
  -4   5  -3 20552.8 718.349   6
   4   5   3 18256.6 1163.61   8
   4  -5   3 18653.8 1211.25   5
   4  -5   3 18087.2 1236.84   3
   4   5   3 19554.2 1288.68   3
   4   5   4 8635.53 966.007   3
   4   5   4 8145.49 816.373   8
  -4   5  -4 8811.87 614.387   6
   4  -5   4 8448.26 939.760   3
   4   5   5 34863.0 2087.31   3
   4  -5   5 31686.2 1999.35   3
   4   5   6 9666.31 1252.02   3
   4  -5   6 9926.54 1268.30   3
   4   5   7-435.932 428.984   3
   4  -5   7 10.0886 250.882   3
  -4  -6   9 1534.85 614.109   3
  -4   6   9 1949.41 706.261   3
  -4   6   8 14356.4 1512.40   3
  -4  -6   8 12120.5 1399.20   3
  -4   6   7-351.834 287.600   3
  -4  -6   7-93.7879 356.569   3
  -4   6   6 895.936 394.248   3
  -4  -6   6 927.699 437.326   3
  -4   6   5 7480.89 822.768   3
  -4  -6   5 7505.06 817.899   3
  -4  -6   4 49.6163 189.459   3
  -4   6   4 443.156 152.694   3
   4  -6  -3 49631.9 1741.46   2
   4   6  -3 50451.8 1747.88   2
   4  -6  -3 49091.0 1702.91   3
   4   6  -3 51105.7 1760.89   3
   4   6  -2 178205. 3091.54   1
   4  -6  -2 177462. 3096.20   1
   4  -6  -2 170679. 3550.53   4
   4   6  -2 172356. 2996.55   2
   4  -6  -2 168689. 2895.84   3
   4   6  -2 177352. 3011.62   3
   4  -6  -2 171876. 2999.57   2
   4  -6  -2 175004. 2160.48   7
  -4  -6   1 118096. 2367.26   2
   4  -6  -1 119391. 2742.96   4
   4  -6  -1 119189. 2466.17   2
   4   6  -1 119434. 2458.14   2
  -4   6   1 123254. 2353.87   2
   4   6   0 21293.7 1297.99   6
   4  -6   0 21077.8 1230.68   5
   4   6   0 22220.1 1112.68   4
  -4  -6   0 20543.1 1046.45   1
  -4   6   0 19949.0 1029.73   1
   4  -6   0 21931.1 988.115   8
  -4  -6   0 20852.1 1047.16   2
  -4   6   0 19886.9 1010.37   2
  -4   6   0 22284.0 1128.42   4
   4  -6   0 20256.6 570.343   6
   4  -6   1 19380.6 1215.79   5
  -4  -6  -1 20445.6 1095.09   4
  -4   6  -1 20417.5 1121.04   4
  -4   6  -1 22758.0 1213.76   2
  -4  -6  -1 21057.0 1176.03   2
   4   6   1 21929.1 1347.08   6
   4  -6   1 19769.3 805.528   8
  -4  -6  -1 18118.1 1312.04   7
   4   6   2 15986.0 1187.63   6
   4  -6   2 17749.4 1206.49   5
  -4  -6  -2 17459.3 1093.45   4
  -4  -6  -2 14922.5 1311.70   7
  -4   6  -3 3385.92 244.431   6
   4   6   3 3723.11 567.466   3
   4  -6   3 3263.38 539.635   5
   4  -6   3 2794.67 488.046   3
   4   6   3 2860.40 497.831   8
   4   6   4 6105.51 817.093   3
  -4   6  -4 6211.69 476.333   6
   4  -6   4 5047.31 739.721   3
   4   6   4 5212.70 721.620   8
   4  -6   5 29854.5 1954.79   3
   4   6   5 31482.0 2012.22   3
   4   6   5 30191.7 1717.60   8
   4  -6   6 12793.9 1414.42   3
   4   6   6 16301.3 1582.40   3
   4   6   7 1404.27 538.534   3
   4  -6   7 3076.01 751.840   3
  -4   7   9 4390.84 911.819   3
  -4  -7   9 3896.80 939.850   3
  -4   7   8-169.345 405.286   3
  -4  -7   8 1129.50 507.543   3
  -4   7   7 550.804 273.719   3
  -4  -7   7-179.700 368.701   3
  -4  -7   6 8089.24 974.063   3
  -4   7   6 9530.24 1016.98   3
  -4  -7   5 3938.87 623.732   3
  -4   7   5 3948.60 582.604   3
  -4   7   4 485.600 196.126   3
  -4  -7   4 746.049 219.473   3
   4  -7  -3 26754.7 1268.69   2
   4  -7  -3 27126.0 1226.59   7
   4  -7  -3 27820.3 1277.74   3
   4   7  -3 28505.6 1307.80   2
   4  -7  -2 8904.38 688.983   1
   4  -7  -2 10388.5 926.376   4
   4  -7  -2 10538.9 728.930   3
   4   7  -2 10734.0 750.543   3
   4   7  -2 10148.3 736.392   2
   4  -7  -2 11321.8 764.581   2
   4   7  -2 10298.3 746.308   1
   4  -7  -1 233645. 3026.77   6
   4  -7  -1 239446. 3830.40   8
  -4   7   1 243486. 3306.93   2
  -4  -7   1 235330. 3340.81   2
   4  -7  -1 239160. 4145.41   4
   4  -7  -1 227505. 3400.72   2
   4   7  -1 234685. 3439.18   2
   4  -7   0 3907.84 287.411   6
   4   7   0 3356.23 538.041   6
   4  -7   0 3752.97 549.752   5
  -4  -7   0 3321.30 420.488   2
   4   7   0 3501.82 486.846   4
  -4   7   0 4227.15 476.915   1
  -4   7   0 4244.30 542.854   4
   4  -7   0 4097.95 457.015   8
  -4   7   0 3802.26 433.759   2
  -4  -7   0 3255.38 417.192   1
   4   7   1 2594.91 543.226   6
  -4   7  -1 1871.99 363.224   2
  -4  -7  -1 2045.82 364.369   2
   4  -7   1 2072.71 426.832   5
  -4  -7  -1 1990.50 467.982   7
  -4   7  -1 1870.59 372.252   4
  -4  -7  -1 2443.77 401.706   4
   4  -7   1 2045.69 280.710   8
  -4  -7  -2 7935.09 776.877   4
   4   7   2 7008.04 822.333   6
   4  -7   2 8108.13 851.539   5
  -4  -7  -2 8105.92 998.496   7
   4   7   3 146.656 45.4640   5
  -4  -7  -3 24.7395 199.388   4
   4  -7   3-40.2599 181.541   3
   4   7   3 32.1159 157.747   3
  -4  -7  -3-22.2610 267.342   7
   4   7   3-110.701 261.666   8
   4   7   4 43899.8 2152.27   3
   4   7   4 46538.3 2137.77   8
   4  -7   4 45460.6 2174.05   3
   4   7   5 17792.4 1509.26   3
   4   7   5 17342.1 1360.98   8
   4  -7   5 17447.2 1505.58   3
   4   7   6 21831.2 1803.20   3
   4  -7   6 20565.5 1747.66   3
   4   7   7-540.827 417.514   3
   4  -7   7 106.888 289.569   3
  -4   8   9 3111.39 831.395   3
  -4  -8   9 1118.99 505.379   3
  -4   8   8 5541.44 941.125   3
  -4  -8   8 3270.99 754.136   3
  -4  -8   7 267.651 239.373   3
  -4   8   7-232.515 335.277   3
  -4  -8   6 936.612 360.279   3
  -4   8   6 643.541 268.063   3
  -4   8   5 20099.2 1371.43   3
  -4  -8   5 20044.9 1349.15   3
   4   8  -4 4510.26 613.591   2
   4  -8  -4 4676.44 593.298   2
   4   8  -3 2200.03 383.805   2
   4  -8  -3 1574.79 323.873   2
   4  -8  -3 1916.46 341.036   3
   4  -8  -3 1779.48 334.700   7
   4  -8  -2 40313.0 1465.57   1
   4  -8  -2 36926.0 1847.72   4
   4  -8  -2 41567.3 1432.43   3
   4   8  -2 41082.6 1448.39   3
   4   8  -2 41182.4 1468.18   1
   4   8  -2 42503.8 1483.17   2
   4  -8  -2 38636.1 1421.41   2
  -4  -8   1 28505.4 1158.47   2
   4  -8  -1 27376.1 1110.31   6
   4  -8  -1 28743.8 1526.67   5
   4  -8  -1 27939.9 1523.71   4
   4  -8  -1 29164.0 1238.95   2
   4   8  -1 27925.6 1210.91   2
  -4   8   1 29537.6 1142.96   2
  -4   8   0 3675.06 432.738   1
   4  -8   0 3326.77 294.314   6
   4   8   0 2731.36 509.809   6
   4  -8   0 3649.94 583.286   5
   4  -8   0 3300.23 431.611   8
  -4  -8   0 3087.51 401.762   2
  -4   8   0 3146.20 393.529   2
  -4  -8   0 3688.70 438.273   1
   4   8   1 25203.9 1577.35   6
   4  -8   1 26299.2 1548.54   5
  -4   8  -1 24885.3 1241.81   2
  -4  -8  -1 26287.5 1291.05   2
  -4  -8  -1 24201.2 1653.66   7
   4  -8   2 11273.6 1055.68   5
   4   8   2 10033.3 1032.83   6
  -4  -8  -2 9319.62 1127.07   7
   4  -8   2 9215.60 796.191   3
  -4  -8  -2 10884.5 982.354   4
   4   8   2 8755.90 781.136   3
  -4  -8  -3 1774.96 540.079   7
   4   8   3 892.758 321.801   6
   4   8   3 1802.90 172.585   5
   4  -8   3 1118.07 352.697   3
   4   8   3 1685.86 382.644   3
  -4  -8  -3 1586.60 391.470   4
   4   8   3 1882.83 429.730   8
   4   8   4 1508.88 417.976   3
   4   8   4 2118.97 500.584   8
   4  -8   4 2079.59 510.226   3
  -4  -8  -4 3156.99 647.961   4
  -4  -8  -4 1558.52 532.316   7
   4  -8   5 15795.2 1446.84   3
   4   8   5 14414.1 1316.14   8
   4   8   5 15824.6 1447.46   3
   4   8   6 4542.92 838.022   3
   4  -8   6 5704.60 927.047   3
   4  -8   7 1155.04 498.939   3
   4   8   7 1259.76 519.764   3
  -4  -9   9 1445.01 566.557   3
  -4   9   9 1504.01 612.970   3
  -4  -9   8 1498.25 505.776   3
  -4   9   8 1674.27 579.814   3
  -4   9   7 489.468 233.601   3
  -4  -9   7 456.496 268.318   3
  -4   9   6 12677.1 1184.53   3
  -4  -9   6 11201.1 1123.68   3
  -4   9   5 607.330 258.211   3
  -4  -9   5 1217.85 409.717   3
   4  -9  -4 20649.1 1249.19   2
   4  -9  -4 19266.3 1306.70   7
   4   9  -4 20229.9 1228.08   2
   4   9  -3 146.185 134.604   2
   4  -9  -3-51.1008 113.757   2
   4  -9  -3 45.8039 126.983   3
   4   9  -3 176.923 175.216   3
   4  -9  -3 137.906 180.811   4
   4  -9  -3 314.032 175.003   7
   4  -9  -2 884.953 235.217   3
   4   9  -2 890.171 214.295   3
   4  -9  -2 747.940 220.258   6
   4  -9  -2 1143.38 248.240   5
   4  -9  -2 996.186 334.943   4
   4   9  -2 967.201 247.478   2
   4  -9  -2 887.862 240.863   2
   4   9  -2 867.082 236.694   1
   4  -9  -2 849.297 223.878   1
   4  -9  -1 7964.27 845.611   5
  -4   9   1 9708.47 683.615   7
   4  -9  -1 9274.82 936.565   4
   4  -9  -1 7538.48 577.937   3
   4   9  -1 8561.58 629.526   3
   4  -9  -1 8371.54 661.335   2
   4   9  -1 8164.04 646.435   2
   4  -9  -1 7994.60 634.619   6
   4   9   0 9526.53 989.552   6
  -4   9   0 12133.3 762.481   2
   4  -9   0 10246.1 991.317   5
  -4  -9   0 9928.26 708.892   2
  -4  -9   0 10585.6 736.807   1
  -4   9   0 11052.4 743.117   1
   4   9   1 36117.9 1955.26   6
   4  -9   1 34565.1 1845.21   5
  -4   9  -1 34029.7 1438.23   2
  -4  -9  -1 35967.2 1508.78   2
  -4  -9  -1 31956.4 1978.46   7
   4   9   2 65182.1 2718.94   6
   4  -9   2 67724.9 2653.49   5
  -4  -9  -2 70040.8 2607.24   4
  -4  -9  -2 65999.1 2995.52   7
   4  -9   2 69532.1 2194.45   3
   4   9   2 70918.5 2205.41   3
  -4  -9  -3 2575.66 640.862   7
   4   9   3 3050.69 638.793   6
   4  -9   3 2913.56 506.598   3
   4   9   3 3911.68 586.201   3
  -4  -9  -3 2634.31 537.597   4
   4   9   3 3389.07 618.865   8
  -4  -9  -4 9380.49 1321.28   7
   4   9   4 10814.2 1080.38   3
  -4  -9  -4 12858.9 1269.53   4
   4   9   4 11404.8 1170.33   8
   4  -9   4 11875.7 1127.09   3
  -4  -9  -5 6444.83 1188.24   7
   4   9   5 5368.02 844.165   3
   4  -9   5 5208.88 821.233   3
   4   9   5 5594.73 864.009   8
   4  -9   6 18386.7 1681.55   3
   4   9   6 16649.2 1595.75   3
   4   9   7 1040.95 576.420   3
   4  -9   7 847.213 508.036   3
  -4  10   9 1318.13 554.395   3
  -4 -10   9 2491.03 707.307   3
  -4  10   8 602.438 290.590   3
  -4 -10   8 688.766 445.961   3
  -4 -10   7 353.106 228.247   3
  -4  10   7 388.079 277.869   3
  -4 -10   6 1135.32 410.754   3
  -4  10   6 1593.11 472.983   3
  -4  10   5 65071.9 2409.59   3
   4 -10  -5 59863.1 2665.48   7
  -4 -10   5 62251.1 2392.37   3
   4  10  -4 1684.47 392.209   2
   4 -10  -4 1543.07 376.433   2
   4 -10  -4 1643.18 407.955   5
   4 -10  -4 1471.18 386.380   7
   4 -10  -4 1318.22 453.301   4
   4 -10  -3 7355.31 683.472   1
   4 -10  -3 5760.82 705.543   5
   4  10  -3 6908.12 662.742   1
   4 -10  -3 6685.26 901.584   4
   4 -10  -3 6639.60 644.618   2
   4 -10  -3 6445.24 610.584   3
   4  10  -3 6340.36 621.079   3
   4 -10  -3 6936.21 691.293   7
   4  10  -3 6478.78 630.361   2
   4 -10  -2 608.184 180.510   3
   4 -10  -2 910.461 222.796   1
   4 -10  -2 477.265 208.870   5
   4  10  -2 968.051 238.378   1
   4  10  -2 995.301 222.400   3
   4  10  -2 932.638 243.291   2
   4 -10  -2 616.880 184.378   2
   4 -10  -2 1084.58 356.891   4
   4 -10  -1 21086.0 1107.67   6
   4  10  -1 20761.3 1494.36   6
   4 -10  -1 22572.5 1469.44   5
   4 -10  -1 19121.7 984.878   2
   4  10  -1 20804.8 1017.18   2
   4 -10  -1 20283.6 930.230   3
   4  10  -1 21031.4 964.478   3
  -4  10   1 23886.4 1167.83   7
   4  10   0 9129.11 991.575   6
  -4 -10   0 8229.12 654.180   1
  -4  10   0 8271.12 632.218   1
   4 -10   0 9052.91 972.767   5
  -4  10   0 8172.39 706.351   7
  -4  10   0 8600.71 632.015   2
  -4 -10   0 9733.25 694.352   2
   4  10   1 83455.5 3088.43   6
  -4  10  -1 85257.7 2285.82   1
  -4 -10  -1 84602.7 2331.99   1
   4 -10   1 86180.6 3037.08   5
  -4 -10  -1 82136.0 2257.33   2
  -4  10  -1 85487.6 2254.00   2
   4  10   2 7894.15 1008.08   6
  -4 -10  -2 7129.32 1039.88   7
   4  10   2 6914.34 595.648   5
   4 -10   2 7562.17 982.426   5
   4  10   2 8204.16 760.523   3
  -4 -10  -2 8516.87 965.143   4
   4 -10   2 6527.16 673.901   3
   4  10   3 23043.3 1740.90   6
  -4 -10  -3 20182.8 1835.89   7
  -4 -10  -3 23870.8 1697.18   4
   4  10   3 24820.1 1732.89   8
   4 -10   3 25642.5 1472.91   3
   4  10   3 25618.6 1474.89   3
  -4 -10  -4 1533.60 557.585   7
   4  10   4 939.915 375.504   3
   4 -10   4 1347.31 439.473   3
  -4 -10  -4 1432.95 482.825   4
   4  10   4 833.527 382.504   8
  -4 -10  -5 13686.8 1455.26   4
   4  10   5 12082.1 1309.49   8
   4  10   5 11924.3 1228.23   3
   4 -10   5 13105.7 1295.65   3
  -4 -10  -5 11957.8 1607.49   7
  -4 -10  -6 108.193 403.798   7
   4  10   6 522.581 385.868   3
   4 -10   6-96.6030 349.607   3
  -4 -10  -6-152.115 249.298   4
   4  10   7 4341.29 856.589   3
   4 -10   7 3110.60 774.822   3
  -4  11   9-434.642 449.512   3
  -4 -11   9-57.8902 339.221   3
  -4 -11   8-1053.96 603.458   3
  -4  11   8-10.6421 284.487   3
  -4  11   7 1735.43 493.826   3
  -4 -11   7 1568.23 499.486   3
  -4 -11   6 35898.1 2014.94   3
   4 -11  -6 35980.7 1743.66   5
  -4  11   6 38445.6 2041.83   3
   4 -11  -6 33856.8 2265.60   7
   4 -11  -5 178.747 259.110   7
   4 -11  -5 613.727 293.639   5
   4  11  -5 645.138 333.807   2
   4 -11  -5 1090.37 405.178   2
   4  11  -4 57548.4 2047.92   2
   4 -11  -4 63918.3 2409.96   5
   4 -11  -4 56132.0 2928.49   4
   4 -11  -4 54292.0 2005.67   2
   4 -11  -4 59474.2 2390.60   7
   4 -11  -3 4542.94 811.487   4
   4 -11  -3 4956.16 552.055   2
   4  11  -3 4661.44 525.354   3
   4 -11  -3 4475.56 531.528   1
   4  11  -3 5040.37 547.160   2
   4 -11  -3 5446.99 728.804   5
   4  11  -3 4477.13 526.611   1
   4 -11  -2 3366.06 590.661   5
   4  11  -2 3670.45 443.781   2
   4 -11  -2 3237.83 417.102   2
   4 -11  -2 5178.23 835.583   4
   4 -11  -2 3751.48 412.250   3
   4  11  -2 4036.19 440.251   3
   4 -11  -1 3373.83 474.031   6
   4  11  -1 3627.89 664.945   6
   4 -11  -1 3142.22 611.644   5
  -4  11   1 3969.23 512.968   7
   4 -11  -1 3038.31 353.193   3
   4  11  -1 3493.05 386.688   3
   4  11   0 19514.4 1548.87   6
   4 -11   0 20621.9 1516.85   5
  -4  11   0 17210.5 1103.16   7
  -4 -11   0 19239.0 944.266   2
  -4  11   0 19145.9 893.814   2
   4  11   1 17050.3 1478.51   6
   4 -11   1 18674.0 1480.91   5
  -4 -11  -1 17012.6 1026.64   1
  -4  11  -1 17582.2 1013.47   1
  -4 -11  -1 15977.6 980.711   2
  -4  11  -1 15841.3 947.171   2
   4 -11   1 16624.4 948.807   3
   4  11   1 16752.5 942.534   3
   4  11   2 109473. 3767.50   6
  -4 -11  -2 108123. 3577.44   4
   4  11   2 106714. 3593.49   8
   4 -11   2 105881. 2677.11   3
   4  11   2 104317. 2651.45   3
  -4 -11  -2 100011. 3953.04   7
   4  11   3 6451.69 941.923   8
   4 -11   3 5753.76 711.244   3
  -4 -11  -3 7182.91 981.297   4
   4  11   3 6960.98 793.352   3
  -4 -11  -3 6543.29 1077.94   7
   4  11   4 1227.48 410.181   3
   4 -11   4 239.488 241.746   3
   4  11   4 895.548 430.540   8
  -4 -11  -4 650.834 317.564   4
  -4 -11  -4 510.289 431.938   7
  -4 -11  -5 1359.85 570.274   7
   4 -11   5 962.016 308.374   3
   4  11   5 1090.99 355.373   3
  -4 -11  -5 1670.38 501.868   4
   4  11   5 1235.76 468.648   8
  -4 -11  -6 8977.61 1498.47   7
   4  11   6 7972.93 1099.21   3
   4 -11   6 6431.07 961.238   3
  -4 -11  -6 7377.83 1214.97   4
   4  11   7 990.789 421.786   3
   4 -11   7 1329.32 544.285   3
  -4 -11  -7 869.016 400.885   4
  -4 -12   8-221.895 244.987   3
  -4  12   8-111.011 292.888   3
   4 -12  -7 1064.18 496.127   7
  -4  12   7 314.119 294.483   3
  -4 -12   7 692.278 327.030   3
   4 -12  -6 969.498 412.096   7
   4  12  -6 1292.77 408.831   2
  -4 -12   6 2231.54 512.439   3
  -4  12   6 1689.30 501.465   3
   4  12  -5 59331.7 2313.12   2
   4 -12  -5 57466.9 2275.25   2
   4 -12  -5 53026.2 2573.23   7
   4 -12  -5 55530.4 2275.49   5
   4 -12  -5 57598.1 3238.62   4
   4 -12  -4 4976.29 624.446   2
   4  12  -4 6629.67 707.256   2
   4 -12  -4 6258.49 801.898   5
   4 -12  -4 5769.99 996.780   4
   4 -12  -4 5967.65 788.847   7
   4  12  -3 4167.41 502.374   1
   4 -12  -3 4641.65 711.029   5
   4 -12  -3 3734.43 717.340   4
   4  12  -3 4340.40 503.909   2
   4 -12  -3 3687.30 458.819   2
   4 -12  -2 5117.72 757.754   5
   4 -12  -2 4488.40 800.307   4
   4 -12  -2 4193.09 460.324   2
   4  12  -2 4281.51 462.073   2
   4  12  -2 4909.68 466.830   3
   4  12  -1 8443.73 1018.00   6
   4 -12  -1 8300.36 974.249   5
   4  12  -1 9447.81 601.013   3
   4  12   0 7877.58 1005.43   6
  -4  12   0 7938.31 557.521   2
   4 -12   0 8948.27 1038.74   5
   4  12   1 40306.9 2325.28   6
   4 -12   1 44049.4 2346.59   5
   4 -12   1 40045.1 1447.03   3
  -4 -12  -1 39041.3 1491.67   1
  -4  12  -1 39296.0 1431.21   1
   4  12   1 38985.2 1417.22   3
   4  12   2 638.622 389.194   6
   4 -12   2 479.310 184.092   3
   4  12   2 640.494 233.952   3
   4  12   2 1035.02 434.240   8
   4  12   3 15949.9 1515.72   8
  -4 -12  -3 14829.6 1686.19   7
  -4 -12  -3 18809.2 1637.58   4
   4  12   3 17482.5 1212.36   3
   4 -12   3 18820.6 1264.98   3
   4  12   4 2645.77 537.341   3
   4 -12   4 1942.06 447.022   3
  -4 -12  -4 1968.50 588.557   4
   4  12   4 2594.45 653.113   8
  -4 -12  -4 2525.40 720.433   7
   4 -12   5 1860.29 500.126   3
  -4 -12  -5 2859.41 848.609   7
  -4 -12  -5 3113.09 765.452   4
   4  12   5 2420.07 663.404   8
   4  12   5 1889.22 458.705   3
  -4 -12  -6 576.901 325.122   7
   4  12   6-25.7090 214.252   3
   4 -12   6-264.144 344.995   3
  -4 -12  -6 500.218 384.047   4
   4  12   7 124.691 262.354   3
  -4 -12  -7-115.497 269.090   4
   4 -13  -7 36.4999 208.368   7
   4 -13  -7 840.241 639.383   4
   4  13  -6 20620.5 1516.87   2
   4 -13  -6 18803.7 2004.03   4
   4 -13  -6 16704.5 1648.30   7
   4  13  -5 337.294 287.338   2
   4 -13  -5 651.642 366.009   5
   4 -13  -5 807.376 423.111   4
   4 -13  -5-4.20910 189.844   7
   4 -13  -4 19039.4 1409.86   5
   4 -13  -4 16796.1 1710.67   4
   4  13  -4 18994.0 1166.02   2
   4 -13  -3-293.411 255.031   5
   4  13  -3-141.035 158.246   2
   4 -13  -3-324.383 437.996   4
   4  13  -2 19.6772 75.5224   2
   4  13  -2-192.028 296.084   6
   4 -13  -2-431.631 355.174   5
   4 -13  -2 295.891 266.530   4
   4  13  -1 4511.94 804.322   6
   4 -13  -1 2630.02 568.187   5
   4  13   0 3340.69 655.602   6
   4 -13   0 3533.78 722.861   5
   4  13   1 460.534 378.054   6
   4  13   1 394.919 180.825   3
  -4  13  -1 540.852 182.247   1
  -4 -13  -1 269.746 162.560   1
   4  13   2 34607.7 2253.64   6
   4 -13   2 34486.4 1498.18   3
   4  13   2 36264.0 1521.49   3
  -4  13  -2 34864.4 1559.96   1
   4  13   2 37853.3 2316.97   8
   4  13   3 1546.71 401.018   3
   4  13   3 2212.82 634.678   8
  -4 -13  -3 1424.96 551.624   4
  -4 -13  -3 844.884 431.739   7
   4  13   4 3192.77 572.727   3
  -4 -13  -4 2946.02 823.489   7
  -4 -13  -4 2758.79 689.845   4
   4  13   4 3838.22 802.633   8
   4  13   5 2223.48 554.019   3
   4  13   5 2951.74 704.635   8
  -4 -13  -5 1853.40 626.209   4
  -4 -13  -5 1540.45 676.757   7
  -4 -13  -6 4334.48 958.653   4
   4 -14  -6 345.221 489.412   4
   4 -14  -6 165.127 251.815   7
   4 -14  -5 27025.3 1681.07   5
   4 -14  -5 23444.7 2217.49   4
   4 -14  -5 27230.8 1924.47   7
   4 -14  -4 1043.53 365.866   5
   4 -14  -4 488.661 456.864   4
   4 -14  -3 17.2631 153.518   5
   4 -14  -3 264.308 348.385   4
   4 -14  -2 4463.03 755.921   5
   4  14  -2 6257.51 974.082   6
   4  14  -1 14073.7 1431.11   6
   4 -14  -1 14933.2 1391.39   5
   4  14   0 10184.8 1232.10   6
   4  14   1 38314.5 2406.08   6
   4  14   2 2692.17 689.755   6
   4  14   2 1321.11 552.494   8
   4  14   3 15746.0 1596.22   8
  -4 -14  -3 16357.7 1675.18   4
  -4 -14  -3 13142.0 1650.02   7
  -4 -14  -4 96.6090 396.753   7
  -4 -14  -4-393.030 417.889   4
   4  14   4 439.578 308.568   8
  -4 -14  -5 4621.01 1034.01   4
   4  14   5 4637.53 962.565   8
  -4 -14  -5 3229.28 902.679   7
  -4 -14  -6 2937.23 818.894   4
   4 -15  -6 8069.39 1403.20   4
   4 -15  -5 40.0370 348.366   4
   4 -15  -4 10206.9 1114.10   5
   4 -15  -4 8772.01 1344.63   4
   4  15  -3-102.638 382.805   6
   4 -15  -3 195.294 235.738   5
   4 -15  -3-144.196 213.336   4
   4  15  -2 734.857 378.259   6
   4 -15  -2 1128.90 425.078   5
   4  15  -1 4706.22 870.887   6
   4 -15  -1 3277.02 664.687   5
   4  15   0 8948.42 1185.05   6
   4  15   1 1326.73 541.401   6
   4  15   1 1909.40 519.122   8
   4  15   2 38069.2 2530.58   6
   4  15   2 38813.5 2508.50   8
   4  15   3 5646.93 983.252   8
  -4 -15  -4 2826.87 830.633   7
  -4 -15  -4 3210.40 788.082   4
   4  15   4 3519.66 826.616   8
  -4 -15  -5 479.138 331.340   4
   4  15   5 229.116 364.456   8
   4 -16  -5 6511.24 1248.03   4
   4 -16  -4 1715.59 441.055   5
   4 -16  -4 1263.30 566.259   4
   4  16  -3 1116.96 464.145   6
   4 -16  -3 564.955 313.863   5
   4 -16  -3 1061.60 469.295   4
   4  16  -2 801.128 375.407   6
   4  16  -1 5146.54 944.896   6
   4  16   0-170.232 402.136   6
   4  16   1 12197.2 1440.94   6
   4  16   1 11952.9 1402.27   8
   4  16   2 4470.93 937.156   8
   4  16   2 4737.18 996.465   6
   4  16   3 2314.67 671.687   8
   4  16   4 5211.63 1049.79   8
  -4 -16  -5 9330.73 1465.52   4
   4  17  -4 680.067 266.033   6
   4 -17  -4 688.184 385.754   4
   4  17  -3 2605.45 711.453   6
   4  17  -2 561.905 451.775   6
   4  17  -1 4072.16 869.129   6
   4  17   0 881.979 423.023   6
   4  17   0-314.901 380.181   8
   4  17   1-161.101 340.803   6
   4  17   1-823.937 621.431   8
   4  17   2 3214.26 800.388   6
   4  17   2 3867.98 828.450   8
   4  17   3 9306.24 1369.38   8
   4  18  -5 3152.07 827.583   6
   4  18  -4 731.523 301.326   6
   4 -18  -4 683.390 410.916   4
   4  18  -3 829.115 472.047   6
   4  18  -2 10675.6 1400.39   6
   4  18  -1 344.986 402.781   6
   4  18  -1 507.522 483.453   8
   4  18   0 1740.39 587.553   6
   4  18   0 2167.46 601.374   8
   4  18   1 737.357 485.797   6
   4  18   1 313.218 441.741   8
   4  18   2 1086.55 568.878   6
   4  18   2-105.154 352.211   8
   4  19  -4 654.360 391.865   6
   4  19  -3 3808.73 905.512   6
   4  19  -2 465.901 310.787   6
   4  19  -2 96.2218 312.367   8
   4  19  -1 11616.0 1484.26   6
   4  19  -1 9233.12 1338.89   8
   4  19   0 529.208 380.567   6
   4  19   0 97.1422 341.523   8
   4  19   1 422.488 344.933   6
   4  20  -3 474.025 350.255   6
   4  20  -3 165.005 348.071   8
   4  20  -2 7903.22 1264.46   6
   4  20  -2 8856.97 1365.23   8
   4  20  -1 819.698 499.829   6
   4  20   0 1935.76 649.109   6
  -5   0   9 1316.00 614.498   3
  -5   0   8 3557.04 792.071   3
  -5   0   7 37.7165 217.029   3
  -5   0   6 46393.8 2310.88   3
  -5   0   5 21.4691 234.065   3
   5   0  -4 44647.8 1904.95   2
  -5   0   4 41661.0 1808.80   3
   5   0  -3-239.095 196.323   2
  -5   0   2 294716. 4271.96   2
   5   0  -2 298310. 4284.38   2
   5   0  -1-35.6677 67.2774   7
  -5   0   1-38.1857 106.281   1
   5   0  -1 107.873 198.238   2
  -5   0   1 80.9037 105.560   2
  -5   0   0 11797.5 896.228   1
   5   0   0 12401.5 932.411   2
  -5   0   0 11594.8 721.785   7
  -5   0   0 13053.1 937.024   2
   5   0   1 300.191 163.381   6
   5   0   2 153852. 2800.25   6
  -5   0  -3 102.754 127.221   6
   5   0   3 297.492 154.850   5
   5   0   4 10727.6 1140.36   3
   5   0   4 10491.6 639.948   8
   5   0   5-403.146 403.446   3
   5   0   6 4775.04 905.594   3
   5   0   7 110.214 359.439   3
  -5   1   9 16373.1 1766.64   3
  -5  -1   9 14831.8 1668.76   3
  -5   1   8 4068.06 829.011   3
  -5  -1   8 2851.99 735.356   3
  -5   1   7 138.272 267.885   3
  -5  -1   7 886.287 433.931   3
  -5   1   6 3061.83 649.768   3
  -5  -1   6 3250.20 667.316   3
  -5   1   5 27447.6 1627.58   3
  -5  -1   5 30956.4 1735.26   3
   5   1  -4 15905.8 1164.85   2
   5  -1  -4 13386.4 1052.37   2
  -5   1   4 14667.5 1087.51   3
  -5  -1   4 15727.5 1121.11   3
   5   1  -3 12385.0 919.184   2
   5  -1  -3 15021.5 1012.10   2
  -5  -1   2 165575. 3214.86   2
  -5   1   2 162003. 3174.31   2
   5  -1  -2 166597. 3213.54   2
   5   1  -2 166384. 3229.19   1
   5   1  -2 164770. 3196.89   2
   5  -1  -2 174771. 3316.86   1
   5   1  -1 305.831 141.309   7
  -5  -1   1 150.167 135.498   1
  -5   1   1 117.276 164.936   1
   5  -1  -1 434.394 231.961   2
   5   1  -1 40.7677 136.818   2
  -5  -1   1 100.624 126.126   2
  -5   1   1-24.0622 121.242   2
  -5   1   0 134524. 2271.24   7
  -5   1   0 128745. 2978.13   1
  -5  -1   0 126499. 2958.00   1
   5  -1   0 137029. 3065.18   2
   5   1   0 135002. 3056.40   2
  -5   1   0 129898. 2958.00   2
  -5  -1   0 132027. 2991.20   2
  -5  -1   0 129800. 2605.19   7
   5  -1   1 172384. 2605.53   6
   5   1   1 180104. 3124.91   6
   5   1   2 15706.1 969.897   6
  -5   1  -3 10813.0 790.380   6
   5   1   3 9753.87 665.160   5
   5  -1   3 10076.2 764.737   5
   5  -1   3 10243.4 551.733   8
   5  -1   4 1034.16 334.160   3
   5   1   4 699.383 317.649   3
   5   1   4 1565.11 287.403   8
   5  -1   5 1462.06 526.993   3
   5   1   5 979.401 461.048   3
   5   1   6 1200.05 415.155   3
   5  -1   6 2618.86 627.524   3
   5   1   7 4876.97 984.067   3
   5  -1   7 2267.76 748.540   3
  -5   2   9 3220.98 869.088   3
  -5  -2   9 2951.32 809.908   3
  -5   2   8 11403.4 1329.60   3
  -5  -2   8 10731.6 1325.63   3
  -5   2   7 8191.07 1067.24   3
  -5  -2   7 7299.39 1009.29   3
  -5   2   6 12452.7 1204.78   3
  -5  -2   6 12417.3 1207.09   3
  -5   2   5 8902.98 947.506   3
  -5  -2   5 7541.19 860.543   3
   5   2  -4 827.761 347.845   2
   5  -2  -4 889.931 341.018   2
   5   2  -3 31395.0 1478.51   2
   5  -2  -3 30534.9 1452.43   2
  -5  -2   2 114866. 2685.80   2
  -5   2   2 116603. 2683.36   2
   5   2  -2 127143. 2830.76   1
   5   2  -2 120101. 2717.72   2
   5  -2  -2 119567. 2710.85   2
   5  -2  -2 125847. 2826.81   1
  -5  -2   1 126645. 2807.10   1
  -5   2   1 124812. 2779.23   1
  -5  -2   1 126014. 2773.34   2
   5  -2  -1 127288. 2848.64   2
   5   2  -1 128713. 2854.99   2
  -5   2   1 123547. 2731.14   2
   5   2  -1 128601. 2627.02   7
  -5  -2   0 12387.1 863.789   7
  -5   2   0 12996.5 940.715   1
  -5  -2   0 13729.5 973.008   1
   5  -2   0 12421.3 918.914   2
   5   2   0 13098.7 946.863   2
  -5   2   0 13811.9 963.243   2
  -5  -2   0 14281.4 985.657   2
   5  -2   1 42879.6 1139.93   6
   5   2   1 40790.6 1579.76   6
  -5  -2  -1 42734.3 946.180   4
  -5  -2  -1 41934.2 1809.71   7
   5   2   2 97094.8 2538.64   6
   5  -2   2 100240. 2496.68   5
   5   2   3 3821.20 392.710   5
   5  -2   3 3070.00 452.660   5
   5  -2   3 3561.93 258.425   8
  -5   2  -4 10249.4 819.279   6
   5  -2   4 10218.3 1097.40   3
   5   2   4 10298.7 777.391   8
   5   2   4 11590.9 1148.87   3
   5   2   5 23604.6 1810.62   3
   5  -2   5 23365.3 1790.39   3
   5  -2   6 1019.55 489.717   3
   5   2   6 1028.65 430.838   3
   5   2   7 3181.56 810.428   3
   5  -2   7 2353.06 723.065   3
  -5  -3   9 10771.0 1430.15   3
  -5   3   9 13260.9 1590.85   3
  -5   3   8 3182.07 789.178   3
  -5  -3   8 3089.74 703.692   3
  -5   3   7 34.2457 273.735   3
  -5  -3   7-183.561 203.581   3
  -5   3   6 16348.2 1375.87   3
  -5  -3   6 18763.7 1481.64   3
  -5   3   5 38391.4 1927.70   3
  -5  -3   5 38136.1 1908.53   3
   5   3  -4 1520.48 379.304   2
   5  -3  -4 1260.75 361.331   2
   5   3  -3 12824.3 955.145   2
   5  -3  -3 12748.2 940.389   2
  -5  -3   2 56923.7 1891.32   2
  -5   3   2 57905.6 1891.87   2
   5   3  -2 58522.8 1905.51   2
   5  -3  -2 58352.0 1914.96   2
   5   3  -2 61117.9 1976.73   1
   5  -3  -2 63421.7 2021.84   1
   5   3  -1 323.153 192.444   2
   5  -3  -1 672.523 163.105   4
  -5  -3   1 682.544 257.910   1
  -5   3   1 748.680 263.663   1
  -5   3   1 368.201 177.925   2
   5  -3  -1 95.2411 130.839   2
  -5  -3   1 248.475 137.582   2
   5   3  -1 723.110 223.000   7
  -5   3   0 52488.8 1887.71   1
  -5  -3   0 52740.5 1897.46   1
   5  -3   0 53213.0 1896.09   2
   5   3   0 54355.7 1930.37   2
  -5  -3   0 51035.4 1853.81   7
  -5  -3   0 52404.5 1876.17   2
  -5   3   0 53926.5 1897.01   2
   5  -3   1 147610. 1772.87   6
   5   3   1 144394. 3158.91   6
  -5  -3  -1 150476. 2102.27   4
  -5  -3  -1 153622. 3572.63   7
   5   3   2 7635.84 763.163   6
   5  -3   2 9241.48 803.267   5
  -5   3  -3 17564.9 854.891   6
   5  -3   3 14746.9 1051.15   5
  -5   3  -4 9322.86 733.010   6
   5  -3   4 7718.73 942.418   3
   5   3   4 9728.85 1062.59   3
   5   3   4 8240.77 759.198   8
   5  -3   5 1003.99 443.163   3
   5   3   5-119.124 256.977   3
   5  -3   6 7284.91 1096.83   3
   5   3   6 8994.04 1204.16   3
   5   3   7 1869.21 619.400   3
   5  -3   7 3037.94 824.988   3
  -5   4   9 1126.72 611.660   3
  -5  -4   9 531.374 473.086   3
  -5   4   8 145.155 441.166   3
  -5  -4   8-404.453 579.275   3
  -5   4   7 2413.03 581.753   3
  -5  -4   7 1492.92 450.670   3
  -5   4   6 66090.4 2770.92   3
  -5  -4   6 68966.5 2825.49   3
  -5   4   5 7165.27 849.384   3
  -5  -4   5 5935.60 791.973   3
   5   4  -4 39618.0 1792.52   2
   5  -4  -4 38459.9 1762.80   2
   5  -4  -3 24641.0 1302.96   2
   5   4  -3 23760.9 1291.93   2
  -5  -4   2 85304.9 2325.19   2
  -5   4   2 84821.7 2282.67   2
   5   4  -2 90165.9 2403.96   1
   5   4  -2 84628.5 2284.89   2
   5  -4  -2 84220.0 2281.63   2
   5  -4  -2 85467.9 2337.87   1
  -5  -4   1 74369.4 2179.14   1
  -5   4   1 77152.4 2182.87   1
   5  -4  -1 79200.6 1862.20   4
  -5  -4   1 77297.4 2187.39   2
   5  -4  -1 76067.0 2198.49   2
   5   4  -1 78704.8 2234.80   2
   5   4  -1 81801.8 2419.73   7
  -5   4   1 79747.6 2195.71   2
   5   4   0 86109.4 1747.68   4
  -5  -4   0 80092.6 2339.30   1
  -5   4   0 78802.0 2303.02   1
   5  -4   0 80372.5 2344.79   2
   5   4   0 82670.3 2357.03   2
  -5  -4   0 81007.3 2342.85   2
  -5   4   0 82898.0 2357.79   2
  -5  -4   0 77495.0 2421.23   7
   5   4   1 40852.3 1786.12   6
  -5  -4  -1 44935.5 1316.32   4
  -5   4  -1 45370.0 1361.13   4
  -5  -4  -1 41713.9 1945.97   7
   5   4   2 183994. 3882.88   6
   5  -4   2 185919. 3753.78   5
  -5  -4  -2 193464. 3154.83   4
   5  -4   3 219.534 161.516   5
   5  -4   3-40.7740 258.526   3
   5   4   3 3.73245 206.524   3
  -5   4  -4 1003.18 225.996   6
   5  -4   4 755.544 385.373   3
   5   4   4 594.438 306.383   3
   5   4   4 948.167 322.759   8
   5  -4   5 12228.4 1331.27   3
   5   4   5 14232.7 1083.04   8
   5   4   5 14205.9 1411.95   3
   5   4   6 285.139 275.208   3
   5  -4   6 204.087 208.149   3
   5   4   7-386.754 304.817   3
   5  -4   7 177.698 286.896   3
  -5  -5   9 9139.10 1320.84   3
  -5   5   9 8065.80 1231.70   3
  -5  -5   8 383.468 389.056   3
  -5   5   8 1120.29 484.604   3
  -5   5   7 2409.45 613.821   3
  -5  -5   7 2203.88 575.581   3
  -5   5   6 5071.66 807.736   3
  -5  -5   6 5348.95 859.110   3
  -5   5   5 63354.1 2444.55   3
  -5  -5   5 60416.5 2408.73   3
   5   5  -4 7965.56 806.987   2
   5  -5  -4 6526.53 728.048   2
   5   5  -3 16546.7 1081.84   2
   5  -5  -3 15802.3 1060.80   2
   5  -5  -2 77048.2 2149.64   3
   5   5  -2 77607.3 2194.47   3
   5   5  -2 77724.7 2223.19   1
   5  -5  -2 77112.2 2219.61   1
   5   5  -2 74487.3 2166.87   2
   5  -5  -2 74674.9 2179.42   2
  -5  -5   1 5950.82 624.342   1
  -5   5   1 6962.10 654.432   1
   5  -5  -1 6489.58 580.390   4
  -5   5   1 7290.62 664.437   2
   5  -5  -1 6355.22 631.256   2
   5   5  -1 6181.62 627.833   2
  -5  -5   1 7080.98 660.968   2
   5  -5   0 259.298 182.907   2
   5   5   0 602.646 241.445   2
  -5   5   0 761.776 207.068   4
   5   5   0 451.478 165.797   4
  -5  -5   0 592.995 248.664   1
  -5  -5   0 581.547 231.200   2
  -5   5   0 192.481 155.310   2
  -5   5   0 473.256 217.833   1
   5   5   1 222691. 4347.47   6
   5  -5   1 221609. 4180.57   5
  -5   5  -1 233371. 3435.07   4
  -5  -5  -1 224924. 4674.59   7
  -5  -5  -2 4732.91 769.740   7
   5   5   2 5308.17 693.648   6
   5  -5   2 6150.07 730.210   5
  -5  -5  -2 6204.22 605.634   4
   5  -5   2 5266.14 291.547   8
   5  -5   3 28742.4 1576.55   5
   5  -5   3 26949.9 1621.38   3
   5   5   3 27506.7 1633.17   3
   5  -5   4 19343.8 1500.66   3
   5   5   4 19563.8 1287.77   8
   5   5   4 21480.5 1588.76   3
   5   5   5-63.3561 188.974   8
   5  -5   5 122.895 278.446   3
   5   5   5 201.506 231.844   3
   5   5   6 5478.40 928.125   3
   5  -5   6 5510.29 954.390   3
   5   5   7 2676.33 734.263   3
   5  -5   7 3782.90 906.985   3
  -5   6   9 759.021 570.454   3
  -5  -6   9-15.5818 245.310   3
  -5   6   8 2954.33 698.782   3
  -5  -6   8 5331.75 938.978   3
  -5   6   7 1343.29 459.090   3
  -5  -6   7 1152.52 436.820   3
  -5   6   6 20007.7 1526.15   3
  -5  -6   6 21255.6 1565.67   3
  -5  -6   5 5274.89 743.475   3
  -5   6   5 5795.85 750.925   3
   5  -6  -4 18247.4 1223.66   2
   5   6  -4 17561.1 1190.90   2
   5   6  -3 19199.1 1162.28   2
   5  -6  -3 18715.9 1158.67   2
   5  -6  -2 102890. 2733.32   4
   5  -6  -2 105075. 2515.99   3
   5   6  -2 109004. 2597.46   3
   5   6  -2 107890. 2634.40   1
   5  -6  -2 109104. 2676.46   1
   5   6  -2 106527. 2607.23   2
   5  -6  -2 102641. 2562.44   2
  -5  -6   1 3481.51 457.717   2
  -5   6   1 3751.55 480.768   2
   5  -6  -1 3032.71 426.365   2
   5   6  -1 3694.61 486.848   2
   5  -6  -1 3659.46 491.072   4
   5   6   0 6244.82 734.593   6
  -5   6   0 7319.74 647.402   4
   5   6   0 7405.54 635.653   4
  -5  -6   0 6954.76 689.011   1
  -5   6   0 7164.18 695.288   1
  -5  -6   0 6662.28 665.999   2
  -5   6   0 7473.36 694.256   2
   5   6   1 14563.4 1172.25   6
   5  -6   1 14668.9 1140.94   5
  -5   6  -1 14158.7 928.025   4
   5  -6   1 13135.8 700.204   8
  -5  -6  -1 12255.0 1152.20   7
   5   6   2 82145.1 2829.74   6
   5  -6   2 82396.3 2735.02   5
  -5  -6  -2 85674.3 2404.17   4
  -5  -6  -2 83387.9 3192.11   7
   5   6   3 28711.4 1758.65   6
   5  -6   3 29722.5 1682.27   5
  -5  -6  -3 32141.5 1627.23   4
   5  -6   3 32178.1 1773.92   3
   5   6   3 29452.5 1708.18   3
  -5  -6  -3 29880.2 2070.33   7
   5  -6   4 361.608 249.328   3
   5   6   4 415.053 307.807   3
   5   6   4 88.5213 160.126   8
   5   6   5 18312.2 1380.13   8
   5  -6   5 19642.7 1646.75   3
   5   6   5 19938.7 1656.45   3
   5   6   6 134.410 325.967   3
   5  -6   6 53.2429 245.691   3
   5   6   7 2924.33 793.835   3
   5  -6   7 1676.13 568.264   3
  -5   7   9 4590.06 956.072   3
  -5  -7   9 5722.21 1073.69   3
  -5   7   8 403.600 430.529   3
  -5  -7   8 221.916 356.798   3
  -5  -7   7 205.528 280.744   3
  -5   7   7-186.210 243.954   3
  -5   7   6 15160.2 1355.34   3
  -5  -7   6 15574.0 1361.74   3
   5   7  -5 13214.4 1133.34   2
  -5   7   5 15475.8 1198.86   3
  -5  -7   5 12676.3 1118.06   3
   5   7  -4 2916.85 531.117   2
   5  -7  -4 3325.67 524.618   2
   5  -7  -3 10108.2 864.435   2
   5   7  -3 10976.3 882.580   2
   5  -7  -3 11561.8 680.414   7
   5  -7  -2 14095.0 1074.79   4
   5  -7  -2 16500.0 996.306   3
   5   7  -2 13718.7 930.300   3
   5   7  -2 13316.1 936.335   1
   5  -7  -2 12845.0 921.834   1
   5   7  -2 13957.0 947.855   2
   5  -7  -2 12444.0 894.231   2
   5  -7  -1 7798.94 758.373   4
   5   7  -1 7811.54 728.268   4
  -5   7   1 8158.44 688.995   2
   5  -7  -1 7165.92 688.903   2
   5   7  -1 7631.90 702.895   2
  -5  -7   1 8375.97 717.013   2
   5  -7   0 7004.83 323.649   6
   5   7   0 6016.42 761.783   6
   5  -7   0 7109.05 809.614   5
  -5   7   0 6909.32 682.157   4
   5   7   0 7892.68 710.651   4
  -5  -7   0 6103.93 650.371   1
  -5   7   0 6963.68 672.059   1
   5  -7   0 6777.47 613.109   8
  -5  -7   0 6382.19 648.873   2
  -5   7   0 6404.94 645.612   2
   5   7   1 70648.3 2682.98   6
   5  -7   1 68447.5 2526.96   5
  -5   7  -1 72661.2 2267.55   4
   5  -7   1 67051.4 1663.29   8
  -5  -7  -1 66770.7 2775.26   7
   5   7   2 962.025 377.823   6
  -5  -7  -2 924.241 396.213   7
   5  -7   2 1237.97 355.615   5
  -5  -7  -2 1270.27 370.292   4
   5   7   3 14808.1 1302.49   6
   5  -7   3 17247.9 1294.93   3
   5  -7   3 15425.6 1275.22   5
  -5  -7  -3 15229.8 1160.49   4
   5   7   3 17337.4 1290.54   3
   5   7   3 15883.7 1254.42   8
  -5  -7  -3 15981.7 1579.24   7
   5  -7   4 2791.48 583.529   3
   5   7   4 3452.33 664.091   3
   5   7   4 3065.40 602.370   8
   5  -7   5 1917.36 556.482   3
   5   7   5 2725.23 671.473   3
   5   7   5 2505.91 589.790   8
   5   7   6 151.592 281.927   3
   5  -7   6-965.662 453.123   3
   5   7   7 277.218 238.027   3
   5  -7   7-539.715 421.266   3
  -5   8   9-509.980 476.126   3
  -5  -8   9-732.914 504.666   3
  -5   8   8 541.292 281.712   3
  -5  -8   8 193.148 288.007   3
  -5  -8   7 827.696 348.487   3
  -5   8   7 823.753 413.237   3
  -5  -8   6 7305.65 917.530   3
  -5   8   6 7883.45 961.288   3
   5   8  -5 27150.8 1624.43   2
   5  -8  -5 25692.8 1570.92   2
   5   8  -4 237.555 214.992   2
   5  -8  -4-12.6781 177.069   2
   5   8  -3 1747.50 383.047   2
   5  -8  -3 1198.33 380.058   4
   5  -8  -3 1820.05 385.897   2
   5  -8  -3 1465.91 267.013   7
   5  -8  -2 23663.2 1480.04   4
   5   8  -2 24036.3 1261.61   1
   5  -8  -2 22128.0 1218.35   1
   5  -8  -2 22514.2 1163.60   3
   5   8  -2 24789.6 1246.80   3
   5   8  -2 25245.1 1296.98   2
   5  -8  -2 23937.4 1260.55   2
   5  -8  -1 5976.03 502.626   6
   5  -8  -1 7233.13 769.147   4
   5  -8  -1 4981.18 573.647   2
   5   8  -1 6611.06 672.847   2
  -5  -8   1 6152.57 612.627   2
  -5   8   1 6078.62 596.966   2
   5   8   0 8044.97 909.495   6
   5  -8   0 8874.29 923.003   5
   5  -8   0 7533.09 674.635   8
  -5  -8   0 8585.53 757.029   1
  -5   8   0 7817.64 702.223   1
  -5  -8   0 8605.85 752.745   2
  -5   8   0 7453.48 685.133   2
   5  -8   1 33.5831 217.985   5
  -5  -8  -1 328.582 223.765   7
   5  -8   1 265.098 148.325   8
   5   8   2 36849.5 2067.58   6
   5  -8   2 40278.4 2074.02   5
  -5  -8  -2 40622.5 1897.31   4
  -5  -8  -2 38235.1 2331.58   7
  -5  -8  -3 6078.06 980.704   7
   5   8   3 5275.05 833.838   6
   5  -8   3 6078.62 857.186   5
   5  -8   3 5213.08 716.871   3
   5   8   3 4943.78 703.039   3
  -5  -8  -3 5476.87 746.964   4
   5   8   3 3951.23 661.847   8
  -5  -8  -4 1196.30 587.666   7
   5  -8   4 910.872 395.058   3
   5   8   4 198.742 295.246   3
  -5  -8  -4 1460.93 454.626   4
   5   8   4 587.126 291.488   8
   5   8   5 15129.9 1374.58   8
   5  -8   5 18013.2 1589.76   3
   5   8   5 20303.4 1682.66   3
   5   8   6-191.632 315.347   3
   5  -8   6-492.619 399.214   3
   5   8   7 2318.56 684.484   3
   5  -8   7 1205.95 485.761   3
  -5  -9   9 44.9215 332.928   3
  -5   9   9 2046.62 644.930   3
  -5   9   8-270.370 353.189   3
  -5  -9   8-373.551 454.653   3
  -5   9   7-81.7297 195.950   3
  -5  -9   7 142.116 222.961   3
  -5   9   6 10116.8 1076.58   3
  -5  -9   6 9812.36 1077.63   3
   5  -9  -5 65.9070 196.372   2
   5   9  -5 141.132 208.398   2
   5  -9  -4-39.7654 105.664   7
   5   9  -4-73.6428 154.901   2
   5  -9  -4 182.062 130.753   2
   5  -9  -3 228.468 178.432   4
   5   9  -3 611.990 234.340   2
   5  -9  -3 580.719 206.982   2
   5  -9  -2 60282.7 1986.37   6
   5  -9  -2 65515.9 2586.13   4
   5  -9  -2 65369.7 2119.26   1
   5   9  -2 66147.6 2114.20   1
   5  -9  -2 61167.6 1895.68   3
   5   9  -2 66865.4 2028.46   3
   5  -9  -2 63119.3 2050.50   2
   5   9  -2 65798.0 2071.37   2
   5  -9  -1 4525.85 545.793   2
   5  -9  -1 4323.16 685.552   5
  -5  -9   1 4769.78 535.483   2
   5  -9  -1 4493.28 458.157   6
  -5   9   1 4560.84 509.578   2
   5   9  -1 5009.64 583.047   2
   5   9   0 7105.28 888.283   6
   5  -9   0 8800.37 944.195   5
  -5  -9   0 8018.28 721.771   2
  -5   9   0 8498.76 725.132   2
  -5  -9   0 7647.37 719.289   1
  -5   9   0 7094.79 684.776   1
   5   9   1 10030.5 1089.27   6
   5  -9   1 9703.06 1039.43   5
  -5   9  -1 9069.38 842.908   1
  -5  -9  -1 8893.13 843.536   1
  -5  -9  -1 9485.51 1124.33   7
   5   9   2 6.66184 245.739   6
  -5  -9  -2 119.908 217.532   7
   5  -9   2-86.9981 258.398   5
  -5  -9  -2 498.778 259.733   4
   5   9   3 691.857 401.281   6
  -5  -9  -3 526.588 447.218   7
   5  -9   3 1513.08 388.988   3
   5   9   3 1407.09 413.465   3
  -5  -9  -3 1143.00 383.131   4
   5   9   3 640.174 333.391   8
  -5  -9  -4 19898.3 1982.24   7
  -5  -9  -4 23099.1 1682.58   4
   5   9   4 20950.1 1622.83   8
   5  -9   4 22229.7 1629.26   3
   5   9   4 21854.5 1598.78   3
  -5  -9  -5 1853.91 682.676   7
   5   9   5 1615.71 540.488   3
   5  -9   5 1872.54 584.456   3
  -5  -9  -5 1610.50 522.012   4
   5   9   5 2403.11 665.044   8
  -5  -9  -6 6138.03 1269.74   7
   5   9   6 7448.14 1110.41   3
   5  -9   6 8585.73 1187.46   3
  -5  -9  -6 8834.34 1209.22   4
   5   9   7 926.620 573.464   3
   5  -9   7-95.5130 366.549   3
  -5  10   9 877.607 508.881   3
  -5 -10   9 49.3062 243.363   3
  -5  10   8 1864.07 567.003   3
  -5 -10   8 3049.74 737.722   3
  -5  10   7 4041.53 735.964   3
  -5 -10   7 2523.42 618.868   3
   5  10  -6 615.993 377.272   2
   5 -10  -6 426.776 314.630   2
   5  10  -5 21684.2 1453.22   2
   5 -10  -5 20870.4 1424.79   2
   5 -10  -5 18849.0 1384.77   7
   5  10  -4 2981.88 518.698   2
   5 -10  -4 2494.04 480.777   2
   5 -10  -4 1789.98 537.847   4
   5 -10  -4 1971.00 381.623   7
   5 -10  -3 19401.2 1568.10   4
   5  10  -3 18515.5 1137.37   2
   5 -10  -3 19948.1 1191.19   2
   5 -10  -2 6587.11 848.387   5
   5 -10  -2 7244.48 938.351   4
   5 -10  -2 7767.99 673.884   3
   5  10  -2 6878.32 647.185   3
   5 -10  -2 7591.97 720.902   2
   5  10  -2 6795.11 679.614   2
  -5 -10   1 64242.1 1956.69   2
  -5  10   1 65287.9 1897.91   2
   5 -10  -1 63620.6 1824.86   6
   5  10  -1 65987.6 2768.46   6
   5 -10  -1 67745.6 2708.42   5
   5 -10  -1 63734.2 2028.25   2
   5  10  -1 63991.5 2024.55   2
   5  10   0 2172.92 512.331   6
  -5 -10   0 1730.11 339.580   1
  -5  10   0 1898.24 352.021   1
  -5 -10   0 2173.02 373.846   2
  -5  10   0 1895.23 341.750   2
   5  10   1 23038.8 1709.82   6
   5 -10   1 22871.1 1648.66   5
  -5 -10  -1 19895.3 1258.39   1
  -5  10  -1 20464.3 1249.94   1
   5  10   2 830.103 385.589   6
   5 -10   2 1153.86 413.907   5
   5 -10   2 621.757 141.614   3
   5  10   2 470.969 188.849   3
  -5 -10  -2 1181.80 504.969   7
  -5 -10  -3 2290.59 666.748   7
   5  10   3 3192.22 703.810   6
   5  10   3 3210.43 654.403   8
   5 -10   3 3629.73 617.172   3
   5  10   3 3077.05 531.362   3
  -5 -10  -3 3628.24 667.225   4
  -5 -10  -4 10101.7 1427.85   7
  -5 -10  -4 10366.1 1186.13   4
   5  10   4 10413.3 1200.94   8
   5 -10   4 10267.2 1130.06   3
   5  10   4 9295.57 1064.87   3
  -5 -10  -5 34501.4 2291.97   4
   5  10   5 32127.0 2156.19   8
   5  10   5 33764.0 2199.36   3
   5 -10   5 33245.8 2199.50   3
  -5 -10  -5 33158.3 2762.36   7
  -5 -10  -6-609.910 519.365   7
   5  10   6 244.743 308.951   3
   5 -10   6-207.848 326.553   3
  -5 -10  -6-234.993 299.443   4
   5  10   7 35.7067 302.114   3
   5 -10   7-93.2373 231.394   3
  -5 -11   9 1286.66 501.795   3
  -5  11   8 9045.85 1201.28   3
  -5 -11   8 6158.54 1009.11   3
   5  11  -7-497.717 364.112   2
  -5  11   7 76.3045 305.038   3
  -5 -11   7-64.4905 256.906   3
   5  11  -6 29158.8 1847.13   2
   5 -11  -6 31054.2 1888.58   2
   5 -11  -6 29819.2 2000.08   7
   5  11  -5 411.560 232.853   2
   5 -11  -5 307.383 304.612   2
   5 -11  -5 534.450 430.779   4
   5 -11  -5 573.575 331.858   7
   5 -11  -4 550.244 321.829   5
   5 -11  -4 289.809 197.569   4
   5 -11  -4 318.118 232.729   7
   5  11  -4 137.503 213.913   2
   5 -11  -4-58.5422 192.495   2
   5 -11  -3 4719.54 792.763   4
   5 -11  -3 5310.69 604.216   2
   5  11  -3 5621.99 624.818   2
   5 -11  -2 88242.2 3125.95   5
   5 -11  -2 94420.7 3412.02   4
   5  11  -2 90663.3 2320.35   3
   5 -11  -2 86554.7 2385.75   2
   5  11  -2 86993.4 2356.85   2
   5  11  -1 17.7439 183.791   6
   5 -11  -1-56.0844 143.060   3
   5  11  -1-19.9304 132.206   3
  -5 -11   0 31583.0 1435.63   1
   5 -11   0 29984.5 1890.30   5
  -5  11   0 28984.5 1303.15   2
   5  11   1 2401.54 597.644   6
   5 -11   1 2600.60 629.811   5
  -5 -11  -1 2626.67 453.116   1
  -5  11  -1 2040.66 402.528   1
   5  11   2 5063.13 851.205   6
   5 -11   2 6499.42 933.222   5
   5 -11   2 4537.12 622.272   3
   5  11   2 5743.87 680.482   3
  -5 -11  -2 4974.26 882.709   7
  -5 -11  -3 3065.95 774.903   7
   5  11   3 5162.59 864.998   6
   5 -11   3 3515.91 600.002   3
   5  11   3 3391.01 604.344   3
  -5 -11  -3 4863.08 821.126   4
   5  11   3 4785.18 794.778   8
  -5 -11  -4 14144.2 1450.55   4
  -5 -11  -4 15908.9 1847.39   7
   5  11   4 15441.2 1497.01   8
   5 -11   4 13996.2 1286.81   3
   5  11   4 15291.0 1347.51   3
  -5 -11  -5 1431.86 653.797   7
   5  11   5 554.612 346.840   3
   5 -11   5 797.724 398.979   3
  -5 -11  -5 780.893 440.464   4
   5  11   5 373.779 395.994   8
  -5 -11  -6 8816.35 1513.52   7
   5  11   6 7995.80 1131.43   3
   5 -11   6 9320.04 1247.51   3
  -5 -11  -6 9149.41 1307.01   4
   5  11   7-264.714 361.226   3
   5 -11   7-378.999 375.707   3
   5  12  -8 890.257 471.517   2
   5  12  -7 7473.63 1020.89   2
   5 -12  -7 5632.03 898.945   2
   5  12  -6 587.216 338.580   2
   5 -12  -6 182.503 189.526   2
   5 -12  -6 357.681 282.334   5
   5 -12  -6-433.645 351.274   7
   5 -12  -5 9298.41 1016.01   5
   5 -12  -5 10789.6 1428.32   4
   5 -12  -5 9577.02 1029.17   7
   5  12  -5 11396.1 1046.60   2
   5 -12  -5 8812.93 913.271   2
   5 -12  -4 5650.12 804.794   5
   5 -12  -4 5757.01 996.900   4
   5  12  -4 4977.10 625.458   2
   5 -12  -4 5310.61 664.602   2
   5 -12  -3 58764.8 2590.89   5
   5 -12  -3 53672.8 2842.55   4
   5  12  -3 57584.6 2009.68   2
   5 -12  -3 56977.3 2013.26   2
   5 -12  -2 414.321 205.235   2
   5  12  -2 766.600 263.130   2
   5 -12  -2 574.232 383.535   5
   5 -12  -2 491.467 342.089   4
   5  12  -1 89452.6 3444.06   6
   5 -12  -1 91626.8 3349.06   5
   5  12   0 234.943 263.406   6
   5 -12   0 837.687 347.589   5
   5  12   1 13092.0 1383.51   6
   5 -12   1 13495.1 1356.19   5
  -5 -12  -1 12828.1 973.851   1
  -5  12  -1 13813.2 971.280   1
   5  12   2 9.09355 256.421   6
   5 -12   2 14.0687 155.160   3
   5  12   2 108.962 178.762   3
   5  12   3 4190.07 815.568   6
   5 -12   3 6793.43 817.831   3
   5  12   3 7344.37 1063.55   8
  -5 -12  -3 7090.29 1239.75   7
  -5 -12  -3 6718.15 970.887   4
   5  12   3 7100.45 836.773   3
   5  12   4 5279.47 835.609   3
   5 -12   4 5693.78 841.956   3
  -5 -12  -4 5231.66 943.411   4
  -5 -12  -4 4488.75 1051.42   7
   5  12   4 3388.30 808.944   8
  -5 -12  -5 31162.8 2347.22   4
   5  12   5 30837.6 2293.58   8
   5  12   5 34232.0 2177.67   3
   5 -12   5 35090.3 2212.10   3
  -5 -12  -5 33649.9 2883.69   7
   5  12   6 614.455 383.558   3
   5 -12   6 499.352 347.121   3
  -5 -12  -6 655.350 422.697   4
   5  13  -7-286.027 243.573   2
   5 -13  -7-101.650 331.279   4
   5  13  -6 8331.28 987.382   2
   5 -13  -6 9310.12 1433.18   4
   5 -13  -5 362.543 265.519   5
   5 -13  -5 970.994 561.230   4
   5  13  -5 510.818 236.245   2
   5 -13  -5 1075.73 383.274   7
   5 -13  -4 5768.43 840.089   5
   5 -13  -4 6610.73 1107.13   4
   5  13  -4 5961.53 682.859   2
   5 -13  -3-0.39393 183.297   5
   5  13  -3 457.154 235.143   2
   5 -13  -3 317.715 368.577   4
   5  13  -2 93893.7 3663.95   6
   5 -13  -2 90575.2 3378.44   5
   5  13  -2 95374.3 2400.30   2
   5  13  -1 8255.08 1107.57   6
   5 -13  -1 10437.4 1193.22   5
   5 -13   0 14044.1 1394.18   5
   5  13   0 14135.6 1491.52   6
   5  13   1 323.010 333.281   6
   5 -13   1 649.970 378.394   5
   5  13   1 365.305 136.897   3
  -5  13  -1 286.886 172.820   1
   5  13   2-208.062 245.549   6
  -5  13  -2-241.829 226.962   1
   5  13   2-7.00590 152.231   3
   5  13   3 1214.58 430.735   6
   5  13   3 523.981 245.712   3
  -5 -13  -3 763.864 387.538   4
   5  13   3 1071.47 480.102   8
  -5 -13  -3 1456.06 589.328   7
  -5 -13  -4 11875.5 1712.65   7
  -5 -13  -4 15657.0 1624.39   4
   5  13   4 15659.6 1620.01   8
   5  13   4 16031.9 1368.25   3
  -5 -13  -5 321.994 319.601   4
   5  13   5 216.484 354.029   8
  -5 -13  -5 771.546 467.484   7
  -5 -13  -6 5757.04 1129.64   4
   5 -14  -6 845.912 592.121   4
   5 -14  -5 11032.0 1144.63   5
   5 -14  -5 11464.3 1557.09   4
   5 -14  -4 552.457 327.603   5
   5 -14  -4 816.215 509.474   4
   5 -14  -3 10593.3 1188.25   5
   5 -14  -3 12106.8 1457.20   4
   5  14  -2 4382.08 869.709   6
   5 -14  -2 4809.54 810.792   5
   5  14  -1 14384.4 1487.74   6
   5 -14  -1 15735.5 1500.88   5
   5  14   0 1586.08 580.427   6
   5 -14   0 2669.13 634.762   5
   5  14   1 2326.58 648.620   6
   5  14   2 380.632 240.895   6
   5  14   2-228.341 258.166   8
   5  14   3 1721.64 555.743   8
  -5 -14  -4 1182.32 511.096   7
  -5 -14  -4 1431.66 565.660   4
   5  14   4 1889.91 643.292   8
  -5 -14  -5 16755.3 1820.15   4
   5  14   5 14771.6 1695.53   8
  -5 -14  -6 2390.11 732.523   4
   5 -15  -6 7523.35 1379.87   4
   5 -15  -5 215.016 280.025   5
   5 -15  -5 649.432 458.520   4
   5 -15  -4 570.901 333.686   5
   5 -15  -4 1603.87 589.073   4
   5  15  -3 49.8504 343.380   6
   5 -15  -3 7.10933 242.132   5
   5 -15  -3 94.4401 259.568   4
   5  15  -2 12975.4 1476.95   6
   5 -15  -2 13452.0 1395.15   5
   5  15  -1 586.541 389.503   6
   5 -15  -1 485.190 272.740   5
   5  15   0 540.318 393.505   6
   5 -15   0 812.985 362.457   5
   5  15   1 1575.19 563.667   6
   5  15   2 628.082 376.824   6
   5  15   2 257.878 326.569   8
   5  15   3 550.280 288.261   8
   5  15   4 6682.81 1154.88   8
  -5 -15  -4 6190.90 1237.77   7
  -5 -15  -5 1970.53 687.900   4
   5 -16  -5 2389.40 718.048   4
   5 -16  -4 490.885 361.541   5
   5 -16  -4 1120.87 595.358   4
   5  16  -3 5643.92 998.411   6
   5 -16  -3 5648.44 921.000   5
   5  16  -2 703.048 417.898   6
   5 -16  -2 671.110 377.584   5
   5  16  -1 2708.06 709.825   6
   5 -16  -1 5353.77 912.565   5
   5  16   0-46.9710 309.892   6
   5  16   1 2.91976 246.283   6
   5  16   1-177.161 441.249   8
   5  16   2 721.868 426.186   6
   5  16   2 126.701 264.862   8
   5  16   3 1041.62 465.270   8
  -5 -16  -5 8893.62 1403.04   4
   5  17  -4-31.9070 289.782   6
   5 -17  -4 1691.66 526.789   5
   5 -17  -4 1026.88 601.237   4
   5  17  -3 2148.68 625.703   6
   5 -17  -3 1664.91 549.363   5
   5  17  -2 3149.62 764.158   6
   5  17  -1 924.336 494.033   6
   5  17   0 367.774 337.760   6
   5  17   1 5289.48 1030.23   6
   5  17   1 3334.54 749.923   8
   5  17   2 162.819 315.636   6
   5  17   2 184.926 349.128   8
   5  18  -5 5650.59 1061.47   6
   5  18  -4 3572.80 866.136   6
   5  18  -3 131.671 284.494   6
   5  18  -2 2812.24 757.505   6
   5  18  -1 382.499 366.155   6
   5  18   0-221.581 306.013   6
   5  18   0 728.573 457.440   8
   5  18   1-22.8051 325.579   6
   5  18   1-24.4073 324.810   8
   5  19  -4-547.024 479.062   6
   5  19  -3 9108.11 1380.77   6
   5  19  -2 3846.39 986.846   6
   5  19  -1 110.380 356.035   6
   5  19  -1 538.682 509.465   8
   5  19   0 192.424 417.304   6
  -6   0   9 672.284 502.447   3
  -6   0   8-337.827 454.661   3
  -6   0   7 334.697 328.939   3
  -6   0   6 65051.7 2789.90   3
   6   0  -5 484.085 420.106   2
   6   0  -4 189.779 212.873   2
   6   0  -3 40.9760 153.948   2
   6   0  -2 63704.1 2188.03   2
   6   0  -1-2.95789 186.467   2
  -6   0   1-28.8558 179.361   1
  -6   0   0 114359. 2469.71   7
  -6   0   0 118139. 3110.04   1
   6   0   0 117117. 3122.05   2
   6   0   1 133.816 180.679   6
   6   0   2 38305.8 1499.53   6
   6   0   3 82.5711 117.210   5
   6   0   4 30878.1 1994.16   3
   6   0   4 31409.4 1388.92   5
   6   0   4 30934.5 1156.12   8
   6   0   5 807.177 424.845   3
   6   0   6 4782.40 956.220   3
   6   0   7 818.343 414.966   3
  -6   1   9 3006.07 765.234   3
  -6  -1   9 1923.30 609.422   3
  -6   1   8 354.548 411.559   3
  -6  -1   8-237.575 272.796   3
  -6   1   7 10888.6 1249.60   3
  -6  -1   7 9882.43 1211.32   3
  -6   1   6 5947.15 899.362   3
  -6  -1   6 6829.49 977.670   3
   6   1  -5 55151.3 2389.30   2
   6  -1  -5 55102.8 2388.20   2
   6   1  -4 24377.6 1471.67   2
   6  -1  -4 21874.0 1392.94   2
   6   1  -3 2532.72 464.681   2
   6  -1  -3 3294.36 528.526   2
   6   1  -2 7752.69 781.705   2
   6  -1  -2 7432.12 782.061   2
   6  -1  -2 7603.28 503.072   7
  -6   1   1 9601.70 852.139   1
   6  -1  -1 7927.04 776.363   2
   6   1  -1 9482.22 863.842   2
   6   1  -1 9299.17 709.511   7
  -6  -1   1 9421.47 859.473   1
  -6  -1   0 34564.0 1692.43   1
  -6   1   0 33291.8 1665.78   1
   6  -1   0 35318.4 1717.70   2
   6   1   0 35874.6 1739.02   2
  -6  -1   0 33957.2 1434.09   7
  -6   1   0 35934.8 1284.52   7
   6  -1   1 157660. 2751.07   6
   6   1   1 156517. 3134.95   6
  -6  -1  -1 165475. 3613.40   7
   6  -1   2 61109.5 1760.27   6
   6   1   2 59351.2 1990.96   6
   6   1   3 12448.4 838.510   5
   6  -1   3 12474.7 943.209   5
   6   1   4 23645.0 1121.37   5
   6  -1   4 21518.2 1238.74   5
   6   1   4 21211.4 1066.01   8
   6  -1   4 22660.1 1699.85   3
   6   1   4 20415.8 1624.30   3
   6  -1   5 28746.7 2099.20   3
   6   1   5 26654.4 2026.08   3
   6  -1   6 1072.77 514.915   3
   6   1   6 664.095 422.935   3
   6   1   7-137.014 316.123   3
   6  -1   7 14.4183 468.220   3
  -6   2   9 317.098 386.899   3
  -6  -2   9 854.983 456.861   3
  -6   2   8-24.3506 250.098   3
  -6  -2   8 493.468 298.179   3
  -6   2   7 1633.62 514.375   3
  -6  -2   7 2743.65 672.537   3
  -6   2   6 56935.4 2617.75   3
  -6  -2   6 55549.8 2594.40   3
   6   2  -5 31318.1 1829.47   2
   6  -2  -5 29040.7 1749.78   2
   6   2  -4 5352.82 710.934   2
   6  -2  -4 5846.60 730.103   2
   6   2  -3 82650.6 2589.72   2
   6  -2  -3 83090.3 2596.47   2
   6   2  -2 28.7518 181.671   2
   6  -2  -2 488.204 302.972   2
   6  -2  -2 199.360 91.3734   7
   6  -2  -1 9158.26 481.320   4
   6  -2  -1 7729.63 768.277   2
   6   2  -1 8041.91 786.969   2
   6   2  -1 9142.04 761.003   7
  -6  -2   1 9108.15 853.003   1
  -6   2   1 8497.61 808.878   1
  -6  -2   0 9741.31 909.694   1
  -6   2   0 10890.2 953.811   1
   6  -2   0 9518.56 884.711   2
   6   2   0 11164.0 960.530   2
  -6  -2   0 10674.9 856.618   7
  -6   2   0 10956.6 654.677   7
   6  -2   1 37073.4 1208.00   6
   6   2   1 37631.9 1644.37   6
  -6   2  -1 38406.8 828.627   4
  -6  -2  -1 38127.7 1798.05   7
   6   2   2 20437.6 1236.67   6
   6  -2   3 41004.5 1756.06   5
   6   2   4 18388.9 907.863   5
   6  -2   4 19088.1 1220.58   5
   6   2   4 18102.8 1076.16   8
   6  -2   4 19656.7 1603.73   3
   6   2   4 18356.7 1543.67   3
   6  -2   5 8682.32 1186.62   3
   6   2   5 8185.16 1175.48   3
   6  -2   6 298.820 287.273   3
   6   2   6 857.700 538.710   3
   6   2   7-396.501 366.697   3
   6  -2   7 1066.20 509.876   3
  -6  -3   9 440.771 385.450   3
  -6   3   9 889.905 408.920   3
  -6  -3   8 195.444 283.449   3
  -6   3   8 0.51819 337.762   3
  -6   3   7 12398.8 1311.59   3
  -6  -3   7 13615.5 1392.61   3
  -6   3   6 3953.32 745.536   3
  -6  -3   6 3441.40 692.141   3
   6   3  -5 43105.6 2117.25   2
   6  -3  -5 43161.4 2108.79   2
   6  -3  -4 18978.7 1293.53   2
   6   3  -4 20500.7 1352.51   2
   6  -3  -3 4598.83 626.176   2
   6   3  -3 4174.09 609.758   2
   6   3  -2 59909.3 2139.81   2
   6  -3  -2 61367.8 2172.44   2
   6   3  -1 396.689 191.526   7
  -6  -3   1 444.176 197.461   1
  -6   3   1 459.101 208.636   1
   6  -3  -1-308.472 301.529   2
   6   3  -1 286.242 162.124   2
   6  -3  -1 298.894 120.612   4
   6  -3   0 654.084 301.320   2
   6   3   0 508.548 214.092   2
  -6  -3   0 705.402 254.399   1
  -6   3   0 702.837 286.875   1
  -6  -3   0 617.640 237.063   7
   6  -3   1 65757.0 1390.59   6
   6   3   1 64108.8 2252.75   6
  -6   3  -1 67736.2 1394.80   4
  -6  -3  -1 63255.7 2405.73   7
   6   3   2 17472.3 1208.29   6
   6  -3   2 18930.0 1228.77   5
  -6  -3  -2 20142.3 913.847   4
   6  -3   3 20631.3 1305.82   5
   6  -3   3 21586.5 554.141   8
   6  -3   4 9154.92 897.286   5
   6  -3   4 8472.33 1041.15   3
   6   3   4 9301.40 1076.70   3
   6   3   4 8047.82 774.955   8
   6   3   5 26860.6 1432.94   8
   6  -3   5 27848.5 2057.63   3
   6   3   5 28355.2 2078.52   3
   6  -3   6-1217.52 503.194   3
   6   3   6 300.164 457.466   3
   6   3   7 188.406 271.253   3
   6  -3   7-676.433 452.562   3
  -6   4   9 2031.97 615.452   3
  -6  -4   9 1729.02 568.621   3
  -6   4   8 415.876 349.085   3
  -6  -4   8 895.469 447.260   3
  -6   4   7 713.686 460.719   3
  -6  -4   7 1210.92 551.609   3
  -6   4   6 42311.5 2279.47   3
  -6  -4   6 44541.6 2338.50   3
   6   4  -5 419.165 277.957   2
   6  -4  -5 603.227 355.570   2
   6  -4  -4 11371.7 1003.64   2
   6   4  -4 10560.2 968.302   2
   6   4  -3 4169.22 588.897   2
   6  -4  -3 5201.66 647.945   2
   6   4  -2 116954. 2984.55   2
   6  -4  -2 115452. 2987.35   2
  -6  -4   1 6321.14 702.819   1
  -6   4   1 6483.40 704.377   1
   6  -4  -1 6067.35 679.768   2
   6  -4  -1 7206.03 557.604   4
   6   4  -1 6883.78 728.684   2
   6  -4   0 130196. 3267.72   2
   6   4   0 125169. 3218.79   2
  -6  -4   0 120784. 3177.52   1
  -6   4   0 125581. 3223.47   1
  -6  -4   0 122528. 3223.65   7
   6  -4   1 28454.4 725.987   6
   6   4   1 26660.9 1527.37   6
  -6   4  -1 28394.5 1053.14   4
  -6  -4  -1 24916.4 1588.76   7
   6   4   2 30776.4 1670.07   6
   6  -4   2 29960.4 1598.62   5
  -6  -4  -2 31045.0 1214.33   4
  -6  -4  -2 32399.2 1968.22   7
   6  -4   3 9953.48 949.309   5
   6  -4   4 33802.4 1799.82   5
   6   4   4 32678.7 1647.12   8
   6  -4   4 36023.1 2151.27   3
   6   4   4 34305.6 2093.69   3
   6  -4   5 4479.18 917.669   3
   6   4   5 4118.32 854.976   3
   6   4   5 3063.55 542.883   8
   6  -4   6 7249.85 1128.65   3
   6   4   6 6833.33 1102.56   3
   6   4   7 485.094 351.165   3
   6  -4   7 1314.56 541.263   3
  -6   5   9-116.487 255.655   3
  -6  -5   9-240.030 361.348   3
  -6   5   8 214.228 305.682   3
  -6  -5   8-744.099 503.389   3
  -6   5   7 21193.6 1771.89   3
  -6  -5   7 18568.6 1634.81   3
  -6   5   6 1512.11 556.052   3
  -6  -5   6 1439.87 563.005   3
   6   5  -5 32467.7 1834.80   2
   6  -5  -5 31060.8 1798.16   2
   6   5  -4 12510.2 1059.73   2
   6  -5  -4 12862.4 1064.43   2
   6   5  -3 45143.7 1920.19   2
   6  -5  -3 47194.4 1967.13   2
   6  -5  -2 41017.9 1638.75   4
   6   5  -2 41220.5 1784.49   2
   6  -5  -2 41374.4 1789.31   2
  -6  -5   1 95383.9 2701.94   1
  -6   5   1 93943.6 2666.10   1
   6  -5  -1 96634.1 2244.37   4
   6  -5  -1 93679.0 2764.05   2
   6   5  -1 97930.6 2791.32   2
   6   5   0 15135.6 1164.51   6
   6  -5   0 17452.1 1189.72   2
   6   5   0 15982.0 1152.30   2
  -6  -5   0 16847.5 1179.15   1
  -6   5   0 16203.8 1149.51   1
   6   5   1 174929. 4081.69   6
  -6   5  -1 188455. 3039.38   4
  -6  -5  -1 177983. 4386.69   7
   6   5   2 18442.5 1366.40   6
   6  -5   2 22402.7 1468.93   5
  -6  -5  -2 18825.6 1026.94   4
  -6  -5  -2 18680.9 1529.98   7
   6   5   3 8111.83 952.530   6
   6  -5   3 9091.23 962.229   5
  -6  -5  -3 10023.1 847.563   4
   6  -5   4 3412.50 687.418   3
   6   5   4 2498.38 621.466   3
   6   5   4 2627.11 505.354   8
   6   5   5 33296.2 1810.83   8
   6  -5   5 34088.2 2272.02   3
   6   5   5 34160.5 2277.29   3
   6  -5   6 1100.01 549.667   3
   6   5   6 733.915 284.171   3
   6   5   7 2368.25 759.991   3
   6  -5   7 1330.86 557.847   3
  -6   6   9 5294.20 1006.83   3
  -6  -6   9 5416.00 1046.56   3
  -6   6   8 1869.61 619.899   3
  -6  -6   8 1652.52 653.707   3
  -6   6   7 1368.37 525.808   3
  -6  -6   7 1341.57 534.096   3
   6   6  -6 53282.5 2542.32   2
   6  -6  -6 55578.7 2582.78   2
   6   6  -5 2592.16 573.547   2
   6  -6  -5 2827.83 565.765   2
   6   6  -4 3397.29 595.514   2
   6  -6  -4 3020.14 523.679   2
   6  -6  -3 33098.6 1626.63   2
   6  -6  -3 32855.0 829.248   7
   6   6  -3 35292.8 1671.22   2
   6  -6  -2 11248.5 912.671   4
   6   6  -2 10451.8 909.577   2
   6  -6  -2 11934.3 972.795   2
   6  -6  -1-129.379 224.644   2
   6   6  -1 230.727 200.859   2
   6   6  -1 747.611 228.661   4
   6  -6  -1 13.3033 130.295   4
  -6  -6   1 547.720 248.334   1
  -6   6   1 435.368 171.378   1
   6   6   0 44302.0 2076.82   6
  -6  -6   0 39957.3 1838.97   1
  -6   6   0 44794.4 1915.57   1
   6   6   1 13766.1 1224.42   6
   6  -6   1 14292.0 1182.79   5
  -6   6  -1 15603.7 960.674   4
  -6  -6  -1 14778.0 1331.71   7
   6   6   2 19045.2 1447.60   6
   6  -6   2 20585.2 1436.74   5
  -6  -6  -2 21603.9 1180.91   4
   6  -6   2 21787.0 721.892   8
  -6  -6  -2 20762.0 1664.33   7
  -6  -6  -3 2662.93 735.545   7
   6   6   3 1867.71 473.692   6
   6  -6   3 2814.37 550.913   5
  -6  -6  -3 2771.34 485.290   4
   6  -6   3 2696.29 583.398   3
   6   6   3 2787.10 587.548   3
   6   6   4 19002.4 1394.55   8
   6  -6   4 20871.5 1657.74   3
   6   6   4 21320.3 1651.51   3
   6  -6   5 938.986 431.272   3
   6   6   5 997.887 483.658   3
   6   6   5 786.937 328.353   8
   6  -6   6 3261.02 746.895   3
   6   6   6 3449.70 789.552   3
   6   6   7 2164.11 710.482   3
   6  -6   7 3462.48 939.137   3
  -6   7   9 1357.16 569.719   3
  -6  -7   9 2354.03 738.541   3
  -6  -7   8 5414.92 1009.13   3
  -6   7   8 6407.06 1034.26   3
  -6   7   7 2850.17 703.087   3
  -6  -7   7 1588.92 516.366   3
   6   7  -6 6647.87 937.309   2
   6  -7  -6 7048.58 933.347   2
   6   7  -5 16097.8 1298.29   2
   6  -7  -5 16035.8 1296.42   2
   6   7  -4 2138.41 454.165   2
   6  -7  -4 1685.21 363.647   2
   6   7  -3 1180.32 355.704   2
   6  -7  -3 1550.80 381.460   2
   6  -7  -2 74386.8 2464.66   4
   6  -7  -2 70802.7 2364.35   2
   6   7  -2 71690.4 2365.04   2
   6  -7  -1 348.453 200.880   2
   6   7  -1 111.484 150.233   2
   6   7  -1 237.281 119.301   4
  -6   7   0 377.205 224.099   1
   6   7   0 113.826 169.356   6
   6   7   0-61.7549 98.7341   4
  -6  -7   0-6.31205 140.298   1
   6   7   1 49206.0 2341.11   6
   6  -7   1 46732.2 2202.13   5
  -6   7  -1 51812.0 1901.65   4
   6  -7   1 47076.7 1484.99   8
  -6  -7  -1 48949.7 2479.78   7
   6   7   2 1617.85 502.918   6
   6  -7   2 1524.21 438.280   5
  -6  -7  -2 1770.06 391.752   4
  -6  -7  -2 1161.81 353.936   7
  -6  -7  -3 2272.07 681.107   7
   6   7   3 2337.01 544.093   6
   6  -7   3 2825.48 598.290   5
  -6  -7  -3 2634.95 485.673   4
   6  -7   3 2541.61 527.201   3
   6   7   3 2361.50 513.489   3
  -6  -7  -4 632.978 561.452   7
   6  -7   4 520.528 271.227   3
   6   7   4 90.2575 250.699   3
  -6  -7  -4 259.147 303.307   4
   6   7   4 440.197 313.552   8
   6   7   5 9540.78 1079.68   8
   6  -7   5 10606.3 1293.84   3
   6   7   5 11461.9 1307.84   3
   6   7   6 1321.27 474.252   3
   6  -7   6 1638.00 618.690   3
   6  -7   7 798.530 496.410   3
  -6   8   9 6292.67 1104.76   3
  -6  -8   9 5732.62 1065.86   3
  -6   8   8 2378.42 677.556   3
  -6  -8   8 2805.15 692.499   3
  -6  -8   7 8353.86 1089.34   3
   6   8  -7 9312.18 1161.00   2
   6  -8  -7 7548.48 1025.55   2
  -6   8   7 6668.31 975.638   3
   6   8  -6 1375.21 474.405   2
   6  -8  -6 1773.51 486.609   2
   6   8  -5 1393.53 407.819   2
   6  -8  -5 1369.30 386.873   2
   6  -8  -4 4906.99 521.039   7
   6   8  -4 4486.72 648.526   2
   6  -8  -4 5023.82 692.403   2
   6  -8  -3 22368.3 1547.99   4
   6   8  -3 24221.8 1387.57   2
   6  -8  -3 26599.4 1467.44   2
   6  -8  -2 3483.99 539.630   2
   6   8  -2 2599.17 471.451   2
   6  -8  -2 3176.55 565.191   4
   6  -8  -1 10763.6 937.641   2
   6   8  -1 10164.4 913.587   2
   6   8   0 7621.91 950.116   6
   6  -8   0 7542.31 891.729   5
  -6  -8   0 7884.65 792.695   1
  -6   8   0 8486.31 819.212   1
   6   8   1 1111.38 445.094   6
   6  -8   1 1438.77 431.474   5
   6  -8   1 1273.23 254.990   8
  -6  -8  -1 1703.02 487.353   7
   6   8   2 11662.5 1212.74   6
   6  -8   2 11735.8 1183.95   5
  -6  -8  -2 11178.5 974.373   4
  -6  -8  -2 11045.4 1308.11   7
  -6  -8  -3 488.214 273.198   7
   6   8   3 358.012 222.014   6
   6  -8   3 976.192 391.941   5
   6  -8   3 630.771 292.345   3
   6   8   3 1264.61 434.745   3
  -6  -8  -3 843.545 313.820   4
  -6  -8  -4 5591.25 1047.38   7
   6  -8   4 3689.99 699.224   3
   6   8   4 3365.65 685.546   3
  -6  -8  -4 4563.90 736.381   4
   6   8   4 3804.96 682.157   8
   6  -8   5 2511.54 659.086   3
   6   8   5 2427.61 629.068   3
  -6  -8  -5 3229.89 683.087   4
  -6  -8  -5 2458.11 851.754   7
   6   8   5 2206.43 589.136   8
  -6  -8  -6-649.635 467.119   7
   6   8   6-14.4312 263.871   3
   6  -8   6 44.6227 275.612   3
  -6   9   9 1687.87 692.940   3
  -6  -9   9 1580.65 574.454   3
   6   9  -8 559.995 361.869   2
  -6  -9   8 518.841 324.296   3
   6   9  -7 222.736 225.549   2
   6  -9  -7-242.896 309.754   2
   6   9  -6 1081.11 435.260   2
   6  -9  -6 1671.41 535.201   2
   6  -9  -5 1776.72 395.657   7
   6   9  -5 1711.60 458.155   2
   6  -9  -5 1345.20 415.245   2
   6   9  -4 2945.19 540.820   2
   6  -9  -4 2598.08 504.280   2
   6  -9  -4 2905.41 396.701   7
   6   9  -3 1571.45 353.225   2
   6  -9  -3 1258.87 334.544   2
   6  -9  -2 62764.6 2568.97   4
   6  -9  -2 63877.0 2270.75   2
   6   9  -2 62581.0 2226.78   2
   6  -9  -1 6008.86 507.681   6
   6  -9  -1 6246.89 862.280   5
   6  -9  -1 6656.64 733.222   2
   6   9  -1 6311.20 708.874   2
   6   9   0 992.547 345.056   6
   6  -9   0 782.181 251.729   5
  -6  -9   0 1391.63 349.462   1
  -6   9   0 1487.78 373.270   1
   6   9   1 1723.45 520.616   6
  -6   9  -1 3002.32 545.963   1
  -6  -9  -1 2263.98 460.346   1
   6  -9   1 1757.85 478.352   5
   6   9   2 9531.91 1152.40   6
   6  -9   2 10564.9 1145.20   5
  -6  -9  -2 8304.30 1169.60   7
   6   9   3 4186.33 769.128   6
   6  -9   3 4448.48 805.259   5
   6  -9   3 3257.30 606.523   3
   6   9   3 4092.64 684.757   3
  -6  -9  -3 3957.45 662.795   4
   6   9   3 2366.95 554.143   8
  -6  -9  -3 2714.67 674.426   7
  -6  -9  -4 4495.18 937.200   7
   6  -9   4 5717.95 883.362   3
   6   9   4 6148.04 923.527   3
  -6  -9  -4 6396.05 889.318   4
   6   9   4 5273.27 828.739   8
  -6  -9  -5 1975.70 736.458   7
   6  -9   5 1314.30 502.276   3
   6   9   5 1515.44 540.355   3
  -6  -9  -5 1036.45 418.870   4
   6   9   5 958.788 421.689   8
  -6  -9  -6-124.604 292.444   7
   6   9   6 132.892 347.845   3
   6  -9   6-552.812 543.327   3
   6 -10  -9 4380.72 964.884   2
  -6 -10   9 3016.93 771.268   3
   6  10  -8 294.400 361.501   2
   6 -10  -8-483.283 406.142   2
   6  10  -7 940.802 405.374   2
   6 -10  -7 796.368 352.451   2
   6  10  -6 6867.68 918.029   2
   6 -10  -6 8783.67 1061.08   2
   6 -10  -5 245.626 169.311   7
   6  10  -5 270.409 262.575   2
   6 -10  -5 64.2159 216.573   2
   6 -10  -4 819.845 313.964   4
   6  10  -4 1255.46 341.437   2
   6 -10  -4 811.016 285.636   2
   6 -10  -4 918.354 250.874   7
   6 -10  -3 20384.4 1599.14   4
   6  10  -3 23331.0 1403.83   2
   6 -10  -3 23496.0 1422.39   2
   6 -10  -2 4641.55 566.362   6
   6 -10  -2 4410.84 608.653   2
   6 -10  -2 5427.38 796.417   4
   6  10  -2 6347.58 717.916   2
   6 -10  -1-241.426 212.903   2
   6  10  -1-78.9855 239.971   2
   6  10  -1-67.9746 357.109   6
   6 -10  -1 180.786 187.422   5
  -6 -10   0 2835.52 503.754   1
  -6  10   0 3164.83 510.419   1
   6  10   0 3727.93 746.450   6
   6 -10   0 4362.43 734.814   5
   6  10   1 30408.5 2047.35   6
   6 -10   1 32560.3 2055.24   5
  -6 -10  -1 29561.5 1673.52   1
  -6  10  -1 32058.7 1707.94   1
   6  10   2 154.752 231.256   6
   6 -10   2 58.4345 159.556   5
  -6 -10  -2 0.54504 272.398   7
   6  10   3 14203.4 1462.29   6
  -6 -10  -3 15080.5 1703.48   7
  -6 -10  -3 16918.8 1417.17   4
   6  10   3 14442.3 1402.34   8
   6 -10   3 14559.9 1281.53   3
   6  10   3 16323.8 1355.76   3
   6 -10   4 2143.72 566.139   3
   6  10   4 1287.37 416.632   3
  -6 -10  -4 1593.36 456.346   4
   6  10   4 1741.77 542.019   8
  -6 -10  -4 1550.21 561.933   7
  -6 -10  -5 7113.25 1285.11   7
   6 -10   5 6182.63 983.151   3
   6  10   5 5889.68 996.976   3
  -6 -10  -5 6729.88 1024.27   4
   6  10   5 6613.04 1019.07   8
   6  10   6 1509.11 583.647   3
   6 -10   6 2080.52 708.911   3
   6  11  -8-249.209 311.026   2
   6 -11  -8-125.047 272.511   2
   6  11  -7 501.552 351.328   2
   6 -11  -7 350.895 241.845   2
   6  11  -6 3266.85 622.676   2
   6 -11  -6 2393.83 547.134   2
   6 -11  -5 5805.55 1006.93   4
   6 -11  -5 5020.66 669.239   7
   6  11  -5 5589.57 790.240   2
   6 -11  -5 6266.14 810.621   2
   6 -11  -4 29127.0 2093.06   4
   6  11  -4 34028.8 1738.07   2
   6 -11  -4 33551.9 1753.75   2
   6 -11  -3 350.046 278.363   5
   6  11  -3 120.532 169.232   2
   6 -11  -3 257.636 196.552   2
   6 -11  -3 637.754 355.214   4
   6 -11  -2 84013.7 3247.28   5
   6 -11  -2 89086.9 3317.10   4
   6 -11  -2 89779.2 2740.61   2
   6  11  -2 89034.7 2701.99   2
   6  11  -1 3028.55 670.447   6
   6 -11  -1 2547.49 583.302   5
  -6 -11   0 7674.45 790.552   1
  -6  11   0 7716.90 778.737   1
   6  11   0 6310.77 976.778   6
   6 -11   0 8620.26 1078.57   5
   6  11   1 3370.82 703.986   6
   6 -11   1 3887.87 775.504   5
  -6 -11  -1 4125.62 626.192   1
  -6  11  -1 3563.71 562.789   1
   6  11   2 22684.9 1853.82   6
   6 -11   2 24244.0 1891.42   5
  -6 -11  -2 24864.6 2116.73   7
   6 -11   2 22398.7 1476.54   3
   6  11   2 25544.2 1573.38   3
   6  11   3 538.149 382.319   6
   6 -11   3-28.1282 245.189   3
   6  11   3-34.5558 259.016   3
  -6 -11  -3 184.744 289.386   4
   6  11   3 645.442 394.384   8
  -6 -11  -3 66.9613 316.005   7
  -6 -11  -4 11308.0 1268.57   4
   6  11   4 8254.40 1123.54   8
   6 -11   4 9217.06 1115.82   3
   6  11   4 10261.2 1169.01   3
  -6 -11  -4 9235.35 1430.93   7
  -6 -11  -5 946.878 577.656   7
   6  11   5 531.483 395.898   3
   6 -11   5-492.280 256.564   3
  -6 -11  -5-104.532 282.847   4
   6  11   5-120.523 266.047   8
   6  11   6 1115.07 587.540   3
   6 -11   6 373.274 285.950   3
   6  12  -8 371.036 329.889   2
   6  12  -7-77.5997 224.493   2
   6 -12  -7-131.386 353.710   2
   6  12  -6-134.504 238.781   2
   6 -12  -6-60.6583 176.069   2
   6 -12  -6 641.765 281.292   5
   6 -12  -6 952.795 551.954   4
   6 -12  -5 17113.7 1463.09   5
   6 -12  -5 19001.4 1855.69   4
   6  12  -5 16919.9 1324.18   2
   6 -12  -5 17608.2 1367.69   2
   6 -12  -4 169.802 201.826   5
   6 -12  -4 67.6146 256.148   4
   6  12  -4 141.468 170.808   2
   6 -12  -4 428.006 287.568   2
   6 -12  -3 79135.5 3176.32   5
   6 -12  -3 80114.2 3449.43   4
   6 -12  -3 76420.6 2549.91   2
   6  12  -3 80303.5 2565.25   2
   6 -12  -2 1199.44 355.595   2
   6  12  -2 696.062 284.689   2
   6 -12  -2 996.147 422.438   5
   6  12  -1 2450.32 647.729   6
   6 -12  -1 1236.87 421.875   5
   6  12   0 59.9828 216.511   6
   6 -12   0 99.1978 330.817   5
   6  12   1 50263.7 2783.06   6
   6 -12   1 49222.5 2677.36   5
  -6 -12  -1 48323.5 2072.33   1
  -6  12  -1 47667.8 2004.25   1
   6  12   2 923.118 452.378   6
  -6  12  -2 897.974 314.484   1
  -6 -12  -2 725.050 246.866   1
   6 -12   2 2101.96 649.672   5
   6 -12   2 971.912 319.352   3
   6  12   2 1364.54 401.948   3
   6  12   3 30314.4 2270.09   6
   6  12   3 27986.4 1768.60   3
   6  12   3 26633.7 2047.24   8
   6 -12   3 28456.4 1802.70   3
  -6 -12  -3 26927.0 2366.14   7
   6 -12   4 945.853 412.252   3
   6  12   4 918.541 416.457   3
  -6 -12  -4 759.225 344.585   4
   6  12   4 873.971 465.963   8
  -6 -12  -4 892.478 453.853   7
   6 -12   5 9470.85 1233.29   3
  -6 -12  -5 13428.1 1521.56   4
   6  12   5 11987.5 1356.42   3
   6  12   5 9989.60 1320.47   8
  -6 -12  -5 9828.10 1584.87   7
   6  12   6 369.956 349.359   3
   6 -13  -7 236.882 348.818   4
   6  13  -6 1846.07 528.185   2
   6 -13  -6 1537.83 460.134   5
   6 -13  -6 1983.82 690.210   4
   6 -13  -5 264.844 302.235   5
   6 -13  -5 205.297 294.754   4
   6  13  -5 81.0453 180.197   2
   6 -13  -4 20667.9 1657.39   5
   6 -13  -4 19130.2 1833.94   4
   6  13  -4 21301.2 1384.10   2
   6 -13  -3 104.304 265.159   5
   6  13  -3-64.9186 152.099   2
   6 -13  -3-565.376 429.263   4
   6  13  -2 42587.9 2562.64   6
   6 -13  -2 44089.9 2489.73   5
   6  13  -2 42079.9 1784.49   2
   6  13  -1 9208.02 1222.60   6
   6 -13  -1 9648.95 1200.01   5
   6  13   0 24356.0 1988.42   6
   6 -13   0 21910.3 1808.30   5
   6  13   1 62.3773 479.730   6
   6 -13   1 194.615 215.729   5
  -6  13  -1-29.7101 193.178   1
   6  13   2 40147.2 2612.18   6
  -6  13  -2 40443.1 2014.69   1
   6  13   2 42656.4 1999.13   3
   6  13   3-207.585 248.980   6
  -6 -13  -3-179.305 336.265   7
   6  13   3 257.905 302.197   3
   6  13   3-116.740 256.101   8
  -6 -13  -4 13965.1 1532.40   4
   6  13   4 14147.4 1577.59   8
   6  13   4 13413.6 1335.79   3
  -6 -13  -4 13226.7 1786.46   7
   6  13   5 810.526 454.308   8
   6 -14  -6 355.035 414.216   4
   6 -14  -5-192.544 200.909   5
   6 -14  -5-19.4951 273.207   4
   6 -14  -4 128.369 320.837   5
   6 -14  -4-50.6888 212.891   4
   6 -14  -3 16928.3 1563.84   5
   6 -14  -3 14690.7 1605.27   4
   6  14  -2 3119.90 773.522   6
   6 -14  -2 2190.05 584.195   5
   6  14  -1 328.115 324.874   6
   6 -14  -1 382.550 349.573   5
   6  14   0 126.718 305.474   6
   6 -14   0 594.393 516.390   5
   6  14   1 14012.9 1598.60   6
   6 -14   1 13534.6 1525.81   5
   6  14   2 1914.51 581.303   6
   6  14   2 1494.41 496.703   8
   6  14   3 3604.65 893.359   6
   6  14   3 6061.24 1064.66   8
   6  14   4 275.325 341.295   8
  -6 -14  -4 554.895 464.268   7
   6  14   5 2731.57 759.157   8
   6 -15  -6 646.856 489.624   4
   6 -15  -5 1094.00 427.750   5
   6 -15  -5 1314.16 650.311   4
   6 -15  -4 713.761 396.188   5
   6 -15  -4 1618.69 595.223   4
   6  15  -3 2924.95 757.290   6
   6 -15  -3 3334.00 777.966   5
   6 -15  -3 2130.89 649.011   4
   6  15  -2 25657.1 2119.68   6
   6 -15  -2 29053.1 2160.66   5
   6  15  -1 40.2143 277.582   6
   6 -15  -1 39.2966 276.004   5
   6  15   0-277.749 237.851   6
   6 -15   0 284.440 219.870   5
   6  15   1 1067.17 498.467   6
   6  15   2-49.0100 341.422   6
   6  15   2 216.063 347.378   8
   6  15   3 894.536 455.975   8
   6  15   4 371.342 302.391   8
   6 -16  -5 1160.99 460.029   5
   6 -16  -5 1784.56 736.168   4
   6 -16  -4 3732.51 775.822   5
   6 -16  -4 3740.10 878.017   4
   6  16  -3 2495.65 723.760   6
   6 -16  -3 3179.11 752.740   5
   6  16  -2 279.609 467.526   6
   6 -16  -2 688.093 431.329   5
   6  16  -1-287.437 301.889   6
   6 -16  -1 296.053 253.500   5
   6  16   0-129.541 246.383   6
   6 -16   0 771.487 453.944   5
   6  16   1 2190.64 679.411   6
   6  16   2 545.786 403.378   6
   6  16   2-233.753 516.296   8
   6  16   3-18.2395 318.526   8
   6  17  -4-145.568 317.188   6
   6 -17  -4 14.1482 274.054   5
   6 -17  -4-143.455 342.381   4
   6  17  -3 754.100 374.592   6
   6 -17  -3 816.542 457.875   5
   6  17  -2 6623.75 1191.53   6
   6 -17  -2 8427.47 1222.68   5
   6  17  -1 2341.55 791.197   6
   6 -17  -1 2887.27 720.060   5
   6  17   0 1199.15 499.969   6
   6  17   1 1343.21 625.506   6
   6  17   1 1329.42 548.342   8
   6  18  -4 104.969 292.427   6
   6 -18  -4 272.246 265.921   5
   6  18  -3 4546.98 974.035   6
   6 -18  -3 4564.53 896.553   5
   6  18  -2 3481.07 872.800   6
   6  18  -1 2041.85 674.275   6
   6  18   0 6314.80 1175.07   6
  -7   0   9-165.968 329.958   3
  -7   0   8 1377.77 495.677   3
   7   0  -7 160.152 354.186   2
  -7   0   7 546.395 528.119   3
   7   0  -6 47822.9 2463.38   2
   7   0  -5 355.688 284.081   2
   7   0  -4 8431.29 917.060   2
   7   0  -3 553.840 299.282   2
   7   0  -2 118032. 3270.82   2
   7   0  -2 118058. 2418.14   7
   7   0  -1 97.7711 219.566   2
  -7   0   1 124.069 161.434   1
  -7   0   0 15221.5 965.730   7
  -7   0   0 15586.3 1240.04   1
   7   0   0 15840.2 1244.18   2
  -7   0  -1 337.610 243.412   7
   7   0   1 265.024 196.926   6
   7   0   2-34.9221 125.850   6
   7   0   3-287.722 230.816   5
   7   0   4 52117.7 1935.46   5
   7   0   4 55254.9 2804.02   3
   7   0   5 50.3527 357.595   3
   7   0   6 411.895 457.428   3
  -7  -1   9 2522.00 654.871   3
  -7   1   9 3634.32 860.645   3
  -7   1   8 438.076 398.889   3
  -7  -1   8 666.295 328.930   3
   7   1  -7 22321.1 1829.66   2
   7  -1  -7 23712.7 1895.95   2
  -7   1   7 24618.0 1891.07   3
  -7  -1   7 25364.1 1937.98   3
   7   1  -6 1638.17 525.861   2
   7  -1  -6 2658.71 678.885   2
   7   1  -5 7600.18 933.043   2
   7  -1  -5 6691.89 868.956   2
   7   1  -4 51.4038 195.769   2
   7  -1  -4-62.2323 238.253   2
   7   1  -3 55266.8 2241.65   2
   7  -1  -3 54559.4 2233.36   2
   7  -1  -2 2377.77 313.013   7
   7   1  -2 2530.26 540.797   2
   7  -1  -2 2246.98 491.104   2
   7   1  -2 2001.28 360.393   7
   7  -1  -1 2828.46 539.444   2
   7   1  -1 2615.95 468.621   2
   7  -1  -1 2384.97 185.005   4
  -7  -1   1 2391.74 464.650   1
   7  -1   0 17342.6 1304.81   2
   7   1   0 17755.0 1326.43   2
  -7  -1   0 18044.3 1331.35   1
  -7   1   0 18898.6 1354.43   1
  -7  -1   0 17508.3 1105.37   7
  -7   1   0 19156.8 1021.02   7
   7  -1   1 7491.76 657.168   6
   7   1   1 8069.61 767.304   6
  -7  -1  -1 7138.73 802.674   7
   7  -1   2 5509.99 569.437   6
   7   1   2 6281.84 686.836   6
  -7  -1  -2 6447.87 379.500   4
   7   1   3 26931.9 1350.54   5
   7  -1   3 25394.3 1428.82   5
   7   1   4 453.178 222.017   5
   7  -1   4 357.401 232.439   5
   7  -1   4 861.987 451.248   3
   7   1   4 950.813 474.170   3
   7  -1   5 16065.1 1627.62   3
   7   1   5 16863.1 1700.49   3
   7  -1   6 4230.66 941.119   3
   7   1   6 3297.07 806.870   3
  -7   2   9-13.5008 246.512   3
  -7  -2   9 157.968 389.585   3
  -7   2   8-97.5907 340.788   3
  -7  -2   8 87.9712 280.280   3
   7   2  -7 1429.37 496.769   2
   7  -2  -7 1560.78 538.766   2
   7   2  -6 15153.8 1411.16   2
   7  -2  -6 17397.5 1517.78   2
   7   2  -5-296.251 233.198   2
   7  -2  -5-175.497 266.686   2
   7   2  -4 30510.9 1770.17   2
   7  -2  -4 32004.9 1791.22   2
   7  -2  -3 5158.64 711.437   2
   7   2  -3 6997.39 828.859   2
   7   2  -2 105181. 3096.82   2
   7  -2  -2 102473. 3064.88   2
   7   2  -2 112227. 2762.11   7
   7  -2  -1 40397.0 947.061   4
   7  -2  -1 39292.5 1934.84   2
   7   2  -1 41588.7 1992.81   2
  -7  -2   1 38510.0 1875.48   1
  -7   2   1 35720.6 1805.32   1
   7  -2   0 2552.08 533.809   2
   7   2   0 1661.86 431.581   2
  -7  -2   0 2356.11 419.929   7
  -7  -2   0 2530.39 496.844   1
  -7   2   0 2584.19 522.082   1
  -7   2   0 1913.22 303.470   7
   7  -2   1 40848.5 1394.53   6
   7   2   1 42633.8 1854.42   6
  -7  -2  -1 43297.1 2004.64   7
   7   2   2 114.732 146.442   6
  -7  -2  -2 125.169 83.0056   4
   7  -2   3 154.074 188.026   5
   7  -2   4 29381.3 1612.94   5
   7   2   4 27489.0 1379.63   8
   7  -2   4 27893.1 2001.29   3
   7   2   4 30826.4 2165.88   3
   7  -2   5 5698.33 979.874   3
   7   2   5 3702.19 810.885   3
   7  -2   6 3025.73 790.786   3
   7   2   6 2756.62 732.430   3
  -7   3   9 2726.01 768.676   3
  -7  -3   9 1531.21 672.560   3
  -7   3   8 438.382 419.969   3
  -7  -3   8-160.288 471.786   3
   7   3  -7 11474.4 1334.93   2
   7  -3  -7 12492.7 1381.45   2
   7   3  -6 1382.12 549.818   2
   7  -3  -6 2191.27 600.247   2
   7   3  -5 559.038 313.582   2
   7  -3  -5-359.441 357.791   2
   7   3  -4 5462.92 763.823   2
   7  -3  -4 3814.27 634.906   2
   7   3  -3 102779. 3055.65   2
   7  -3  -3 96818.0 2971.48   2
   7   3  -2 28296.0 1609.50   2
   7  -3  -2 26791.7 1566.91   2
  -7  -3   1 1749.43 415.835   1
  -7   3   1 1825.62 409.332   1
   7  -3  -1 2624.22 492.731   2
   7   3  -1 2586.73 549.506   2
   7   3  -1 2344.37 259.726   4
   7  -3  -1 2385.92 282.366   4
  -7   3   0 46361.4 1361.96   7
   7  -3   0 45442.9 2123.82   2
   7   3   0 45891.5 2124.51   2
  -7  -3   0 45097.7 2090.03   1
  -7   3   0 44016.3 2062.41   1
  -7  -3   0 43429.4 1934.08   7
   7  -3   1 447.283 162.475   6
  -7  -3  -1 759.993 334.448   7
   7   3   1 596.957 273.641   6
  -7  -3  -2 5770.89 834.152   7
   7   3   2 4634.79 665.308   6
  -7  -3  -2 5280.47 422.215   4
   7  -3   3 25625.1 1551.30   5
   7  -3   4 1896.08 485.015   5
   7  -3   4 2599.71 644.625   3
   7   3   4 2700.77 681.550   3
   7   3   4 2081.88 439.835   8
   7   3   5 7044.86 1087.69   3
   7  -3   5 11469.7 1380.09   3
   7  -3   6 3280.82 820.544   3
   7   3   6 3732.86 854.786   3
  -7   4   9 627.411 411.486   3
  -7  -4   9 391.060 445.193   3
  -7   4   8 165.724 325.262   3
  -7  -4   8 1461.57 535.876   3
   7   4  -7 3611.58 761.852   2
   7  -4  -7 1915.13 576.785   2
   7   4  -6 16127.6 1472.84   2
   7  -4  -6 13527.7 1321.49   2
   7   4  -5 3021.70 628.124   2
   7  -4  -5 1342.36 453.654   2
   7   4  -4 46491.3 2170.81   2
   7  -4  -4 43759.5 2116.69   2
   7   4  -3 1981.35 485.099   2
   7  -4  -3 1638.88 466.076   2
   7  -4  -2 99781.4 2377.09   4
   7  -4  -2 101736. 3043.18   2
   7   4  -2 100923. 3026.17   2
  -7  -4   1 8993.77 899.179   1
  -7   4   1 9011.06 901.371   1
   7   4  -1 8421.88 566.898   4
   7  -4  -1 7549.39 881.906   2
   7   4  -1 8384.83 922.286   2
  -7   4   0 1086.32 198.044   7
   7  -4   0 921.242 322.966   2
   7   4   0 459.283 292.657   2
   7   4   0 357.143 183.125   6
  -7  -4   0 761.554 327.519   1
  -7   4   0 514.011 303.411   1
   7  -4   1 15971.0 653.606   6
   7   4   1 16039.3 1256.09   6
  -7  -4  -1 15532.4 1311.37   7
  -7   4  -1 15722.9 733.654   4
   7   4   2 16496.6 1314.78   6
   7  -4   2 17365.8 1320.91   5
  -7  -4  -2 20308.7 932.474   4
  -7  -4  -2 18333.1 1530.19   7
   7   4   3 5342.60 817.659   6
   7  -4   3 5899.27 788.422   5
  -7  -4  -3 4282.46 517.721   4
   7  -4   4 62761.4 2547.10   5
   7   4   4 58951.1 2282.96   8
   7  -4   4 62721.5 2992.92   3
   7   4   4 66621.0 3083.98   3
   7  -4   5 2491.82 660.323   3
   7   4   5 5262.29 997.933   3
   7  -4   6 292.774 285.242   3
   7   4   6 48.8522 305.210   3
  -7   5   9 3445.86 842.976   3
  -7  -5   9 1216.62 582.588   3
   7   5  -8-731.074 527.219   2
   7  -5  -8-287.638 373.641   2
  -7   5   8-398.573 464.766   3
  -7  -5   8-630.223 550.806   3
   7   5  -7 6795.70 1023.38   2
   7  -5  -7 5146.89 906.373   2
   7   5  -6 10644.0 1191.10   2
   7  -5  -6 7734.04 1001.07   2
   7   5  -5 3495.41 695.435   2
   7  -5  -5 3254.15 633.988   2
   7  -5  -4 4310.98 680.562   2
   7   5  -4 4889.91 731.236   2
   7   5  -3 105430. 3115.92   2
   7  -5  -3 103983. 3101.26   2
   7  -5  -2 415.967 235.774   2
   7   5  -2-144.225 201.255   2
   7  -5  -2 42.9076 125.303   4
   7  -5  -1 1949.55 436.758   2
   7   5  -1 2021.52 450.094   2
   7   5  -1 1999.30 325.157   4
  -7  -5   1 1979.17 468.845   1
  -7   5   1 1454.32 368.180   1
   7   5   0 19340.1 1384.51   6
  -7  -5   0 20871.1 1424.40   1
  -7   5   0 20484.4 1408.79   1
   7   5   1 6242.29 822.200   6
  -7   5  -1 7493.55 576.714   4
  -7  -5  -1 6454.92 890.616   7
  -7  -5  -2 2131.04 551.176   7
   7   5   2 2935.75 572.350   6
   7  -5   2 1865.06 467.283   5
  -7  -5  -2 2018.29 343.326   4
  -7   5  -2 2252.75 361.659   4
   7   5   3 77489.5 3015.22   6
   7  -5   3 82001.1 2984.88   5
  -7  -5  -3 81630.8 2332.95   4
  -7  -5  -3 79354.2 3558.43   7
   7  -5   4 1790.76 495.025   5
  -7  -5  -4 796.627 317.183   4
   7  -5   4 2106.49 689.269   3
   7   5   4 1612.42 572.296   3
   7   5   4 795.151 335.771   8
   7  -5   5 26821.1 2123.85   3
   7   5   5 31011.7 2283.97   3
   7  -5   6 1050.06 499.465   3
   7   5   6-47.2302 369.465   3
   7   6  -9 2224.28 716.704   2
  -7   6   9 944.198 501.187   3
  -7  -6   9 1014.37 483.516   3
   7   6  -8 2160.13 699.717   2
   7  -6  -8 1550.18 539.137   2
   7   6  -7 6338.31 989.716   2
   7  -6  -7 5906.74 967.426   2
   7   6  -6 1231.09 479.340   2
   7  -6  -6 1516.14 476.492   2
   7   6  -5 15232.3 1314.36   2
   7  -6  -5 15697.6 1337.60   2
   7   6  -4 56124.7 2377.31   2
   7  -6  -4 58027.5 2427.01   2
   7   6  -3 20568.6 1407.90   2
   7  -6  -3 21603.5 1437.52   2
   7  -6  -2 109341. 2818.03   4
   7  -6  -2 111284. 3194.92   2
   7   6  -2 115533. 3238.95   2
  -7  -6   1 8790.42 916.198   1
  -7   6   1 8248.67 865.259   1
   7   6  -1 7023.52 797.507   2
   7   6  -1 7675.65 665.284   4
   7  -6  -1 6974.30 819.740   2
   7   6   0 3027.56 588.153   6
  -7  -6   0 3140.77 583.578   1
  -7   6   0 3161.45 554.318   1
   7   6   1 50053.9 2395.57   6
   7  -6   1 46874.0 2262.57   5
  -7   6  -1 53180.2 1723.16   4
  -7  -6  -1 50279.5 2527.60   7
   7   6   2 5562.07 793.370   6
   7  -6   2 4720.08 735.405   5
  -7   6  -2 4697.37 557.375   4
  -7  -6  -2 3834.07 778.914   7
  -7  -6  -3 483.784 367.212   7
   7   6   3 563.822 359.692   6
   7  -6   3 844.932 383.593   5
  -7  -6  -3 771.042 287.186   4
   7  -6   4 44684.3 2342.71   5
  -7  -6  -4 48818.2 2112.31   4
   7   6   4 44071.0 2186.72   8
   7  -6   4 43869.5 2517.74   3
   7   6   4 45389.6 2552.46   3
  -7  -6  -4 48056.6 3031.91   7
   7  -6   5 1949.04 573.932   3
   7   6   5 2226.12 607.641   3
   7   6   5 2422.24 562.498   8
   7  -6   6-29.6209 370.091   3
   7   6   6 344.615 358.688   3
   7   7  -9 333.739 306.175   2
   7  -7  -9 310.956 424.228   2
   7   7  -8 548.399 323.770   2
   7  -7  -8 684.945 402.431   2
   7   7  -7 6390.39 989.416   2
   7  -7  -7 4386.90 861.418   2
   7   7  -6 18771.1 1562.66   2
   7  -7  -6 14773.6 1387.09   2
   7   7  -5 3147.08 632.705   2
   7  -7  -5 4235.65 715.244   2
   7   7  -4 26203.8 1632.63   2
   7  -7  -4 23463.6 1548.41   2
   7  -7  -4 24550.8 924.560   7
   7  -7  -3 14392.8 1185.23   4
   7   7  -3 13366.6 1120.96   2
   7  -7  -3 15206.6 1202.76   2
   7  -7  -2 4705.63 699.799   2
   7   7  -2 5869.45 739.982   2
   7  -7  -2 5556.51 698.456   4
   7  -7  -1 401.539 177.084   2
   7   7  -1 213.116 161.269   2
  -7  -7   1 238.977 204.733   1
   7   7  -1 193.854 192.164   4
  -7   7   1 807.157 327.883   1
   7   7   0 33766.1 1989.38   6
  -7  -7   0 37800.0 1911.59   1
  -7   7   0 32354.3 1761.99   1
   7   7   1 6533.35 933.011   6
  -7   7  -1 5257.65 776.641   1
  -7  -7  -1 5145.92 770.861   1
   7  -7   1 5616.57 821.450   5
  -7   7  -1 6483.00 664.421   4
  -7  -7  -1 5316.02 864.284   7
   7   7   2 18461.7 1531.25   6
   7  -7   2 20109.7 1580.59   5
  -7  -7  -2 22598.5 1863.24   7
  -7  -7  -3 4357.04 901.473   7
   7   7   3 5892.49 904.173   6
   7  -7   3 5575.29 842.482   5
  -7  -7  -3 6432.13 743.443   4
   7  -7   3 5050.45 784.354   3
  -7  -7  -4 741.472 548.929   7
   7  -7   4 626.139 398.537   3
   7   7   4 691.277 448.428   3
  -7  -7  -4 840.937 333.413   4
   7   7   4 631.474 326.776   8
  -7  -7  -5 5819.35 1184.64   7
   7  -7   5 5273.08 974.061   3
   7   7   5 3546.35 782.308   3
   7   7   5 5428.03 834.076   8
   7  -7   6 780.676 488.631   3
   7   7   6 1414.60 604.661   3
   7  -8  -9 4505.37 943.865   2
   7   8  -8-110.224 278.870   2
   7  -8  -8-418.007 454.220   2
   7   8  -7 1120.98 357.648   2
   7  -8  -7 1778.07 504.788   2
   7   8  -6 17445.5 1512.52   2
   7  -8  -6 16783.2 1463.13   2
   7   8  -5 17908.5 1436.66   2
   7  -8  -5 17193.9 1403.26   2
   7   8  -4 2070.13 494.546   2
   7  -8  -4 3005.29 567.490   2
   7  -8  -4 2290.53 272.742   7
   7  -8  -3 62123.1 2546.38   4
   7   8  -3 64185.4 2467.27   2
   7  -8  -3 65065.4 2494.44   2
   7  -8  -2 714.263 289.410   2
   7   8  -2 211.525 212.001   2
   7  -8  -2 625.221 292.075   4
   7  -8  -1 4009.03 621.908   2
   7   8  -1 4062.35 627.839   2
   7   8   0 2889.81 616.510   6
  -7  -8   0 2059.76 454.344   1
  -7   8   0 1526.96 408.016   1
   7  -8   0 2470.65 582.346   5
   7   8   1 28732.4 1954.78   6
   7  -8   1 29684.2 1940.64   5
  -7   8  -1 31633.1 1863.24   1
  -7  -8  -1 28350.9 1768.57   1
  -7  -8  -1 29397.0 2068.81   7
   7   8   2 1571.15 491.746   6
   7  -8   2 1653.43 481.003   5
  -7  -8  -2 1845.53 542.928   7
   7   8   3 254.083 183.903   6
   7  -8   3 305.963 321.713   5
   7  -8   3-417.251 385.540   3
   7   8   3 403.866 261.071   3
  -7  -8  -3 217.140 168.092   4
  -7  -8  -3 428.313 335.111   7
  -7  -8  -4 4092.85 969.801   7
   7  -8   4 3988.56 775.859   3
   7   8   4 4672.94 821.650   3
  -7  -8  -4 4022.75 665.167   4
   7   8   4 3181.58 649.235   8
  -7  -8  -5 80.8197 268.956   7
   7   8   5-146.150 275.906   8
   7  -8   5 123.566 258.553   3
   7   8   5 268.619 384.642   3
   7   8   6 1027.32 493.255   3
   7  -8   6 276.931 290.193   3
   7   9  -8 226.622 241.817   2
   7  -9  -8 851.011 408.888   2
   7   9  -7 327.171 235.727   2
   7  -9  -7 175.019 253.522   2
   7   9  -6 5748.26 885.052   2
   7  -9  -6 3744.77 705.585   2
   7   9  -5 2391.18 539.341   2
   7  -9  -5 1521.57 438.511   2
   7  -9  -4 8963.15 1109.99   4
   7   9  -4 8754.15 950.854   2
   7  -9  -4 7904.84 903.460   2
   7   9  -3 1117.17 398.778   2
   7  -9  -3 1471.16 452.428   4
   7  -9  -3 972.268 317.386   2
   7  -9  -2 11662.6 1093.81   4
   7  -9  -2 11787.9 1057.21   2
   7   9  -2 11841.8 1036.72   2
   7  -9  -1 6827.29 804.428   2
   7   9  -1 4900.42 669.246   2
   7   9   0 7281.18 999.947   6
   7  -9   0 6856.40 931.644   5
  -7  -9   0 7129.41 838.811   1
  -7   9   0 7729.68 857.836   1
   7   9   1 324.477 233.499   6
   7  -9   1 95.9389 289.921   5
  -7  -9  -1 276.556 254.972   1
  -7   9  -1-114.240 245.988   1
   7   9   2 3532.16 738.043   6
   7  -9   2 3948.14 758.110   5
  -7  -9  -2 3947.47 873.009   7
   7   9   3 1030.47 407.575   6
   7  -9   3 658.438 351.800   5
   7  -9   3 882.430 356.206   3
   7   9   3 831.517 323.514   3
  -7  -9  -3 1235.29 376.948   4
  -7  -9  -3 1082.79 573.418   7
  -7  -9  -4 122.308 360.678   7
   7  -9   4-242.091 406.322   3
   7   9   4 219.833 278.771   3
  -7  -9  -4-62.6506 294.260   4
   7   9   4 386.933 217.479   8
  -7  -9  -5-435.163 710.655   7
   7  -9   5 59.8130 246.036   3
   7   9   5 46.5987 208.368   8
   7   9   6 902.487 399.098   3
   7  -9   6 642.288 426.039   3
   7  10  -8-246.685 399.582   2
   7 -10  -8 534.253 377.949   2
   7  10  -7 3799.08 786.802   2
   7 -10  -7 2091.18 617.538   2
   7  10  -6 1404.82 464.628   2
   7 -10  -6 1102.42 451.471   2
   7  10  -5 1723.89 452.924   2
   7 -10  -5 2178.06 550.128   2
   7 -10  -4 4126.49 774.637   4
   7  10  -4 5629.18 772.874   2
   7 -10  -4 3726.88 635.739   2
   7 -10  -3 2479.40 518.479   2
   7  10  -3 3792.50 617.022   2
   7 -10  -3 2568.58 560.188   4
   7 -10  -2 9236.65 1016.59   4
   7 -10  -2 9298.54 948.165   2
   7  10  -2 9267.27 958.223   2
   7  10  -1 13114.5 1347.55   6
   7 -10  -1 11502.4 1251.06   5
   7 -10  -1 14516.6 1176.99   2
   7  10  -1 13047.5 1109.19   2
  -7 -10   0 778.719 273.565   1
  -7  10   0 310.270 200.276   1
   7  10   0 199.454 243.814   6
   7 -10   0 271.606 297.186   5
   7  10   1 37343.7 2372.91   6
   7 -10   1 40932.0 2399.52   5
  -7 -10  -1 39620.8 2095.53   1
  -7  10  -1 38962.2 2054.52   1
   7  10   2 3262.77 729.673   6
   7 -10   2 3476.12 703.674   5
  -7 -10  -2 3436.25 796.385   7
   7  10   3 3000.45 731.543   6
   7 -10   3 3640.95 770.081   5
   7 -10   3 2731.03 623.626   3
   7  10   3 3899.60 694.488   3
   7  10   3 3052.68 684.111   8
  -7 -10  -3 2062.39 662.270   7
   7 -10   4 988.245 384.592   3
   7  10   4 664.023 312.841   3
  -7 -10  -4 1268.44 461.466   4
   7  10   4 429.593 252.123   8
  -7 -10  -4 250.024 415.054   7
  -7 -10  -5 5758.65 1265.53   7
   7 -10   5 3695.58 812.696   3
   7  10   5 4137.71 890.533   3
   7  10   5 5194.79 937.482   8
   7  10   6 1007.10 574.430   3
   7 -10   6 1571.90 572.900   3
   7  11  -8 981.811 473.877   2
   7 -11  -8 1234.25 527.571   2
   7  11  -7 3913.55 774.069   2
   7 -11  -7 3228.94 701.220   2
   7  11  -6 12242.5 1282.71   2
   7 -11  -6 13894.7 1362.77   2
   7 -11  -5 3959.52 827.708   4
   7  11  -5 4131.31 701.960   2
   7 -11  -5 3821.98 637.505   2
   7 -11  -4 374.664 353.558   4
   7  11  -4 369.700 234.880   2
   7 -11  -4 265.987 191.548   2
   7 -11  -3 3250.72 589.258   2
   7  11  -3 4321.02 661.501   2
   7 -11  -3 3393.68 740.174   4
   7 -11  -2 12063.1 1328.84   5
   7 -11  -2 12589.8 1109.03   2
   7  11  -2 12528.5 1108.15   2
   7  11  -1 507.646 251.165   6
   7 -11  -1 1292.67 448.489   5
  -7 -11   0 80167.7 2819.37   1
   7  11   0 83758.8 3568.09   6
  -7  11   0 85741.2 2840.30   1
   7 -11   0 83864.2 3511.34   5
   7  11   1 8031.65 1151.44   6
   7 -11   1 8343.68 1167.64   5
  -7 -11  -1 8040.22 941.119   1
  -7  11  -1 9242.53 998.964   1
   7  11   2 12405.9 1434.94   6
   7 -11   2 15341.4 1585.60   5
  -7  11  -2 16443.5 1409.98   1
  -7 -11  -2 13367.4 1306.30   1
  -7 -11  -2 14166.9 1669.89   7
   7  11   3-232.998 343.002   6
   7 -11   3 13.6615 279.923   5
   7 -11   3-110.896 215.756   3
   7  11   3-235.879 282.977   3
   7  11   3 267.335 316.660   8
  -7 -11  -3 64.2569 294.725   7
   7 -11   4 1294.32 448.540   3
   7  11   4 810.308 351.196   3
   7  11   4 1980.57 618.441   8
  -7 -11  -4 1938.23 695.524   7
   7 -11   5 66.8015 339.435   3
   7  11   5 88.8631 246.215   3
   7  11   5 420.556 328.416   8
   7  11   6 6031.30 1120.48   3
   7 -11   6 3112.02 825.696   3
   7  12  -8 451.524 358.838   2
   7  12  -7 11761.9 1329.47   2
   7 -12  -7 12163.7 1334.98   2
   7 -12  -6 3548.85 866.991   4
   7  12  -6 4455.42 793.011   2
   7 -12  -6 4194.81 781.581   2
   7 -12  -5 12833.7 1540.79   4
   7  12  -5 15285.6 1301.96   2
   7 -12  -5 10884.7 1121.53   2
   7 -12  -4 362.839 191.641   5
   7 -12  -4-40.8861 250.190   4
   7  12  -4 14.1227 202.822   2
   7 -12  -4 353.567 236.549   2
   7 -12  -3 2659.44 604.490   5
   7 -12  -3 2807.06 542.259   2
   7  12  -3 3273.37 571.157   2
   7 -12  -3 2999.64 735.224   4
   7 -12  -2 686.245 319.053   2
   7  12  -2 338.509 185.465   2
   7 -12  -2 572.765 408.184   5
   7  12  -1 26700.3 2063.41   6
   7 -12  -1 25282.0 1954.04   5
   7  12   0 951.127 377.183   6
   7 -12   0 85.9668 257.238   5
   7  12   1 66435.7 3318.12   6
   7 -12   1 65577.9 3224.77   5
  -7 -12  -1 63091.1 2577.71   1
  -7  12  -1 61393.3 2498.82   1
   7  12   2 4614.59 928.504   6
  -7 -12  -2 4673.35 776.381   1
  -7  12  -2 4701.95 764.376   1
   7 -12   2 5405.58 1008.28   5
   7 -12   2 2848.75 571.238   3
   7  12   2 4574.54 704.508   3
   7  12   3 1545.71 625.174   6
   7 -12   3 758.073 356.228   3
   7  12   3 1167.07 370.305   3
   7  12   3 484.850 317.885   8
  -7 -12  -3 1728.01 665.495   7
   7 -12   4 399.810 265.602   3
   7  12   4 211.072 243.288   3
   7  12   4 106.094 291.730   8
  -7 -12  -4 970.112 543.510   7
   7  12   5 5979.45 1027.86   3
   7  12   5 6695.46 1139.49   8
   7 -13  -7 269.328 497.464   4
   7 -13  -6 8620.27 1124.44   5
   7 -13  -6 10751.2 1513.99   4
   7  13  -6 8681.74 1062.19   2
   7 -13  -5 490.553 300.455   5
   7 -13  -5 1379.25 656.369   4
   7  13  -5 1184.28 419.631   2
   7 -13  -4 2046.75 568.136   5
   7  13  -4 2874.72 542.906   2
   7 -13  -4 2146.77 662.685   4
   7  13  -3-305.479 276.237   2
   7 -13  -3-107.462 200.766   5
   7 -13  -3-19.1522 230.600   4
   7  13  -2 1702.27 413.548   2
   7  13  -2 1275.79 551.297   6
   7 -13  -2 670.960 426.373   5
   7  13  -1 1097.49 451.079   6
   7 -13  -1 881.407 415.773   5
   7  13   0 53306.3 3032.29   6
   7 -13   0 55679.0 3014.00   5
   7  13   1 506.192 491.520   6
   7 -13   1 973.535 513.646   5
  -7  13  -1 682.799 272.981   1
   7  13   2 10739.2 1425.47   6
   7 -13   2 9701.75 1315.01   5
  -7  13  -2 9439.82 1057.45   1
   7  13   2 10053.7 1045.23   3
   7  13   3 221.097 366.091   6
   7  13   3 19.0514 236.220   3
   7  13   3-45.8888 206.749   8
  -7 -13  -3-264.373 533.508   7
   7  13   4 1395.78 544.177   8
  -7 -13  -4 1588.36 816.138   7
   7  13   5 781.850 458.392   8
   7 -14  -6 1146.61 544.999   4
   7 -14  -5 2714.00 641.045   5
   7 -14  -5-233.001 435.218   4
   7 -14  -4 149.912 237.319   5
   7 -14  -4 821.009 471.473   4
   7 -14  -3 2478.54 649.624   5
   7 -14  -3 3220.51 813.314   4
   7  14  -2 1460.50 642.141   6
   7 -14  -2 1300.63 525.871   5
   7  14  -1 7923.60 1196.18   6
   7 -14  -1 6503.14 1073.74   5
   7  14   0 1510.17 598.958   6
   7 -14   0 2220.28 722.780   5
   7  14   1 27569.5 2284.28   6
   7 -14   1 30277.4 2319.90   5
   7  14   2 3002.68 831.647   6
   7  14   3 985.985 542.731   6
   7  14   3 659.092 354.580   8
   7  14   4-323.287 326.946   8
   7 -15  -5 321.718 284.765   5
   7 -15  -5 407.189 337.870   4
   7 -15  -4 1400.11 514.460   5
   7 -15  -4 1481.36 574.050   4
   7  15  -3-409.311 392.244   6
   7 -15  -3 260.326 353.899   5
   7  15  -2 1874.08 645.712   6
   7 -15  -2 2445.57 682.833   5
   7  15  -1 1739.64 612.367   6
   7 -15  -1 3589.41 811.809   5
   7  15   0 7130.78 1164.37   6
   7 -15   0 6948.06 1144.76   5
   7  15   1-293.865 342.566   6
   7 -15   1 609.417 443.788   5
   7  15   2 1312.00 664.293   6
   7  15   2 1538.85 599.403   8
   7  15   3-339.123 398.497   8
   7 -16  -5 1549.19 552.574   5
   7 -16  -5 1548.83 595.962   4
   7 -16  -4-170.396 305.321   5
   7 -16  -4-246.566 440.512   4
   7  16  -3 7252.41 1183.87   6
   7 -16  -3 6960.40 1124.83   5
   7  16  -2 948.178 536.517   6
   7 -16  -2 3660.68 822.184   5
   7  16  -1 1003.67 513.911   6
   7 -16  -1 1463.94 594.750   5
   7  16   0 3838.71 957.106   6
   7 -16   0 4640.95 960.496   5
   7  16   1 5274.25 1087.56   6
   7  16   2 608.087 472.413   8
   7  17  -4 549.865 387.682   6
   7 -17  -4 919.314 408.364   5
   7  17  -3 151.437 341.559   6
   7 -17  -3 2302.32 700.693   5
   7  17  -2 4149.76 975.204   6
   7 -17  -2 2460.07 737.388   5
   7  17  -1 3029.21 850.596   6
   7 -17  -1 3114.46 774.064   5
   7  17   0 3655.90 901.472   6
   7 -17   0 3562.68 898.509   5
   7 -18  -4 1155.36 521.003   5
   7 -18  -3 4978.03 989.791   5
   7 -18  -2 6536.91 1192.33   5
   8   0  -9 375.959 389.246   2
   8   0  -8 871.009 448.321   2
   8   0  -7 299.729 305.450   2
   8   0  -6 278.524 339.413   2
   8   0  -5-267.224 372.466   2
   8   0  -4 77296.6 2933.21   2
   8   0  -3 749.503 499.895   2
   8   0  -3 176.399 203.831   7
   8   0  -2 90493.9 3080.99   2
   8   0  -2 91392.9 2308.14   7
   8   0  -1 193.966 208.031   2
  -8   0   1 89.4749 180.131   1
   8   0   0 180.940 192.039   2
  -8   0   0 3.23862 175.963   1
  -8   0   0 293.856 175.403   7
  -8   0  -1-38.8996 140.928   7
   8   0   1 113.853 113.670   6
   8   0   2 3547.47 526.503   6
   8   0   3-87.1959 215.589   5
   8   0   4 23399.0 1939.97   3
   8   0   5 74.6126 280.759   3
   8   0   6 1925.83 730.786   3
   8   1  -9 1792.75 617.733   2
   8  -1  -9 2839.67 779.374   2
   8   1  -8-270.011 435.351   2
   8  -1  -8-80.6012 348.335   2
   8   1  -7-180.128 312.612   2
   8  -1  -7 125.653 332.734   2
   8   1  -6-195.274 328.520   2
   8  -1  -6 244.326 328.613   2
   8   1  -5 5462.02 830.641   2
   8  -1  -5 5454.09 860.653   2
   8   1  -4 616.269 428.332   2
   8  -1  -4 537.873 384.291   2
   8   1  -3 147112. 3934.04   2
   8  -1  -3 154700. 4029.05   2
   8  -1  -3 149006. 2701.86   7
   8   1  -2 52.4320 113.786   7
   8  -1  -2 241.108 268.102   2
   8   1  -2 33.4908 235.772   2
   8  -1  -1 458.457 316.658   2
   8   1  -1-91.1701 287.409   2
  -8  -1   1-34.1602 233.199   1
  -8   1   1-223.671 238.973   1
   8  -1   0 1301.58 465.572   2
   8   1   0 1841.03 496.955   2
  -8  -1   0 1483.38 438.674   1
  -8   1   0 1564.09 465.076   1
  -8  -1   0 2011.62 419.723   7
  -8   1   0 1869.12 352.358   7
   8  -1   1 14577.3 982.727   6
   8   1   1 15960.7 1150.05   6
  -8  -1  -1 15226.8 1212.17   7
  -8   1  -1 17289.3 1212.29   7
   8  -1   2 340.496 163.162   6
   8   1   2 484.011 260.733   6
   8  -1   3 3611.24 585.125   5
   8  -1   4 229.009 262.059   5
   8  -1   4-154.694 317.373   3
   8   1   4 331.049 274.790   3
   8  -1   5 265.419 231.427   3
   8   1   5 281.570 223.435   3
   8  -1   6 654.075 447.589   3
   8   1   6 615.910 374.812   3
   8   2  -9-356.219 492.523   2
   8  -2  -9 167.567 418.235   2
   8   2  -8 47.2556 386.905   2
   8  -2  -8 347.934 408.569   2
   8   2  -7 304.291 347.683   2
   8  -2  -7 977.267 487.271   2
   8   2  -6 1.72744 323.658   2
   8  -2  -6-331.601 201.829   2
   8   2  -5 4901.99 816.679   2
   8  -2  -5 4343.87 779.178   2
   8   2  -4 23178.7 1620.40   2
   8  -2  -4 19490.6 1499.70   2
   8   2  -3 716.507 443.110   2
   8  -2  -3 620.455 410.604   2
   8  -2  -3 344.067 150.163   7
   8   2  -2 1516.55 348.535   7
   8  -2  -2 1174.82 393.213   2
   8   2  -2 1012.56 359.663   2
   8  -2  -1 2072.84 492.529   2
   8   2  -1 2660.63 573.867   2
  -8  -2   1 3106.98 576.290   1
  -8   2   1 2979.04 568.905   1
  -8  -2   0 78963.0 2999.51   1
  -8   2   0 77239.6 2970.76   1
  -8  -2   0 82698.9 2673.16   7
  -8   2   0 80522.8 2082.07   7
   8  -2   1 6171.36 585.685   6
   8   2   1 6435.84 790.597   6
  -8  -2  -1 7100.85 867.426   7
   8   2   2 20539.3 1388.42   6
  -8   2  -2 20823.1 548.510   4
  -8  -2  -2 21353.0 1653.18   7
   8  -2   3 18429.1 1343.67   5
   8  -2   4 15749.4 1256.17   5
   8  -2   4 14248.2 1520.58   3
   8   2   4 16055.6 1626.30   3
   8  -2   5 4335.17 917.660   3
   8   2   5 5030.03 989.204   3
   8  -2   6 4862.75 1019.49   3
   8   2   6 6040.40 1153.93   3
   8   3  -9 3969.27 923.367   2
   8  -3  -9 3150.51 848.860   2
   8   3  -8 1919.82 607.904   2
   8  -3  -8 581.726 366.776   2
   8   3  -7 1324.11 537.602   2
   8  -3  -7 1906.60 581.387   2
   8   3  -6 2057.62 583.197   2
   8  -3  -6 1708.40 515.984   2
   8   3  -5 14912.8 1371.09   2
   8  -3  -5 13685.9 1287.53   2
   8   3  -4 16025.2 1359.69   2
   8  -3  -4 16169.0 1350.40   2
   8   3  -3 102243. 3289.20   2
   8  -3  -3 98917.0 3239.58   2
   8  -3  -3 99291.1 1564.81   7
   8  -3  -2 4184.70 688.591   2
   8   3  -2 3763.98 652.811   2
   8  -3  -2 3640.16 422.250   4
  -8  -3   1 21377.6 1508.16   1
  -8   3   1 18112.0 1379.96   1
   8   3  -1 21877.0 694.853   4
   8  -3  -1 20609.4 1519.93   2
   8   3  -1 22212.7 1562.05   2
   8   3   0 1048.08 354.484   6
  -8  -3   0 1092.79 412.639   1
  -8   3   0 1049.92 381.307   1
  -8   3   0 651.267 200.786   7
   8  -3   1 42300.4 1408.76   6
   8   3   1 42742.8 2053.28   6
  -8  -3  -1 41627.9 2160.28   7
   8   3   2 21203.9 1462.12   6
  -8   3  -2 22069.6 767.204   4
  -8  -3  -2 21049.6 1664.49   7
  -8  -3  -3 2505.80 686.447   7
   8  -3   3 3004.92 572.044   5
   8  -3   4 17393.9 1364.60   5
   8  -3   4 16166.8 1626.09   3
   8   3   4 17289.5 1700.93   3
   8  -3   5 503.216 401.665   3
   8   3   5-18.1421 353.345   3
   8  -3   6 1023.08 584.456   3
   8   3   6 597.713 415.752   3
   8   4  -9 816.434 500.570   2
   8  -4  -9 417.669 507.454   2
   8   4  -8 1018.69 465.886   2
   8  -4  -8 192.887 359.220   2
   8   4  -7 6295.09 1015.49   2
   8  -4  -7 7376.61 1104.45   2
   8   4  -6 7426.75 1053.27   2
   8  -4  -6 6670.64 964.800   2
   8   4  -5 446.645 363.143   2
   8  -4  -5 525.502 366.475   2
   8   4  -4 62177.9 2626.36   2
   8  -4  -4 63683.9 2660.04   2
   8   4  -3 7374.99 896.030   2
   8  -4  -3 6602.53 858.769   2
   8  -4  -2 4069.62 672.610   2
   8   4  -2 4798.20 723.047   2
   8  -4  -2 4899.83 518.702   4
   8  -4  -1 4700.42 740.284   2
   8   4  -1 5057.85 748.594   2
  -8  -4   1 5774.80 763.338   1
  -8   4   1 4465.47 702.803   1
   8   4  -1 5679.15 434.907   4
   8   4   0 45297.3 2170.62   6
  -8  -4   0 46706.1 2302.88   1
  -8   4   0 44604.9 2229.91   1
  -8   4   0 49192.9 1391.22   7
   8  -4   1 1814.27 255.632   6
   8   4   1 1419.43 437.821   6
  -8  -4  -1 1529.45 407.978   7
  -8  -4  -2 7757.22 1033.09   7
   8   4   2 6338.50 854.546   6
   8  -4   2 6229.73 831.341   5
  -8  -4  -3 4920.17 919.090   7
   8   4   3 4342.94 734.055   6
   8  -4   3 4710.66 781.294   5
   8  -4   4 3239.41 636.084   5
   8  -4   4 3420.67 805.760   3
   8   4   4 3051.10 723.993   3
   8   4   4 3528.59 591.761   8
   8  -4   5 126.497 299.068   3
   8   4   5 2.34600 307.306   3
   8  -4   6 11128.2 1530.72   3
   8   4   6 9621.50 1445.46   3
   8  -5  -9-460.910 399.305   2
   8   5  -8 5945.68 1036.21   2
   8  -5  -8 5463.14 1009.89   2
   8   5  -7 6643.36 1060.26   2
   8  -5  -7 4952.23 900.330   2
   8   5  -6 17705.5 1561.47   2
   8  -5  -6 18120.1 1575.87   2
   8   5  -5 5359.81 824.668   2
   8  -5  -5 5323.28 819.744   2
   8   5  -4 186.312 297.956   2
   8  -5  -4 350.104 305.068   2
   8   5  -3 27556.8 1740.12   2
   8  -5  -3 29503.2 1794.18   2
   8  -5  -2 10616.3 819.384   4
   8  -5  -2 9521.81 1001.01   2
   8   5  -2 10460.5 1042.66   2
  -8  -5   1 56285.3 2450.48   1
  -8   5   1 53950.5 2396.16   1
   8   5  -1 56407.9 1577.31   4
   8  -5  -1 55560.1 2485.67   2
   8   5  -1 57766.9 2506.07   2
   8   5   0 15874.4 1344.54   6
  -8  -5   0 15526.1 1335.27   1
  -8   5   0 16472.7 1354.11   1
  -8   5   0 17161.6 730.385   7
   8   5   1 60829.8 2664.02   6
  -8   5  -1 66300.7 2875.42   1
  -8  -5  -1 66473.1 2877.73   1
  -8  -5  -1 60839.8 2793.86   7
   8   5   2 1778.67 510.321   6
   8  -5   2 1831.40 478.478   5
  -8  -5  -2 1407.68 500.279   7
  -8  -5  -3 3858.66 874.779   7
   8   5   3 2092.77 561.223   6
   8  -5   3 2485.89 587.945   5
  -8  -5  -4 5656.46 1117.72   7
   8  -5   4 5787.59 886.073   5
   8  -5   4 5898.05 1018.91   3
   8   5   4 7170.10 1093.22   3
   8   5   4 5844.19 788.038   8
   8  -5   5 3180.00 804.727   3
   8   5   5 2447.66 659.506   3
   8  -5   6 316.804 356.289   3
   8   6  -8-810.228 562.658   2
   8  -6  -8 485.276 403.220   2
   8   6  -7 11810.3 1363.29   2
   8  -6  -7 11265.3 1334.45   2
   8   6  -6 792.016 398.969   2
   8  -6  -6 253.661 284.434   2
   8   6  -5-230.910 273.914   2
   8  -6  -5 219.817 233.355   2
   8   6  -4 1446.11 433.035   2
   8  -6  -4 953.191 371.885   2
   8  -6  -4 1127.61 132.236   7
   8  -6  -3 16623.7 1220.07   4
   8   6  -3 19122.0 1445.56   2
   8  -6  -3 18344.4 1420.12   2
   8   6  -2 8079.20 940.238   2
   8  -6  -2 9317.55 818.884   4
   8  -6  -2 10428.6 1063.20   2
  -8  -6   1 27785.0 1724.60   1
  -8   6   1 29653.9 1773.63   1
   8   6  -1 31098.3 1296.47   4
   8  -6  -1 31023.2 1852.73   2
   8   6  -1 29088.7 1792.44   2
   8   6   0 76030.4 3006.76   6
  -8  -6   0 74908.6 2897.84   1
  -8   6   0 71562.9 2815.68   1
  -8   6   0 76348.2 1336.51   7
   8   6   1 5912.92 863.667   6
  -8   6  -1 6194.45 887.408   1
  -8  -6  -1 8308.30 1043.08   1
  -8  -6  -1 7578.92 1039.19   7
   8   6   2 18900.5 1546.50   6
   8  -6   2 21310.3 1650.51   5
  -8  -6  -2 19016.4 1703.41   7
   8   6   3 14125.9 1360.32   6
   8  -6   3 15811.0 1446.97   5
  -8  -6  -3 17607.6 1766.27   7
  -8  -6  -4 11673.8 1587.62   7
   8  -6   4 12260.6 1277.17   5
   8  -6   4 10163.2 1297.29   3
   8   6   4 9626.94 1257.03   3
   8   6   4 9826.64 1072.40   8
  -8  -6  -5 8078.16 1391.86   7
   8  -6   5 6408.82 1108.69   3
   8   6   5 6689.75 1118.72   3
   8   7  -8 892.894 437.120   2
   8  -7  -8 705.109 399.968   2
   8   7  -7 808.174 457.995   2
   8  -7  -7 525.405 414.526   2
   8   7  -6 9537.87 1182.74   2
   8  -7  -6 9120.33 1126.07   2
   8   7  -5-163.469 225.572   2
   8  -7  -5 367.058 224.109   2
   8   7  -4 3158.64 622.819   2
   8  -7  -4 4249.36 717.556   2
   8  -7  -3 33466.8 1784.89   4
   8   7  -3 35229.4 1965.84   2
   8  -7  -3 34185.0 1956.09   2
   8  -7  -2 37045.7 1725.09   4
   8   7  -2 34164.8 1905.54   2
  -8   7   1 712.007 335.518   1
   8  -7  -1 224.646 209.106   2
   8   7  -1 43.7920 185.905   2
   8   7  -1 219.221 145.593   4
  -8  -7   1-218.455 317.432   1
   8   7   0 59113.4 2737.95   6
  -8  -7   0 59069.5 2597.53   1
  -8   7   0 57584.2 2525.11   1
   8   7   1 209.324 349.578   6
   8  -7   1 438.281 357.158   5
  -8  -7  -1 151.552 294.806   1
  -8   7  -1-212.767 301.091   1
  -8  -7  -1-230.190 339.703   7
   8   7   2 47.6333 225.896   6
   8  -7   2 715.879 405.799   5
  -8  -7  -2 210.769 432.497   7
   8   7   3 354.242 283.901   6
   8  -7   3 254.279 242.734   5
  -8  -7  -3 434.190 330.609   7
  -8  -7  -4 9722.69 1464.92   7
   8  -7   4 11682.5 1304.56   5
   8  -7   4 7961.20 1149.47   3
   8   7   4 10718.5 1165.73   8
   8   7   4 10646.4 1321.73   3
  -8  -7  -5-206.412 512.910   7
   8  -7   5 469.309 295.686   3
   8   7   5 795.826 361.437   3
   8   8  -8-15.8875 416.243   2
   8  -8  -8 774.147 496.686   2
   8   8  -7 25029.8 1978.44   2
   8  -8  -7 23824.2 1927.88   2
   8  -8  -6 1501.64 535.720   2
   8   8  -6 1054.19 490.909   2
   8   8  -5 15280.1 1384.56   2
   8  -8  -5 13495.5 1299.76   2
   8  -8  -4 11647.8 1201.22   4
   8   8  -4 11471.6 1144.85   2
   8  -8  -4 10389.7 1095.30   2
   8  -8  -3 460.173 310.713   2
   8   8  -3 762.003 296.039   2
   8  -8  -3 720.311 274.134   4
   8  -8  -2 19113.1 1312.03   4
   8  -8  -2 17049.7 1385.87   2
   8   8  -2 19105.2 1456.60   2
   8  -8  -1 12142.7 1157.86   2
   8   8  -1 14798.4 1286.80   2
   8   8   0 2799.18 682.662   6
  -8  -8   0 2387.22 562.005   1
  -8   8   0 2278.27 523.694   1
   8   8   1 38413.3 2328.68   6
   8  -8   1 36448.7 2250.88   5
  -8  -8  -1 38008.3 2183.17   1
  -8   8  -1 38508.0 2186.67   1
   8   8   2 3618.71 731.327   6
   8  -8   2 4414.37 808.178   5
  -8  -8  -2 3865.33 816.270   7
   8   8   3-203.628 278.112   6
   8  -8   3-59.8435 226.611   5
   8  -8   3-366.070 366.891   3
   8   8   3-119.009 375.048   3
  -8  -8  -3 302.689 368.375   7
  -8  -8  -4 2971.25 830.305   7
   8  -8   4 2819.25 703.330   3
   8   8   4 2615.02 706.521   3
   8   8   4 1865.93 498.984   8
  -8  -8  -5 545.867 336.339   7
   8  -8   5 793.195 426.836   3
   8   8   5 929.431 422.339   3
   8   9  -8 2196.27 673.215   2
   8  -9  -8 1790.29 581.022   2
   8   9  -7 209.993 358.853   2
   8  -9  -7 173.049 395.393   2
   8   9  -6 24604.5 1852.75   2
   8  -9  -6 24301.6 1846.98   2
   8   9  -5-276.439 194.309   2
   8  -9  -5 585.117 365.222   2
   8  -9  -4 1353.05 466.039   4
   8   9  -4 1126.36 449.515   2
   8  -9  -4 733.769 343.238   2
   8  -9  -3 12986.0 1222.50   4
   8  -9  -3 11203.0 1120.36   2
   8   9  -3 11994.6 1153.01   2
   8  -9  -2 4344.32 709.244   2
   8   9  -2 3813.11 665.470   2
   8  -9  -2 4298.59 647.386   4
   8  -9  -1 755.654 357.513   2
   8   9  -1 1233.16 357.782   2
   8   9  -1 819.377 449.430   6
   8   9   0 32336.9 2184.01   6
   8  -9   0 31010.4 2083.16   5
  -8  -9   0 33765.8 1957.07   1
  -8   9   0 33908.7 1943.50   1
   8   9   1 1285.39 484.377   6
   8  -9   1 1168.84 499.966   5
  -8  -9  -1 207.979 269.795   1
  -8   9  -1 1007.08 379.880   1
   8   9   2 354.093 310.245   6
   8  -9   2 1223.93 439.155   5
  -8  -9  -2 657.475 376.900   7
   8   9   3 26.1998 259.230   6
   8  -9   3 170.056 311.071   5
   8  -9   3 298.706 272.175   3
  -8  -9  -3-98.0336 371.522   7
   8  -9   4 2750.52 692.762   3
   8   9   4 4121.41 849.353   3
   8   9   4 2541.83 609.371   8
  -8  -9  -4 4888.94 1087.49   7
  -8  -9  -5 215.865 353.997   7
   8  -9   5-175.580 312.091   3
   8   9   5-308.823 328.030   3
   8  10  -8-186.827 410.465   2
   8 -10  -8 337.032 338.823   2
   8  10  -7 8202.43 1138.85   2
   8 -10  -7 7781.51 1120.34   2
   8  10  -6 313.557 326.929   2
   8 -10  -6 446.883 343.464   2
   8 -10  -5 642.267 390.500   4
   8  10  -5 95.6835 219.173   2
   8 -10  -5 831.403 360.641   2
   8 -10  -4 3603.05 703.405   4
   8  10  -4 2643.21 559.943   2
   8 -10  -4 3326.01 664.971   2
   8 -10  -3 11979.1 1238.07   4
   8 -10  -3 10275.2 1097.72   2
   8  10  -3 10131.2 1079.44   2
   8 -10  -2 392.182 242.341   2
   8  10  -2 742.215 243.803   2
   8  10  -1 11905.2 1353.05   6
   8 -10  -1 8892.87 1143.64   5
  -8 -10   0 5706.91 812.280   1
   8  10   0 4444.51 830.256   6
  -8  10   0 5250.69 793.632   1
   8 -10   0 3073.36 672.567   5
   8  10   1 2520.88 660.996   6
   8 -10   1 2367.24 622.614   5
  -8 -10  -1 4688.55 763.620   1
  -8  10  -1 3708.05 712.825   1
   8  10   2 969.791 453.467   6
  -8  10  -2 246.564 203.368   1
  -8 -10  -2 238.398 227.453   1
   8 -10   2 7.24532 312.316   5
  -8 -10  -2 180.039 303.108   7
   8  10   3 14794.6 1619.72   6
   8 -10   3 19067.5 1791.94   5
  -8 -10  -3 14862.1 1806.42   7
   8 -10   3 14733.0 1458.72   3
   8  10   3 13998.3 1413.51   3
   8 -10   4 3391.22 811.187   3
   8  10   4 3511.11 776.239   3
   8  10   4 3373.09 765.302   8
  -8 -10  -4 2865.32 895.521   7
   8 -10   5 4627.38 984.588   3
   8  10   5 5148.28 1005.07   3
   8  10   5 4785.71 893.929   8
   8  11  -8 197.962 343.822   2
   8 -11  -8 667.737 407.534   2
   8  11  -7 437.691 352.457   2
   8 -11  -7 526.551 388.271   2
   8  11  -6 1531.21 522.883   2
   8 -11  -6 1968.40 545.166   2
   8 -11  -5 208.154 239.796   4
   8  11  -5-137.289 210.586   2
   8 -11  -5-24.6642 308.609   2
   8 -11  -4 14666.9 1489.32   4
   8  11  -4 15166.8 1340.37   2
   8 -11  -4 13916.5 1301.13   2
   8 -11  -3 12821.3 1334.49   4
   8 -11  -3 16326.6 1354.84   2
   8  11  -3 14260.4 1249.28   2
   8 -11  -2 17620.8 1648.64   5
   8 -11  -2 17075.3 1401.96   2
   8  11  -2 16683.0 1359.62   2
   8  11  -1 1654.98 468.098   6
   8 -11  -1 1275.51 431.159   5
  -8  11   0 9047.86 1015.32   1
   8  11   0 10583.3 1355.64   6
   8 -11   0 6977.82 1044.05   5
  -8 -11   0 7556.60 947.046   1
  -8 -11  -1 680.885 322.140   1
  -8  11  -1-93.8545 166.723   1
   8  11   1 1055.29 469.609   6
   8 -11   1 1327.09 550.437   5
   8  11   2 16816.7 1715.81   6
   8 -11   2 15782.4 1625.39   5
  -8 -11  -2 15467.3 1497.91   1
  -8  11  -2 15843.5 1498.19   1
   8  11   3 656.886 527.373   6
   8 -11   3 1222.82 559.138   5
   8 -11   3 109.136 281.381   3
   8  11   3 434.767 363.378   3
   8  11   3-92.6608 276.470   8
  -8 -11  -3 102.513 310.230   7
   8  11   4 22811.3 1966.08   8
   8 -11   4 25043.7 2042.35   3
   8  11   4 22443.8 1915.83   3
  -8 -11  -4 25966.8 2536.93   7
   8 -11   5 1685.35 601.386   3
   8  11   5 481.588 454.133   3
   8  11   5 960.641 487.511   8
   8  12  -8 126.128 278.711   2
   8 -12  -7 7599.28 1342.61   4
   8  12  -7 7614.85 1117.39   2
   8 -12  -6-110.614 360.045   4
   8  12  -6-229.911 331.326   2
   8 -12  -6-4.03474 263.789   2
   8 -12  -5-380.120 301.066   4
   8  12  -5 537.042 294.841   2
   8 -12  -5 317.149 303.271   2
   8 -12  -4 2254.27 537.587   2
   8  12  -4 2626.34 567.103   2
   8 -12  -4 2607.98 669.895   4
   8 -12  -3 5795.49 979.207   5
   8 -12  -3 7751.56 1079.15   4
   8 -12  -3 7801.79 952.698   2
   8  12  -3 8750.28 981.761   2
   8 -12  -2 6555.71 857.435   2
   8  12  -2 5916.49 821.335   2
   8 -12  -2 6645.58 1035.50   5
   8  12  -1 5232.56 943.015   6
   8 -12  -1 5708.32 980.633   5
   8  12   0 174.125 287.990   6
  -8 -12   0 362.285 205.949   1
   8 -12   0-63.7348 252.089   5
   8  12   1 439.187 349.254   6
  -8 -12  -1 1188.49 449.407   1
   8 -12   1 320.086 342.795   5
  -8  12  -1 424.984 293.740   1
   8  12   2-16.0089 324.305   6
   8 -12   2 888.911 497.163   5
   8 -12   2-206.691 282.214   3
   8  12   2-276.387 358.174   3
  -8 -12  -2 18.5061 269.525   1
  -8  12  -2 381.962 322.506   1
   8  12   3 23732.7 2159.06   6
   8  12   3 24943.3 2090.00   8
  -8 -12  -3 25858.2 2482.01   7
   8 -12   3 21293.8 1758.63   3
   8  12   3 21141.9 1755.98   3
   8 -12   4 2255.34 657.122   3
   8  12   4 2442.53 697.328   3
   8  12   4 3714.34 856.963   8
   8  12   5 4623.10 941.487   3
   8  12   5 4912.34 1011.46   8
   8 -13  -6 5423.55 948.686   5
   8 -13  -6 5593.77 1119.67   4
   8  13  -6 4559.45 790.811   2
   8 -13  -5 641.016 391.719   5
   8 -13  -5 99.0069 333.691   4
   8  13  -5 406.244 177.424   2
   8 -13  -4 3205.78 686.946   5
   8  13  -4 4566.06 732.267   2
   8 -13  -4 5557.27 979.065   4
   8  13  -3 31.9806 153.919   2
   8 -13  -3 264.825 382.492   5
   8 -13  -3 124.357 268.952   4
   8  13  -2 9270.88 1276.80   6
   8 -13  -2 10467.1 1336.05   5
   8  13  -2 10081.8 1023.96   2
   8  13  -1 564.953 349.103   6
   8 -13  -1 623.458 413.153   5
   8  13   0 16366.3 1755.47   6
   8 -13   0 15752.6 1702.44   5
   8  13   1 513.385 367.062   6
  -8  13  -1 38.3532 145.424   1
   8  13   2 2134.49 680.381   6
   8 -13   2 2707.95 746.115   5
   8  13   2 2226.77 535.772   3
   8  13   3 628.407 568.920   6
   8  13   3-152.447 221.018   8
   8  13   4 12378.0 1561.67   8
   8 -14  -6 579.049 429.686   5
   8 -14  -6-215.226 322.225   4
   8 -14  -5 106.222 289.563   5
   8 -14  -5 148.985 261.335   4
   8 -14  -4 2726.33 695.518   5
   8 -14  -4 2704.51 751.508   4
   8 -14  -3 3064.02 736.189   5
   8  14  -2 3291.25 784.467   6
   8 -14  -2 3167.03 767.262   5
   8  14  -1 3236.61 797.851   6
   8 -14  -1 3529.05 839.782   5
   8  14   0 388.278 309.745   6
   8 -14   0 1176.89 530.618   5
   8  14   1 3614.31 833.534   6
   8 -14   1 2934.40 780.548   5
   8  14   2 1017.15 501.349   6
   8 -14   2 1533.57 588.322   5
   8  14   3 8081.30 1267.94   8
   8 -15  -5 2662.19 715.155   5
   8 -15  -5 2225.91 736.633   4
   8 -15  -4 1347.35 427.010   5
   8 -15  -4 1435.81 656.898   4
   8  15  -3 4512.71 947.292   6
   8 -15  -3 6168.68 1072.81   5
   8  15  -2 1602.00 632.272   6
   8 -15  -2 1755.02 607.009   5
   8  15  -1 2751.62 759.864   6
   8 -15  -1 2917.48 752.363   5
   8  15   0 8238.81 1323.26   6
   8 -15   0 5556.86 1085.29   5
   8  15   1 1523.11 636.698   6
   8 -15   1 1157.03 592.574   5
   8  15   2 1150.39 522.093   8
   8 -16  -5 563.261 407.269   5
   8 -16  -5 324.499 360.009   4
   8 -16  -4 2351.03 747.189   5
   8 -16  -4 146.924 308.785   4
   8  16  -3 753.884 502.176   6
   8 -16  -3 336.723 311.399   5
   8  16  -2 453.059 470.312   6
   8 -16  -2 415.253 450.225   5
   8  16  -1 2989.88 802.970   6
   8 -16  -1 3208.34 796.480   5
   8  16   0 283.246 402.771   6
   8 -16   0 420.176 429.515   5
   8 -17  -5 2283.36 703.352   5
   8 -17  -4 306.186 338.173   5
   8 -17  -3 1327.18 603.066   5
   8 -17  -2 915.336 440.881   5
   9   0  -8 3432.42 831.849   2
   9   0  -7 652.578 494.972   2
   9   0  -6 17709.9 1651.26   2
   9   0  -5 141.687 273.600   2
   9   0  -4 28981.6 1921.35   2
   9   0  -3 800.610 431.370   2
   9   0  -3 352.510 202.249   7
   9   0  -2-154.381 378.821   2
  -9   0   1-321.932 379.774   1
   9   0  -1 689.396 376.823   2
   9   0   0 70001.5 2425.97   6
  -9   0   0 71056.9 3011.70   1
  -9   0   0 68377.4 2327.63   7
   9   0   1 31.2134 127.504   6
  -9   0  -1-35.5309 253.249   1
  -9   0  -1-137.844 150.184   7
  -9   0  -2 2081.76 530.565   7
   9   0   2 1276.78 309.964   6
   9   0   3-57.5328 163.739   5
   9   0   4-113.193 296.836   3
   9   0   5-4.47943 286.624   3
   9   1  -8 583.208 409.084   2
   9  -1  -8 914.700 526.766   2
   9   1  -7 15380.9 1622.15   2
   9  -1  -7 15329.7 1588.48   2
   9   1  -6-185.465 355.075   2
   9  -1  -6 536.423 371.073   2
   9   1  -5 4566.40 801.905   2
   9  -1  -5 3671.57 754.052   2
   9   1  -4 3166.69 672.464   2
   9  -1  -4 2764.07 644.200   2
   9  -1  -3 9537.64 1101.96   2
   9   1  -3 11567.3 1225.88   2
   9   1  -3 10421.8 891.279   7
   9  -1  -3 10802.3 759.088   7
   9  -1  -2 1974.18 441.126   2
   9   1  -2 2158.32 485.165   2
  -9  -1   1 54068.9 2559.66   1
  -9   1   1 51101.7 2489.58   1
   9  -1  -1 51328.7 2533.90   2
   9   1  -1 53759.3 2595.73   2
   9   1   0 780.100 349.373   6
  -9  -1   0 1093.95 440.002   1
  -9   1   0 940.247 432.636   1
  -9   1   0 1145.63 316.278   7
   9  -1   1 34600.8 1603.95   6
   9   1   1 33070.5 1754.31   6
  -9   1  -1 35555.7 2238.59   1
  -9  -1  -1 32171.5 2129.10   1
  -9  -1  -1 34470.5 1905.98   7
  -9   1  -1 34201.9 1768.10   7
  -9  -1  -2 2339.24 562.567   7
   9  -1   2 2125.53 411.990   6
   9   1   2 2571.11 496.383   6
   9  -1   3 136.792 205.793   5
   9  -1   4 1720.65 619.542   3
   9   1   4 1185.91 503.526   3
   9  -1   5 1510.96 545.931   3
   9   1   5 1093.42 635.565   3
   9   2  -8 4951.29 987.275   2
   9  -2  -8 4694.21 1023.62   2
   9   2  -7 686.934 575.056   2
   9  -2  -7-9.96075 375.383   2
   9   2  -6 16562.6 1583.41   2
   9  -2  -6 14525.3 1493.91   2
   9   2  -5 495.101 328.224   2
   9  -2  -5 838.953 335.154   2
   9   2  -4 7360.66 994.518   2
   9  -2  -4 5426.49 852.863   2
   9   2  -3 3030.73 625.634   2
   9  -2  -3 3819.23 728.746   2
   9  -2  -3 3503.75 377.245   7
   9  -2  -2 15033.9 729.783   4
   9  -2  -2 13212.8 1289.20   2
   9   2  -2 12739.0 1242.05   2
  -9  -2   1 5955.63 892.797   1
  -9   2   1 6659.96 926.463   1
   9  -2  -1 4938.51 844.853   2
   9   2  -1 5822.96 896.971   2
   9   2   0 106582. 3248.75   6
  -9  -2   0 97190.0 3537.91   1
  -9   2   0 100784. 3594.84   1
  -9   2   0 103026. 2507.33   7
  -9   2  -1 621.008 211.806   7
   9  -2   1 960.100 248.022   6
   9   2   1 810.873 256.290   6
  -9   2  -1 293.497 265.280   1
  -9  -2  -1 762.071 289.146   1
  -9  -2  -1 908.905 351.330   7
  -9  -2  -2 493.933 251.881   7
   9   2   2 537.450 290.170   6
  -9  -2  -3 597.422 421.261   7
   9  -2   3-84.0820 275.072   5
   9  -2   4 5204.95 1025.97   3
   9   2   4 2534.99 756.348   3
   9  -2   5 2127.74 689.256   3
   9   2   5 1066.91 568.976   3
   9   3  -8 855.420 457.661   2
   9  -3  -8 689.112 502.788   2
   9   3  -7 23907.0 2012.93   2
   9  -3  -7 20220.5 1821.03   2
   9   3  -6 716.024 430.946   2
   9  -3  -6 861.869 418.071   2
   9   3  -5 9233.25 1126.09   2
   9  -3  -5 7989.09 1042.10   2
   9   3  -4 222.881 303.605   2
   9  -3  -4 347.928 281.587   2
   9   3  -3 5603.65 876.619   2
   9  -3  -3 6022.63 855.975   2
   9  -3  -2 5628.17 828.960   2
   9   3  -2 6433.35 881.529   2
   9  -3  -2 6337.23 521.353   4
  -9  -3   1 41419.9 2277.93   1
  -9   3   1 47875.4 2408.65   1
   9  -3  -1 47049.5 2442.90   2
   9   3  -1 50351.8 2522.39   2
   9  -3   0 6199.80 623.875   6
   9   3   0 5936.62 841.077   6
  -9   3   0 5631.97 566.340   7
  -9  -3   0 6076.69 880.262   1
  -9   3   0 7294.01 997.074   1
   9  -3   1 7795.67 651.447   6
   9   3   1 6618.08 853.691   6
  -9   3  -1 8169.43 1081.29   1
  -9  -3  -1 7224.12 972.556   1
  -9  -3  -1 8206.38 1009.65   7
  -9   3  -1 7834.75 786.852   7
  -9  -3  -2 5527.06 918.176   7
   9   3   2 4640.27 711.542   6
  -9  -3  -3 7709.64 1146.54   7
   9  -3   3 6277.52 877.791   5
  -9  -3  -4 1015.92 579.548   7
   9  -3   4 1172.63 556.762   3
   9   3   4 1444.40 568.691   3
   9  -3   5 3669.37 890.251   3
   9   3   5 4042.11 877.418   3
   9   4  -8 2837.10 696.954   2
   9  -4  -8 1391.31 604.137   2
   9   4  -7 3608.05 828.328   2
   9  -4  -7 1832.95 594.896   2
   9   4  -6 1730.02 554.629   2
   9  -4  -6 3032.39 707.482   2
   9   4  -5 1107.18 350.782   2
   9  -4  -5 1027.43 407.754   2
   9   4  -4 770.165 435.557   2
   9  -4  -4 1088.09 486.822   2
   9   4  -3 15077.7 1386.26   2
   9  -4  -3 13519.8 1308.60   2
   9  -4  -2 29059.2 1216.21   4
   9  -4  -2 30027.8 1903.65   2
   9   4  -2 26639.9 1788.08   2
   9  -4  -1-6.55255 280.009   2
   9   4  -1 324.747 244.626   2
  -9  -4   1-12.2536 215.724   1
  -9   4   1 226.299 289.878   1
   9   4   0 65462.9 2747.59   6
   9  -4   0 64826.5 1862.65   6
  -9  -4   0 66001.1 2920.19   1
  -9   4   0 65508.0 2900.82   1
  -9   4   0 68709.8 1722.88   7
  -9   4  -1 1411.08 324.419   7
   9   4   1 1035.66 349.406   6
  -9   4  -1 2059.10 576.011   1
  -9  -4  -1 1038.41 410.689   1
  -9  -4  -1 1651.05 462.810   7
   9   4   2 6351.14 883.453   6
   9  -4   2 6561.29 905.925   5
  -9  -4  -2 6875.90 1031.24   7
  -9  -4  -3 1413.86 472.898   7
   9   4   3 1575.45 471.526   6
   9  -4   3 2109.65 562.630   5
  -9  -4  -4 7093.56 1205.51   7
   9  -4   4 6947.65 954.768   5
   9  -4   4 5308.05 963.014   3
   9   4   4 5880.47 1091.06   3
  -9  -4  -5 925.937 600.725   7
   9  -4   5-49.7493 372.560   3
   9   4   5 439.083 328.465   3
   9   5  -8 1301.32 553.990   2
   9  -5  -8 2408.05 761.697   2
   9   5  -7 725.671 434.102   2
   9  -5  -7 1213.81 529.998   2
   9   5  -6 36.1962 320.226   2
   9  -5  -6 455.813 263.535   2
   9  -5  -5 8577.49 1102.85   2
   9   5  -5 9981.19 1176.36   2
   9   5  -4 29581.4 1945.86   2
   9  -5  -4 27834.7 1887.87   2
   9  -5  -3 6524.61 721.500   4
   9  -5  -3 7049.35 962.991   2
   9   5  -3 6323.62 908.364   2
   9  -5  -2 8498.23 1023.04   2
   9   5  -2 7475.04 946.695   2
   9  -5  -2 8424.92 709.331   4
  -9  -5   1 45283.3 2370.97   1
  -9   5   1 46067.4 2389.36   1
   9  -5  -1 49602.1 2503.88   2
   9   5  -1 49705.6 2520.00   2
  -9  -5   0 13.5873 272.151   1
  -9   5   0 170.929 157.416   1
   9  -5   0 96.9526 116.996   6
   9   5   0 143.838 318.015   6
   9   5   1 1141.98 412.780   6
  -9  -5  -1 1602.36 451.925   1
  -9   5  -1 1676.82 507.414   1
  -9  -5  -1 637.522 361.502   7
   9   5   2 10125.0 1148.61   6
   9  -5   2 9443.42 1137.77   5
  -9  -5  -2 10861.8 1323.87   7
   9   5   3 13154.9 1335.40   6
   9  -5   3 14737.9 1413.17   5
  -9  -5  -3 13861.0 1586.43   7
  -9  -5  -4 4204.26 944.062   7
   9  -5   4 4202.58 764.379   5
   9  -5   4 3493.90 838.089   3
   9   5   4 5516.93 1047.77   3
  -9  -5  -5 6585.62 1286.19   7
   9  -5   5 5804.69 1135.99   3
   9   5   5 6242.38 1155.87   3
   9   6  -8 373.655 413.987   2
   9  -6  -8-415.077 363.864   2
   9   6  -7 626.296 411.246   2
   9  -6  -7 865.091 400.574   2
   9   6  -6-140.315 367.311   2
   9  -6  -6 210.300 374.108   2
   9   6  -5 13690.7 1363.31   2
   9  -6  -5 11815.8 1266.46   2
   9   6  -4 7.34555 284.281   2
   9  -6  -4 456.295 341.748   2
   9  -6  -3 36298.8 1765.19   4
   9  -6  -3 36031.5 2146.10   2
   9   6  -3 38771.7 2197.55   2
   9   6  -2 215.518 279.234   2
   9  -6  -2 441.790 233.331   4
   9  -6  -1-30.1422 231.703   2
   9   6  -1-191.515 348.734   2
  -9  -6   1 169.926 217.523   1
  -9   6   1 254.974 250.816   1
  -9  -6   0 3622.78 703.693   1
  -9   6   0 5495.68 852.927   1
   9   6   0 4676.79 807.057   6
   9   6   1 12678.2 1320.54   6
  -9  -6  -1 13391.6 1391.80   1
  -9   6  -1 13348.2 1375.23   1
  -9  -6  -1 10672.2 1258.90   7
   9   6   2 14607.4 1425.78   6
   9  -6   2 17262.4 1552.14   5
  -9  -6  -2 14410.9 1574.00   7
   9   6   3 19979.7 1708.62   6
   9  -6   3 19498.3 1674.36   5
  -9  -6  -3 17784.5 1842.49   7
  -9  -6  -4 5972.62 1196.36   7
   9  -6   4 4776.20 855.275   5
   9  -6   4 5819.70 1044.10   3
   9   6   4 7062.71 1150.36   3
  -9  -6  -5-59.6377 335.406   7
   9  -6   5 31.9573 264.778   3
   9   6   5-56.2611 274.092   3
   9   7  -8 2922.78 794.883   2
   9  -7  -8 1266.17 462.543   2
   9   7  -7 2897.05 751.633   2
   9  -7  -7 4468.53 942.253   2
   9   7  -6 653.795 496.394   2
   9  -7  -6-63.6085 387.478   2
   9   7  -5 2683.75 608.133   2
   9  -7  -5 1180.97 393.381   2
   9   7  -4 12798.1 1282.10   2
   9  -7  -4 11567.7 1237.65   2
   9  -7  -3 20587.1 1404.91   4
   9  -7  -3 19708.3 1585.42   2
   9   7  -3 20337.4 1601.89   2
   9  -7  -2 2307.17 560.195   2
   9   7  -2 1708.41 485.122   2
   9  -7  -2 2211.75 415.513   4
  -9  -7   1 1373.77 461.280   1
   9  -7  -1 1239.85 356.883   2
   9   7  -1 1059.68 337.883   2
  -9   7   1 1374.01 406.119   1
   9   7   0-30.1475 203.686   6
  -9  -7   0 34.4329 232.097   1
  -9   7   0 210.278 358.834   1
   9   7   1 1252.68 466.572   6
   9  -7   1 1081.14 477.952   5
  -9  -7  -1 1218.71 476.375   1
  -9   7  -1 844.952 359.230   1
   9   7   2 12099.4 1363.30   6
   9  -7   2 11763.3 1324.70   5
  -9  -7  -2 13608.6 1555.93   7
   9   7   3-368.292 407.649   6
   9  -7   3-125.942 187.582   5
  -9  -7  -3 167.488 250.593   7
  -9  -7  -4 9376.09 1461.64   7
   9  -7   4 11422.4 1349.66   5
   9  -7   4 9922.34 1376.22   3
   9   7   4 11667.3 1464.94   3
   9   7   4 10782.1 1246.50   8
  -9  -7  -5 160.377 281.358   7
   9  -7   5-229.940 364.661   3
   9   7   5-199.535 320.315   3
   9   8  -8 1971.62 724.210   2
   9  -8  -8 1216.28 524.953   2
   9   8  -7 5625.49 1025.53   2
   9  -8  -7 6889.27 1076.31   2
   9   8  -6 2381.75 618.652   2
   9  -8  -6 2980.23 690.418   2
   9   8  -5 3460.28 696.449   2
   9  -8  -5 3710.74 717.756   2
   9  -8  -4 4370.03 755.469   4
   9   8  -4 3221.47 689.906   2
   9  -8  -4 3762.13 707.390   2
   9  -8  -3 45916.3 2171.52   4
   9  -8  -3 42772.3 2347.37   2
   9   8  -3 42869.8 2334.43   2
   9  -8  -2 90.2481 276.694   2
   9   8  -2 212.563 237.535   2
   9  -8  -1 12556.8 1267.39   2
   9   8  -1 13678.2 1316.76   2
   9   8   0 34806.2 2272.59   6
  -9  -8   0 33751.8 2115.28   1
  -9   8   0 32385.0 2044.53   1
   9   8   1 856.622 414.615   6
   9  -8   1 550.576 358.783   5
  -9  -8  -1 1053.37 496.830   1
  -9   8  -1 1185.33 407.942   1
   9   8   2 2848.50 707.991   6
  -9   8  -2 2862.66 698.554   1
  -9  -8  -2 3388.26 745.646   1
   9  -8   2 3641.40 790.660   5
  -9  -8  -2 3652.81 810.802   7
   9   8   3 7397.51 1119.97   6
   9  -8   3 7096.53 1088.96   5
  -9  -8  -3 6667.27 1151.15   7
   9  -8   4 2979.81 723.757   5
   9  -8   4 2578.31 733.787   3
   9   8   4 3389.73 838.314   3
   9   8   4 2528.76 612.883   8
  -9  -8  -4 4455.31 1055.45   7
   9  -8   5 297.150 236.304   3
   9   8   5 295.166 339.224   3
   9   9  -8 2827.31 755.831   2
   9  -9  -8 3535.83 848.458   2
   9   9  -7 4486.88 893.874   2
   9  -9  -7 4747.30 948.275   2
   9   9  -6 930.277 452.162   2
   9  -9  -6-173.922 329.539   2
   9  -9  -5 2905.70 698.784   4
   9   9  -5 1212.34 479.481   2
   9  -9  -5 2625.84 637.932   2
   9  -9  -4 28077.2 1938.57   4
   9   9  -4 27900.6 1902.87   2
   9  -9  -4 28041.5 1925.22   2
   9  -9  -3 2878.31 675.211   2
   9   9  -3 3888.04 731.037   2
   9  -9  -3 4304.89 691.046   4
   9  -9  -2 15072.8 1398.21   2
   9   9  -2 14366.3 1329.11   2
   9   9  -1 11272.3 1350.74   6
   9   9   0 2969.94 733.159   6
   9  -9   0 3303.43 726.013   5
  -9  -9   0 4848.54 829.251   1
  -9   9   0 3105.49 675.529   1
   9   9   1 7878.09 1141.82   6
   9  -9   1 7345.80 1087.47   5
  -9  -9  -1 6816.31 1003.23   1
  -9   9  -1 6323.99 967.488   1
   9   9   2 6936.81 1109.27   6
  -9   9  -2 8009.46 1145.29   1
  -9  -9  -2 9294.14 1225.19   1
   9  -9   2 8552.91 1193.23   5
  -9  -9  -2 7872.60 1253.47   7
   9   9   3 187.236 357.366   6
   9  -9   3 169.314 285.927   5
   9  -9   3 12.5537 200.018   3
   9   9   3 30.2424 234.498   3
  -9  -9  -3 319.510 328.571   7
   9   9   4 14307.9 1496.17   8
   9  -9   4 13064.1 1540.86   3
   9   9   4 13734.9 1592.33   3
  -9  -9  -4 14320.1 1884.39   7
   9  -9   5-423.087 435.592   3
   9  10  -8 1139.84 566.042   2
   9 -10  -8 1073.43 466.471   2
   9  10  -7 773.840 471.918   2
   9 -10  -7 915.627 400.854   2
   9  10  -6 3072.85 686.452   2
   9 -10  -6 2294.75 612.160   2
   9 -10  -5 10205.9 1293.28   4
   9 -10  -5 7906.70 1060.19   2
   9  10  -5 12312.6 1301.88   2
   9  10  -4 2900.12 671.687   2
   9 -10  -4 1864.10 534.489   2
   9 -10  -4 2014.87 563.624   4
   9 -10  -3 32703.5 2019.85   4
   9 -10  -3 30723.6 1997.12   2
   9  10  -3 31244.9 1983.91   2
   9 -10  -2 423.513 245.755   2
   9  10  -2-391.362 427.913   2
   9  10  -1 181.902 263.645   6
   9 -10  -1-673.109 409.978   5
   9  10   0 4367.12 896.007   6
   9 -10   0 4893.64 914.872   5
  -9 -10   0 6844.39 968.275   1
  -9  10   0 6474.57 940.002   1
  -9 -10  -1 6945.96 1002.99   1
  -9  10  -1 6472.23 958.056   1
   9  10   1 6010.57 1011.85   6
   9 -10   1 5949.14 1008.72   5
   9  10   2-159.417 278.914   6
   9 -10   2 444.602 379.870   5
  -9 -10  -2 285.044 374.839   1
  -9  10  -2 329.086 339.011   1
   9  10   3 13985.0 1613.98   6
   9 -10   3 14101.7 1607.56   5
  -9 -10  -3 15496.9 1899.67   7
   9 -10   3 13234.2 1486.96   3
   9  10   3 13631.7 1497.72   3
   9 -10   4 46.6377 331.696   3
   9  10   4 19.6469 319.302   3
   9  10   4-505.729 440.029   8
  -9 -10  -4 716.779 522.054   7
   9  11  -8 955.527 494.274   2
   9 -11  -8 1552.07 525.082   2
   9  11  -7 1255.98 560.916   2
   9 -11  -7 896.709 540.209   2
   9 -11  -6 129.530 279.595   4
   9  11  -6-292.416 356.065   2
   9 -11  -6-26.1659 240.870   2
   9 -11  -5 79.9501 319.889   4
   9  11  -5-90.4137 317.714   2
   9 -11  -5 291.307 198.946   2
   9 -11  -4 7009.38 1057.17   4
   9 -11  -4 9152.24 1118.01   2
   9  11  -4 9822.01 1141.79   2
   9 -11  -3 3339.73 670.633   2
   9  11  -3 4708.20 790.055   2
   9 -11  -3 3404.08 701.546   4
   9 -11  -2-14.9910 294.129   2
   9  11  -2 175.772 187.028   2
   9  11  -1 1805.85 611.402   6
   9 -11  -1 1643.14 561.191   5
  -9 -11   0 5059.44 862.017   1
   9  11   0 3957.91 890.662   6
  -9  11   0 5266.73 845.596   1
   9 -11   0 4564.00 866.488   5
   9  11   1 1790.37 560.961   6
  -9 -11  -1 1980.83 547.478   1
  -9  11  -1 855.958 350.886   1
   9 -11   1 2087.12 701.869   5
   9  11   2 13837.0 1638.53   6
   9 -11   2 15699.2 1710.67   5
  -9 -11  -2 13668.0 1485.24   1
  -9  11  -2 15507.5 1560.70   1
   9  11   3 1084.51 534.675   6
  -9  11  -3 1445.61 585.715   1
  -9 -11  -3 741.537 500.432   1
   9 -11   3 794.607 501.475   5
   9 -11   3-153.715 318.994   3
   9  11   3-647.690 390.341   3
  -9 -11  -3-360.276 512.321   7
   9 -11   4 2913.56 742.442   3
   9  11   4 3568.09 757.627   3
   9  11   4 2859.27 766.726   8
   9 -12  -7 2513.19 791.267   4
   9  12  -7 1454.79 555.787   2
   9 -12  -6 93.5052 237.635   4
   9  12  -6 315.203 317.327   2
   9 -12  -6 165.931 346.356   2
   9  12  -5 1647.29 543.467   2
   9 -12  -5 1360.09 506.949   4
   9 -12  -5 1137.49 354.196   2
   9 -12  -4 93.7523 237.541   2
   9  12  -4-116.435 278.748   2
   9 -12  -4-66.4463 243.432   4
   9 -12  -3 8390.59 1068.02   2
   9  12  -3 7403.12 978.974   2
   9 -12  -3 9098.91 1153.88   4
   9 -12  -2 130.423 253.502   2
   9  12  -2 16.6786 227.631   2
   9  12  -2-395.911 506.727   6
   9 -12  -2 342.079 382.728   5
   9  12  -1 1902.71 609.049   6
   9 -12  -1 802.530 349.480   5
   9  12   0 1795.19 624.663   6
  -9 -12   0 2493.14 612.017   1
   9 -12   0 3094.34 794.178   5
   9  12   1 4019.07 888.131   6
   9 -12   1 3344.38 850.155   5
  -9 -12  -1 3568.66 676.485   1
  -9  12  -1 4224.77 797.791   1
   9  12   2 330.099 446.697   6
   9 -12   2 115.829 214.400   5
  -9 -12  -2 393.217 217.988   1
  -9  12  -2 550.526 303.566   1
   9  12   3 6435.66 1172.43   6
  -9  12  -3 6612.72 1108.44   1
   9 -12   3 5016.20 1037.39   5
   9 -12   3 4802.39 851.230   3
   9  12   3 5623.57 961.104   3
   9  12   3 4904.70 998.343   8
   9  12   4 2038.70 693.692   3
   9  12   4 1405.81 597.498   8
   9 -13  -6-204.785 346.821   4
   9  13  -5 1750.94 510.246   2
   9 -13  -5 2773.82 768.239   4
   9 -13  -4 5200.54 992.659   5
   9  13  -4 6206.66 914.147   2
   9 -13  -4 5112.65 963.325   4
   9  13  -3-118.311 237.268   2
   9 -13  -3 275.333 337.787   5
   9  13  -2-520.205 472.389   6
   9 -13  -2-502.138 345.899   5
   9  13  -1 380.437 312.008   6
   9 -13  -1 273.779 339.783   5
   9  13   0 1526.49 616.503   6
   9 -13   0 69.0683 266.212   5
   9  13   1 582.308 472.504   6
   9 -13   1 139.473 281.424   5
   9  13   2 7446.31 1253.04   6
   9 -13   2 6465.76 1154.30   5
   9  13   3 752.532 495.721   8
   9 -14  -6 2173.44 671.054   5
   9 -14  -6 2000.27 691.857   4
   9 -14  -5 2835.33 759.348   5
   9 -14  -5 1241.58 539.285   4
   9 -14  -4 2958.88 749.413   5
   9 -14  -4 1824.52 600.753   4
   9 -14  -3 10418.2 1423.17   5
   9  14  -2 491.729 413.273   6
   9 -14  -2-13.8986 217.072   5
   9  14  -1 237.741 382.722   6
   9 -14  -1 99.4937 250.638   5
   9  14   0 1918.37 608.432   6
   9 -14   0 146.679 392.672   5
   9  14   1 850.270 616.324   6
   9 -14   1 800.553 468.830   5
   9 -15  -6 841.758 577.111   5
   9 -15  -5 2382.80 736.371   5
   9 -15  -5 1606.30 605.094   4
   9 -15  -4 4735.37 998.960   5
   9 -15  -4 6089.94 1132.51   4
   9  15  -3 456.222 535.107   6
   9 -15  -3 256.727 420.439   5
   9  15  -2-171.615 218.713   6
   9 -15  -2 572.326 475.761   5
   9  15  -1 2079.48 786.050   6
   9 -15  -1 815.252 454.293   5
   9  15   0-307.624 393.451   6
   9 -15   0-78.6232 353.457   5
   9 -16  -4 203.790 288.939   5
   9 -16  -3 10007.0 1468.67   5
  10   0  -8 8485.68 1324.44   2
  10   0  -7 97.4183 403.252   2
  10   0  -6 83.2088 293.491   2
  10   0  -5 305.036 338.458   2
  10   0  -4 7560.74 1033.06   2
  10   0  -3 102.034 206.799   2
  10   0  -2 4583.96 812.654   2
  10   0  -1 912.351 825.899   2
 -10   0   1-16.0234 216.280   1
  10   0   0 14702.5 1184.32   6
 -10   0   0 16781.7 1570.50   1
  10   0   1 171.112 231.459   6
 -10   0  -1-234.379 255.649   1
 -10   0  -1 231.904 278.237   7
  10   0   2 23851.4 1473.08   6
 -10   0  -2 24455.7 1794.24   7
 -10   0  -3-290.344 344.838   7
  10   0   4 8829.09 1333.33   3
  10   1  -8 940.424 676.306   2
  10  -1  -8 1661.15 758.567   2
  10   1  -7 11754.5 1493.05   2
  10  -1  -7 10249.3 1340.89   2
  10   1  -6 6944.32 1067.31   2
  10  -1  -6 5039.79 880.712   2
  10   1  -5 7767.84 1085.85   2
  10  -1  -5 5998.01 924.893   2
  10   1  -4 9438.23 1180.18   2
  10  -1  -4 8407.03 1115.43   2
  10  -1  -3 27665.2 1973.76   2
  10   1  -3 26006.1 1931.27   2
  10  -1  -2 1485.10 425.190   2
  10   1  -2 2180.01 547.506   2
 -10  -1   1 43681.9 2466.51   1
 -10   1   1 43449.9 2461.64   1
  10  -1  -1 45481.3 2543.16   2
  10   1  -1 43521.9 2493.95   2
 -10  -1   0 2214.73 612.708   1
 -10   1   0 2707.95 700.512   1
  10   1   0 1689.60 458.221   6
  10  -1   0 1668.27 402.423   6
  10  -1   1 95.8927 155.296   6
  10   1   1 253.234 207.386   6
 -10  -1  -1 265.536 251.417   1
 -10   1  -1 506.881 394.897   1
 -10  -1  -1 457.248 321.153   7
 -10   1  -1 537.521 343.823   7
 -10  -1  -2 6170.66 943.990   7
  10   1   2 5840.16 766.403   6
 -10   1  -2 8193.62 1015.61   7
  10  -1   3 17616.1 1444.16   5
 -10  -1  -3 20083.0 1818.01   7
  10  -1   4 1822.08 662.875   3
  10   1   4 1643.52 632.527   3
  10   2  -8 17662.6 1850.12   2
  10  -2  -8 18068.2 1887.88   2
  10   2  -7 416.160 414.152   2
  10  -2  -7 1306.39 570.819   2
  10   2  -6 1549.88 536.417   2
  10  -2  -6 2896.13 731.132   2
  10   2  -5 1094.68 511.463   2
  10  -2  -5 1220.28 456.600   2
  10   2  -4 15084.5 1490.44   2
  10  -2  -4 13298.6 1416.05   2
  10  -2  -3-35.4770 332.858   2
  10   2  -3 408.350 262.173   2
  10  -2  -2 31842.4 2170.30   2
  10   2  -2 32969.6 2199.42   2
  10  -2  -1 347.648 246.588   2
  10   2  -1 559.214 382.842   2
 -10  -2   1 373.432 361.175   1
 -10   2   1 564.867 375.166   1
  10   2   0 40759.6 2114.66   6
  10  -2   0 41942.0 1817.48   6
 -10  -2   0 39761.5 2392.80   1
 -10   2   0 42704.6 2479.89   1
  10  -2   1 3520.04 504.820   6
  10   2   1 4293.48 695.966   6
 -10  -2  -1 3181.97 719.570   1
 -10   2  -1 2307.71 617.493   1
 -10  -2  -1 3199.99 641.144   7
 -10   2  -1 3261.96 551.459   7
  10   2   2 17986.3 1417.48   6
 -10  -2  -2 18503.2 1646.49   7
 -10   2  -2 21196.4 1579.07   7
 -10  -2  -3 1053.96 488.755   7
  10  -2   3 696.581 347.907   5
 -10  -2  -4 10658.9 1494.26   7
  10  -2   4 9013.24 1350.62   3
  10   2   4 10589.8 1441.71   3
  10   3  -8 566.502 424.106   2
  10  -3  -8 115.936 342.816   2
  10   3  -7 10829.2 1446.85   2
  10  -3  -7 9523.63 1323.55   2
  10   3  -6 950.830 478.713   2
  10  -3  -6 73.9038 348.708   2
  10   3  -5 5847.70 976.880   2
  10  -3  -5 5448.28 939.627   2
  10   3  -4 7984.34 1117.31   2
  10  -3  -4 9496.47 1188.45   2
  10  -3  -3 24120.8 1854.36   2
  10   3  -3 25905.0 1917.28   2
  10  -3  -2 419.333 249.745   2
  10   3  -2 347.866 261.155   2
 -10  -3   1 25375.4 1900.50   1
 -10   3   1 27143.3 1958.89   1
  10  -3  -1 26157.3 1942.57   2
  10   3  -1 27155.1 1976.49   2
 -10  -3   0-44.5343 299.964   1
 -10   3   0 233.799 327.567   1
  10  -3   0 269.702 217.661   6
  10   3   0 400.507 349.959   6
  10   3   1 787.576 367.376   6
 -10  -3  -1 989.592 485.802   1
 -10   3  -1 1343.90 522.370   1
 -10  -3  -1 613.388 315.616   7
 -10   3  -2 434.088 336.346   7
  10   3   2-200.774 236.908   6
 -10  -3  -2 427.076 387.027   7
  10  -3   3 16444.9 1483.42   5
 -10  -3  -3 22028.6 1984.07   7
 -10  -3  -4 397.950 420.164   7
  10  -3   4-93.2949 360.240   3
  10   3   4 464.465 407.425   3
 -10  -3  -5 446.487 433.467   7
  10   4  -8 6712.35 1159.26   2
  10  -4  -8 5226.69 1067.74   2
  10   4  -7 133.581 468.650   2
  10  -4  -7-256.564 316.469   2
  10   4  -6 273.689 265.696   2
  10  -4  -6 408.791 289.087   2
  10   4  -5 5532.44 942.485   2
  10  -4  -5 2965.84 719.876   2
  10   4  -4 998.506 436.761   2
  10  -4  -4 602.463 361.847   2
  10  -4  -3 1556.52 488.040   2
  10   4  -3 1713.94 578.276   2
  10  -4  -3 2943.77 456.936   4
  10  -4  -2 783.266 339.762   2
  10   4  -2 1454.89 476.449   2
  10  -4  -1 3652.36 749.187   2
  10   4  -1 3326.16 706.740   2
 -10  -4   1 4155.79 754.268   1
 -10   4   1 3767.17 740.000   1
 -10  -4   0 58.2803 231.282   1
 -10   4   0 336.073 342.636   1
  10   4   0-12.6615 250.602   6
  10   4   1 3771.02 689.508   6
 -10  -4  -1 2824.94 686.471   1
 -10   4  -1 2401.34 650.711   1
 -10  -4  -1 2541.37 597.896   7
  10   4   2 38578.5 2243.73   6
  10  -4   2 40218.9 2355.53   5
 -10  -4  -2 37853.8 2451.57   7
 -10  -4  -3 791.655 551.954   7
  10  -4   3 506.470 326.428   5
 -10  -4  -4 3485.06 877.450   7
  10  -4   4 4941.22 973.525   3
  10   4   4 4591.68 973.736   3
 -10  -4  -5 1617.06 709.772   7
  10   5  -8 256.181 478.471   2
  10  -5  -8-121.615 248.848   2
  10   5  -7 3185.30 809.751   2
  10  -5  -7 2035.78 690.285   2
  10   5  -6 2696.20 706.100   2
  10  -5  -6 821.593 398.704   2
  10   5  -5 1661.57 527.995   2
  10  -5  -5 1430.56 524.590   2
  10   5  -4 7091.82 1046.44   2
  10  -5  -4 7697.59 1068.02   2
  10   5  -3 568.024 328.952   2
  10  -5  -3 80.2915 162.559   4
  10  -5  -2 4825.19 868.179   2
  10   5  -2 5549.91 919.190   2
 -10   5   1 273.490 259.027   1
  10  -5  -1-199.823 288.155   2
  10   5  -1-109.205 293.795   2
 -10  -5   1 733.537 429.735   1
  10   5   0 21035.8 1694.05   6
 -10  -5   0 21005.8 1753.60   1
 -10   5   0 20180.9 1715.45   1
  10   5   1 4703.59 830.720   6
 -10  -5  -1 7786.27 1103.82   1
 -10   5  -1 6414.77 1044.25   1
 -10  -5  -1 6059.36 932.815   7
  10   5   2 1392.56 481.159   6
 -10   5  -2 3088.31 783.044   1
 -10  -5  -2 2351.81 688.785   1
  10  -5   2 483.411 329.965   5
 -10  -5  -2 1116.82 503.905   7
  10   5   3 10056.5 1241.39   6
  10  -5   3 9730.53 1202.83   5
 -10  -5  -3 8699.00 1320.47   7
 -10  -5  -4-108.753 304.955   7
  10  -5   4 55.4364 292.216   3
  10   5   4 762.729 410.959   3
 -10  -5  -5 1425.03 658.676   7
  10   6  -8 1222.76 480.773   2
  10  -6  -8 2158.24 649.259   2
  10   6  -7 2362.76 746.453   2
  10  -6  -7 1464.65 567.058   2
  10   6  -6-155.140 261.770   2
  10  -6  -6 292.297 311.912   2
  10   6  -5 8480.35 1142.56   2
  10  -6  -5 7446.50 1070.09   2
  10   6  -4 307.530 432.163   2
  10  -6  -4 384.045 320.669   2
  10  -6  -3 1052.50 472.120   2
  10   6  -3 414.600 304.066   2
  10  -6  -3 997.285 321.284   4
  10  -6  -2 320.236 222.716   2
  10   6  -2 722.915 328.394   2
 -10  -6   1 15914.5 1498.93   1
 -10   6   1 16460.7 1519.82   1
  10  -6  -1 17115.3 1588.67   2
  10   6  -1 16496.8 1544.25   2
  10   6   0 4950.34 868.878   6
 -10  -6   0 3838.17 741.583   1
 -10   6   0 4219.03 785.723   1
  10   6   1 11562.7 1332.42   6
 -10  -6  -1 12878.2 1413.64   1
 -10   6  -1 12310.9 1396.35   1
  10   6   2 4180.15 800.648   6
 -10   6  -2 5131.00 964.215   1
 -10  -6  -2 4686.46 924.632   1
  10  -6   2 3687.16 776.932   5
 -10  -6  -2 5317.49 980.339   7
  10   6   3 3004.39 737.140   6
  10  -6   3 1791.11 579.826   5
 -10  -6  -3 2432.44 759.583   7
  10  -6   4 1.27832 278.543   3
  10   6   4-277.712 327.187   3
 -10  -6  -4 84.5246 403.561   7
  10   7  -8 256.306 384.214   2
  10  -7  -8-204.809 274.822   2
  10   7  -7 3457.02 818.952   2
  10  -7  -7 3165.21 797.975   2
  10   7  -6 4280.86 821.659   2
  10  -7  -6 5127.77 952.291   2
  10   7  -5 108.455 268.466   2
  10  -7  -5 279.934 216.204   2
  10  -7  -4 14211.3 1271.26   4
  10   7  -4 15430.1 1505.99   2
  10  -7  -4 15214.5 1509.45   2
  10  -7  -3 528.481 266.576   2
  10   7  -3 47.2537 254.000   2
  10  -7  -3 121.869 204.370   4
  10  -7  -2 1931.87 547.763   2
  10   7  -2 2256.25 555.557   2
  10  -7  -1 5261.08 893.722   2
  10   7  -1 4863.69 867.757   2
 -10   7   1 5648.83 934.928   1
  10   7  -1 5183.56 907.366   6
 -10  -7   1 4966.69 848.735   1
  10   7   0 14119.2 1483.47   6
 -10  -7   0 14438.9 1467.19   1
 -10   7   0 12606.3 1361.55   1
  10   7   1 977.690 407.768   6
  10  -7   1 631.730 345.583   5
 -10  -7  -1 1594.45 488.854   1
 -10   7  -1 1202.69 429.320   1
  10   7   2 2018.34 610.646   6
 -10   7  -2 1599.62 583.096   1
 -10  -7  -2 2402.04 670.312   1
  10  -7   2 1996.89 575.074   5
 -10  -7  -2 2437.45 674.136   7
  10   7   3 1547.87 518.760   6
  10  -7   3 1764.11 574.546   5
 -10  -7  -3 1353.20 541.456   7
  10  -7   4 262.125 320.721   5
  10  -7   4 560.089 468.804   3
  10   7   4 393.958 428.599   3
 -10  -7  -4 388.115 415.050   7
  10  -8  -8 4415.10 937.023   2
  10   8  -7 1680.33 599.206   2
  10  -8  -7 1187.32 538.242   2
  10   8  -6 1478.89 566.743   2
  10  -8  -6 146.079 257.020   2
  10  -8  -5 9283.30 1172.90   4
  10   8  -5 9797.38 1219.10   2
  10  -8  -5 7846.36 1108.64   2
  10  -8  -4 1435.00 505.777   2
  10   8  -4 1602.20 529.226   2
  10  -8  -4 1410.08 486.356   4
  10  -8  -3 2898.80 661.072   2
  10   8  -3 2618.37 651.782   2
  10  -8  -3 3962.67 652.197   4
  10  -8  -2 3477.06 657.443   2
  10   8  -2 3502.06 691.673   2
  10   8  -1 8755.59 1194.02   6
  10   8   0 12973.1 1472.39   6
 -10  -8   0 12661.1 1370.55   1
 -10   8   0 12665.4 1358.11   1
  10   8   1 6375.94 1056.42   6
  10  -8   1 6979.70 1081.58   5
 -10  -8  -1 7735.07 1099.14   1
 -10   8  -1 6494.07 1017.71   1
  10   8   2 4194.46 849.043   6
  10  -8   2 6238.37 1061.48   5
 -10  -8  -2 3059.41 788.054   1
 -10   8  -2 5401.16 1008.45   1
 -10  -8  -2 3296.23 756.068   7
  10   8   3 4551.91 912.803   6
  10  -8   3 6476.73 1087.00   5
 -10  -8  -3 5196.07 1087.26   7
  10  -8   4 945.766 404.931   5
  10  -8   4 2817.87 739.659   3
  10   8   4 2779.83 751.347   3
 -10  -8  -4 4124.73 1076.19   7
  10  -9  -8 1736.70 663.876   2
  10   9  -7 2973.81 701.222   2
  10  -9  -7 2685.00 685.656   2
  10   9  -6 6078.36 1021.75   2
  10  -9  -6 3240.66 737.733   2
  10  -9  -5 3577.00 753.792   4
  10   9  -5 3214.80 701.469   2
  10  -9  -5 2648.38 679.898   2
  10  -9  -4 15057.1 1394.14   4
  10  -9  -4 14718.3 1494.72   2
  10   9  -4 13726.9 1427.90   2
  10  -9  -3 11962.4 1154.49   4
  10  -9  -3 10907.3 1282.64   2
  10   9  -3 12023.6 1324.82   2
  10  -9  -2 2001.95 552.237   2
  10   9  -2 3076.19 620.209   2
  10   9  -1 19637.2 1849.32   6
 -10  -9   0 21908.6 1817.19   1
 -10   9   0 19331.5 1692.53   1
  10   9   0 20875.0 1894.18   6
  10  -9   0 19934.5 1862.73   5
 -10  -9  -1 844.384 480.044   1
 -10   9  -1 1760.59 583.628   1
  10   9   1 1536.45 589.331   6
  10  -9   1 1336.37 517.201   5
  10   9   2 5047.75 962.138   6
  10  -9   2 5250.46 996.655   5
 -10  -9  -2 6474.17 1085.75   1
 -10   9  -2 6206.69 1061.54   1
  10   9   3 5761.80 1056.41   6
 -10   9  -3 6299.23 1124.44   1
 -10  -9  -3 4915.66 1021.74   1
  10  -9   3 5587.05 1056.87   5
  10  -9   3 5718.59 1054.16   3
  10   9   3 4821.74 952.502   3
 -10  -9  -3 6809.62 1259.00   7
  10  -9   4 805.497 414.599   5
  10  -9   4-43.4857 339.308   3
  10   9   4 273.009 378.547   3
  10  10  -7 3508.08 864.843   2
  10 -10  -7 1526.49 574.697   2
  10 -10  -6 64.3269 315.004   4
  10  10  -6 938.824 442.923   2
  10 -10  -6 341.800 297.348   2
  10 -10  -5 7520.77 1113.83   4
  10  10  -5 7805.59 1108.02   2
  10 -10  -5 7118.39 1074.25   2
  10 -10  -4 1420.75 463.353   2
  10  10  -4 2539.92 653.496   2
  10 -10  -4 2074.71 573.813   4
  10 -10  -3 1276.54 461.805   2
  10  10  -3 1052.18 460.850   2
  10 -10  -3 1278.30 424.024   4
  10 -10  -2 4340.32 807.918   2
  10  10  -2 4707.39 854.243   2
  10  10  -1 17266.4 1771.39   6
  10 -10  -1 17153.6 1744.52   5
  10  10   0 6142.59 1091.19   6
  10 -10   0 6194.43 1098.20   5
 -10 -10   0 8479.95 1129.74   1
 -10  10   0 8268.10 1107.56   1
  10  10   1 12529.9 1518.33   6
  10 -10   1 9899.31 1356.06   5
 -10 -10  -1 12192.9 1394.67   1
 -10  10  -1 11697.2 1347.37   1
  10  10   2 3143.36 780.365   6
  10 -10   2 2127.17 661.033   5
 -10 -10  -2 3502.08 823.389   1
 -10  10  -2 2371.86 664.877   1
  10  10   3 2899.35 778.375   6
 -10  10  -3 4031.66 916.670   1
 -10 -10  -3 4681.94 954.344   1
  10 -10   3 3873.10 937.181   5
  10 -10   3 4479.97 912.184   3
  10  10   3 3224.25 804.434   3
 -10 -10  -3 3958.76 978.894   7
  10 -10   4-257.090 516.595   3
  10  10   4 494.634 458.437   3
  10 -11  -7 377.189 362.726   4
  10  11  -7 1213.45 478.426   2
  10 -11  -7 1464.54 615.775   2
  10 -11  -6 1524.30 567.841   4
  10  11  -6 1556.75 489.433   2
  10 -11  -6 1238.74 571.067   2
  10  11  -5 57.4205 222.466   2
  10 -11  -5 416.753 381.603   2
  10 -11  -5 641.987 350.846   4
  10 -11  -4 10565.4 1300.08   4
  10 -11  -4 11387.2 1322.72   2
  10  11  -4 9979.85 1198.88   2
  10 -11  -3-236.982 395.706   2
  10  11  -3 87.5153 271.487   2
  10 -11  -2 1509.72 431.427   2
  10  11  -2 2147.12 573.171   2
  10  11  -2 1810.74 592.556   6
  10  11  -1 1121.96 596.485   6
  10 -11  -1 1745.91 582.838   5
 -10 -11   0 9703.41 1220.73   1
 -10  11   0 9811.47 1211.05   1
  10  11   0 11052.4 1475.58   6
  10 -11   0 8367.26 1297.98   5
  10  11   1 424.954 307.971   6
  10 -11   1 304.701 258.974   5
 -10 -11  -1-145.051 359.172   1
 -10  11  -1 140.420 236.768   1
  10  11   2 647.058 423.616   6
  10 -11   2 29.1355 361.824   5
 -10 -11  -2 230.929 324.601   1
 -10  11  -2 873.700 542.964   1
  10  11   3 1118.31 549.812   6
  10 -11   3 700.790 475.172   5
 -10 -11  -3 394.193 389.524   1
 -10  11  -3 277.019 289.800   1
  10 -11   3-99.6573 306.808   3
  10  11   3 695.109 447.785   3
  10  12  -7 250.363 377.748   2
  10 -12  -6 51.2624 268.324   4
  10  12  -6 320.603 259.180   2
  10 -12  -5 2615.08 681.978   2
  10  12  -5 1909.62 566.412   2
  10 -12  -5 2997.96 772.387   4
  10 -12  -4 205.424 260.774   2
  10  12  -4-9.25498 327.354   2
  10 -12  -4-155.301 271.186   4
  10 -12  -3 2668.71 658.200   2
  10  12  -3 1569.38 525.280   2
  10  12  -2 484.826 270.192   2
  10  12  -2-3.77753 255.121   6
  10 -12  -2 88.4027 355.474   5
  10  12  -1 3822.99 910.136   6
  10 -12  -1 3054.62 758.142   5
  10  12   0-60.6780 279.789   6
  10 -12   0 561.001 306.040   5
  10 -12   1-36.5435 267.556   5
 -10  12  -1 57.6927 231.577   1
 -10  12  -2 340.932 271.107   1
  10  12   2 900.895 493.673   6
  10 -12   2-325.260 416.504   5
  10  12   3-78.0999 242.293   3
  10  12   3 7.62247 346.848   8
  10 -13  -6 403.106 291.823   4
  10 -13  -5 55.0008 269.050   4
  10  13  -4 3172.53 693.606   2
  10 -13  -4 2470.97 755.165   5
  10  13  -3 1492.13 494.139   2
  10 -13  -3 1723.50 596.154   5
  10  13  -2 1877.31 637.660   6
  10 -13  -2 780.578 460.289   5
  10  13  -1 1504.47 653.743   6
  10 -13  -1 1642.59 643.520   5
  10  13   0 4545.76 1040.86   6
  10 -13   0 3015.68 763.444   5
  10  13   1-219.216 289.253   6
  10 -13   1-150.405 292.365   5
  10 -14  -5 611.093 411.411   5
  10 -14  -5 1734.79 677.224   4
  10 -14  -4 880.276 503.368   5
  10  14  -3 2710.71 834.656   6
  10 -14  -3 1695.04 624.642   5
  10  14  -2 2491.89 785.111   6
  10 -14  -2 3807.31 909.025   5
  10  14  -1 4576.03 1024.18   6
  10 -14  -1 3808.02 919.746   5
  11   0  -7-427.077 304.570   2
  11   0  -6 9509.32 1311.71   2
  11   0  -5 303.546 331.494   2
  11   0  -4 19687.9 1773.54   2
  11   0  -3 262.285 309.578   2
  11   0  -2 7739.09 1115.48   2
  11   0  -1 130.126 326.254   2
 -11   0   1 132.078 308.684   1
  11   0   0 14643.9 1247.42   6
 -11   0   0 14962.9 1574.91   1
  11   0   1-19.7379 177.145   6
 -11   0  -1 260.001 305.938   1
 -11   0  -1 23.6024 245.962   7
 -11   0  -2 26092.5 2267.08   1
 -11   0  -2 19833.8 1656.10   7
 -11   0  -3 648.885 418.326   7
  11   1  -7-67.3855 419.255   2
  11  -1  -7 381.488 303.783   2
  11   1  -6 1821.07 666.844   2
  11  -1  -6 1079.68 598.347   2
  11   1  -5 26892.2 2127.35   2
  11  -1  -5 29709.9 2236.07   2
  11   1  -4 264.336 295.824   2
  11  -1  -4 236.144 403.369   2
  11  -1  -3 4284.12 820.981   2
  11   1  -3 4398.65 869.306   2
  11  -1  -2 3875.35 831.828   2
  11   1  -2 1996.94 623.322   2
  11  -1  -1 1654.17 545.615   2
  11   1  -1 1730.11 490.197   2
 -11  -1   1 3002.01 748.532   1
 -11   1   1 1137.73 519.660   1
 -11  -1   0 8360.78 1181.25   1
  11  -1   0 6733.15 803.756   6
  11   1   0 7236.36 928.257   6
 -11   1   0 6706.01 1074.97   1
  11   1   1 17999.7 1419.90   6
 -11  -1  -1 18804.2 1824.85   1
 -11   1  -1 15869.2 1675.64   1
 -11  -1  -1 18075.0 1488.80   7
 -11   1  -2 3788.44 931.776   1
 -11  -1  -2 2924.41 784.917   1
 -11  -1  -2 3737.02 797.584   7
 -11  -1  -3 19974.8 1849.90   7
 -11  -1  -4 593.112 473.435   7
 -11  -1  -5 4184.55 981.061   7
  11   2  -7 637.591 441.381   2
  11  -2  -7-243.195 332.318   2
  11   2  -6 6691.03 1132.44   2
  11  -2  -6 6553.44 1135.34   2
  11   2  -5-143.427 276.622   2
  11  -2  -5 316.616 248.605   2
  11   2  -4 46354.8 2715.86   2
  11  -2  -4 44065.0 2661.07   2
  11  -2  -3-396.800 475.345   2
  11   2  -3 14.6148 386.580   2
  11  -2  -2 2005.64 602.751   2
  11   2  -2 1813.89 622.645   2
  11  -2  -1 313.060 266.241   2
  11   2  -1 1007.06 469.431   2
 -11  -2   1 508.850 350.269   1
 -11   2   1 1563.58 538.148   1
  11   2   0 2319.87 560.837   6
 -11  -2   0 2127.02 670.409   1
 -11   2   0 1191.32 454.469   1
  11   2   1 1742.87 489.187   6
 -11  -2  -1 2289.02 728.424   1
 -11   2  -1 2163.27 647.002   1
 -11  -2  -1 771.295 376.306   7
  11   2   2 21882.3 1638.45   6
 -11   2  -2 23322.5 2115.79   1
 -11  -2  -2 24927.3 2197.53   1
 -11  -2  -2 23305.3 1898.64   7
 -11  -2  -3-147.111 296.936   7
 -11  -2  -4 1923.15 602.985   7
 -11  -2  -5 484.688 413.979   7
  11   3  -7 3363.28 821.127   2
  11  -3  -7 2805.35 784.010   2
  11   3  -6 59.9277 338.637   2
  11  -3  -6 356.871 386.395   2
  11   3  -5 7939.02 1180.19   2
  11  -3  -5 9911.80 1315.78   2
  11  -3  -4 533.653 421.961   2
  11   3  -4 2041.11 673.736   2
  11  -3  -3 1360.05 522.897   2
  11   3  -3 2465.77 630.741   2
  11  -3  -2 179.955 359.533   2
  11   3  -2 1145.68 379.109   2
  11  -3  -1 201.882 279.994   2
  11   3  -1 149.412 317.709   2
 -11  -3   1 316.010 301.666   1
 -11   3   1 697.572 394.518   1
  11   3   0 1361.17 470.101   6
 -11  -3   0 1813.79 543.441   1
 -11   3   0 2042.51 627.836   1
  11   3   1 11161.9 1227.12   6
 -11  -3  -1 12190.7 1486.87   1
 -11   3  -1 10474.4 1363.54   1
 -11  -3  -1 11678.2 1281.63   7
  11   3   2 18.2528 262.620   6
 -11   3  -2 211.898 313.459   1
 -11  -3  -2 155.463 279.408   1
 -11  -3  -2 207.697 261.870   7
 -11  -3  -3 16828.0 1773.55   7
 -11  -3  -4 125.594 347.250   7
  11   4  -7 2827.85 810.789   2
  11  -4  -7 1582.93 622.303   2
  11   4  -6-422.549 313.113   2
  11  -4  -6 426.843 435.172   2
  11   4  -5 1167.07 493.580   2
  11  -4  -5 1693.44 545.770   2
  11  -4  -4 9897.51 1282.05   2
  11   4  -4 9786.51 1287.38   2
  11  -4  -3 96.1430 313.992   2
  11   4  -3 994.417 507.561   2
  11  -4  -2-98.3830 285.770   2
  11   4  -2 474.909 264.042   2
 -11  -4   1 5727.58 946.990   1
  11  -4  -1 5471.94 980.952   2
  11   4  -1 7038.17 1062.74   2
 -11   4   1 7230.97 1071.24   1
  11   4   0 383.963 340.384   6
 -11  -4   0-19.9025 274.604   1
 -11   4   0 183.941 300.149   1
  11   4   1 203.659 235.435   6
 -11  -4  -1 626.567 483.391   1
 -11   4  -1 86.1653 354.354   1
  11   4   2 2253.22 648.270   6
  11  -4   2 1974.82 581.339   5
 -11  -4  -2 1341.48 532.034   1
 -11  -4  -2 1273.92 492.101   7
  11  -4   3 511.067 366.879   5
 -11  -4  -3 406.876 323.331   7
 -11  -4  -4 1667.33 653.290   7
  11   5  -7 1765.55 688.469   2
  11  -5  -7 882.096 500.903   2
  11   5  -6 2076.80 688.067   2
  11  -5  -6 2151.83 645.776   2
  11   5  -5 4552.16 873.184   2
  11  -5  -5 3909.48 836.929   2
  11  -5  -4 1703.19 621.166   2
  11   5  -4 925.552 537.633   2
  11  -5  -3-7.58154 380.445   2
  11   5  -3 280.559 284.798   2
  11  -5  -2 3842.12 826.928   2
  11   5  -2 4197.03 832.492   2
  11  -5  -1 1156.06 539.522   2
  11   5  -1 564.997 285.589   2
 -11  -5   1 146.128 321.845   1
 -11   5   1 641.483 399.778   1
  11   5   0 2633.16 650.845   6
 -11  -5   0 1984.68 627.089   1
 -11   5   0 2832.78 681.296   1
  11   5   1 7.74015 231.631   6
 -11  -5  -1 429.240 315.240   1
 -11   5  -1-25.4546 255.204   1
  11   5   2 2716.27 668.110   6
  11  -5   2 2871.70 655.803   5
 -11  -5  -2 4378.34 953.246   1
 -11   5  -2 3062.81 802.826   1
 -11  -5  -2 3149.17 727.615   7
  11  -5   3 792.095 368.801   5
 -11  -5  -3 200.353 335.282   7
 -11  -5  -4 2789.55 841.938   7
  11   6  -7 2799.47 784.321   2
  11  -6  -7 1945.41 622.188   2
  11   6  -6-140.086 301.406   2
  11  -6  -6-15.8501 268.588   2
  11   6  -5-43.4442 295.231   2
  11  -6  -5 174.551 273.087   2
  11  -6  -4 2692.17 693.663   2
  11   6  -4 4323.84 854.100   2
  11  -6  -3 7669.67 1131.54   2
  11   6  -3 8427.45 1176.62   2
  11  -6  -2 252.230 283.038   2
  11   6  -2-3.59539 269.000   2
  11   6  -1 21667.5 1846.01   6
 -11  -6   1 24589.0 1995.92   1
 -11   6   1 22146.1 1875.23   1
  11   6   0 355.117 416.641   6
 -11  -6   0-751.354 418.528   1
 -11   6   0 495.781 380.632   1
  11   6   1 302.955 286.108   6
 -11  -6  -1 364.795 408.473   1
 -11   6  -1 171.778 277.012   1
  11   6   2 1559.42 549.283   6
  11  -6   2 1043.28 473.151   5
 -11   6  -2 1735.26 634.572   1
 -11  -6  -2 437.071 387.245   7
  11   6   3 2442.06 637.561   6
  11  -6   3 3967.68 860.543   5
 -11  -6  -3 2566.41 754.369   7
 -11  -6  -4-280.550 296.883   7
  11   7  -7 1914.44 680.088   2
  11  -7  -7 769.302 459.153   2
  11   7  -6 892.594 506.993   2
  11  -7  -6 1550.63 586.389   2
  11   7  -5 4239.05 924.713   2
  11  -7  -5 3325.88 767.704   2
  11  -7  -4 450.485 341.430   2
  11   7  -4-107.117 239.107   2
  11  -7  -3 179.928 254.313   2
  11   7  -3-108.246 427.115   2
  11  -7  -2 20357.3 1824.73   2
  11   7  -2 20178.2 1787.71   2
 -11   7   1 394.013 382.504   1
  11   7  -1 572.800 434.458   6
 -11  -7   1 836.158 484.575   1
  11   7   0 12108.8 1407.16   6
 -11  -7   0 10480.1 1306.41   1
 -11   7   0 10430.5 1319.51   1
 -11  -7  -1 968.779 464.412   1
 -11   7  -1 299.661 331.755   1
  11   7   1 446.756 336.951   6
  11  -7   1-24.2481 368.232   5
  11   7   2 1652.99 639.431   6
  11  -7   2 1153.91 504.813   5
 -11  -7  -2 76.5057 255.524   1
 -11   7  -2 1134.14 473.880   1
 -11  -7  -2 544.684 368.490   7
  11   7   3 2240.87 671.020   6
 -11   7  -3 4942.45 1082.26   1
 -11  -7  -3 3486.62 870.088   1
  11  -7   3 3626.50 835.973   5
 -11  -7  -3 4665.08 1063.56   7
  11   8  -7 1562.73 609.530   2
  11  -8  -7 501.019 395.602   2
  11   8  -6 422.292 454.154   2
  11  -8  -6 1577.81 634.575   2
  11   8  -5 178.363 405.535   2
  11  -8  -5 146.415 268.342   2
  11  -8  -4 5515.12 974.492   2
  11   8  -4 7120.88 1084.34   2
  11  -8  -3 7788.41 1188.54   2
  11   8  -3 5934.62 984.453   2
  11  -8  -2-290.941 387.092   2
  11   8  -2-226.206 401.187   2
  11   8  -1 18219.4 1774.24   6
 -11  -8   0 497.056 423.259   1
 -11   8   0-113.599 207.462   1
  11   8   0 324.241 405.517   6
 -11  -8  -1 30.7153 314.890   1
 -11   8  -1-308.869 429.031   1
  11   8   1-2.87308 276.434   6
  11  -8   1-472.848 460.337   5
  11   8   2 3438.61 816.178   6
  11  -8   2 4244.08 889.154   5
 -11  -8  -2 5378.94 1028.04   1
 -11   8  -2 5784.05 1088.31   1
  11   8   3 1338.27 608.071   6
 -11   8  -3 3359.01 887.888   1
 -11  -8  -3 2714.41 754.436   1
  11  -8   3 1512.35 587.791   5
 -11  -8  -3 1797.98 762.913   7
  11   9  -7 731.891 536.818   2
  11  -9  -7 770.747 502.734   2
  11   9  -6 118.646 421.235   2
  11  -9  -6-136.798 269.400   2
  11   9  -5 11564.5 1424.65   2
  11  -9  -5 8876.83 1253.70   2
  11  -9  -4-144.452 287.585   2
  11   9  -4-415.200 393.133   2
  11  -9  -3 1535.44 540.298   2
  11   9  -3 1371.89 394.767   2
  11  -9  -2 10337.3 1311.99   2
  11   9  -2 10661.8 1308.51   2
  11   9  -1 545.868 406.323   6
  11   9   0 4234.34 913.021   6
  11  -9   0 3960.53 866.754   5
 -11  -9   0 5340.71 947.280   1
 -11   9   0 4132.25 839.479   1
  11   9   1 6969.24 1176.73   6
 -11  -9  -1 7993.05 1197.41   1
 -11   9  -1 6566.87 1067.64   1
  11  -9   1 8251.44 1287.27   5
  11   9   2 2281.11 701.392   6
  11  -9   2 2709.36 748.844   5
 -11  -9  -2 2836.27 778.770   1
 -11   9  -2 3943.63 910.538   1
  11   9   3 10081.8 1442.06   6
 -11  -9  -3 8533.76 1369.10   1
 -11   9  -3 9965.40 1484.30   1
  11  -9   3 9630.28 1404.62   5
  11  -9   3 9117.83 1364.52   3
  11   9   3 11646.7 1526.76   3
 -11  -9  -3 10543.5 1606.50   7
  11  10  -7 2031.09 684.953   2
  11 -10  -7 1648.44 619.793   2
  11  10  -6 2130.33 670.638   2
  11 -10  -6 2071.08 636.431   2
  11 -10  -5 344.341 398.174   2
  11  10  -5 365.098 373.001   2
  11 -10  -4 7963.88 1178.04   2
  11  10  -4 6922.37 1086.19   2
  11 -10  -3 6719.66 1068.00   2
  11  10  -3 6602.14 1026.93   2
  11 -10  -2 77.2567 366.744   2
  11  10  -2 200.728 209.793   2
  11  10  -1 19102.3 1914.48   6
  11 -10  -1 17673.4 1895.25   5
 -11 -10   0-139.317 290.202   1
  11  10   0 341.084 343.295   6
 -11  10   0 1036.33 452.365   1
  11 -10   0 1182.14 579.998   5
  11  10   1-143.616 218.591   6
  11 -10   1 253.614 330.228   5
 -11 -10  -1 291.629 375.836   1
 -11  10  -1 151.310 259.888   1
  11  10   2 9638.06 1412.71   6
  11 -10   2 6019.28 1147.06   5
 -11 -10  -2 7314.39 1168.44   1
 -11  10  -2 5655.67 1045.09   1
 -11 -10  -3 1776.24 711.027   1
 -11  10  -3 1329.75 515.240   1
  11 -10   3 2399.85 761.625   3
  11  10   3 1940.80 637.116   3
  11 -11  -7-257.603 266.181   2
  11  11  -6 813.453 509.781   2
  11 -11  -6 1378.47 569.269   2
  11 -11  -5 2357.39 712.923   2
  11  11  -5 1013.33 454.183   2
  11 -11  -4 705.419 400.331   2
  11  11  -4 520.682 372.233   2
  11 -11  -3 58.0745 234.319   2
  11  11  -3 212.617 291.786   2
  11  11  -2 4420.67 922.908   6
  11  11  -1 145.200 286.080   6
  11 -11  -1-258.293 275.866   5
 -11  11   0 4498.66 867.274   1
  11  11   0 3924.80 932.935   6
  11 -11   0 2884.83 774.579   5
 -11 -11   0 5100.07 934.815   1
  11  11   1 409.070 379.252   6
  11 -11   1 435.504 337.244   5
 -11 -11  -1 864.417 446.769   1
 -11  11  -1-82.5786 236.243   1
 -11 -11  -2 1635.60 579.861   1
 -11  11  -2 879.137 443.811   1
  11  12  -6 9.96882 267.923   2
  11  12  -5 1278.41 496.496   2
  11 -12  -4 473.884 209.159   2
  11  12  -4 311.632 316.873   2
  11 -12  -3 614.456 342.279   2
  11  12  -3 208.415 284.844   2
  11  12  -2 732.700 442.159   6
  11 -12  -2 1158.03 491.451   5
  11  12  -1 4244.49 1044.14   6
  11 -12  -1 3053.01 840.747   5
  11  12   0-304.146 375.726   6
  11 -12   0 174.034 357.565   5
  12   0  -7-230.544 346.888   2
  12   0  -6 4806.32 1028.45   2
  12   0  -5 5.97845 356.986   2
  12   0  -4 285.762 472.159   2
  12   0  -3 180.893 242.867   2
  12   0  -2 33906.1 2458.37   2
 -12   0   1 303.478 393.188   1
  12   0  -1-407.706 396.942   2
 -12   0   0 7831.12 1173.13   1
 -12   0  -1 0.62125 350.491   1
 -12   0  -2 109.235 258.750   1
  12   1  -7 900.863 476.130   2
  12  -1  -7 566.768 385.205   2
  12   1  -6 395.529 311.437   2
  12  -1  -6 981.761 567.094   2
  12   1  -5 3262.88 860.735   2
  12  -1  -5 3006.28 807.161   2
  12  -1  -4-18.4897 416.281   2
  12   1  -4-255.648 447.756   2
  12  -1  -3 16900.3 1751.59   2
  12   1  -3 17688.3 1786.07   2
  12  -1  -2 253.713 340.562   2
  12   1  -2 359.973 465.094   2
 -12  -1   1 30157.9 2324.63   1
 -12   1   1 27949.5 2237.30   1
  12  -1  -1 27800.6 2243.10   2
  12   1  -1 28446.4 2277.76   2
  12   1   0-236.111 234.026   6
 -12  -1   0-132.771 299.963   1
 -12   1   0 162.462 315.655   1
 -12  -1  -1 1917.27 628.131   1
 -12   1  -1 785.134 409.805   1
 -12  -1  -2 2055.22 761.697   1
 -12   1  -2 566.865 426.916   1
  12   2  -7 132.613 422.889   2
  12  -2  -7 423.936 400.010   2
  12   2  -6 2802.84 718.644   2
  12  -2  -6 4446.51 940.469   2
  12   2  -5 298.577 487.655   2
  12  -2  -5 994.530 499.239   2
  12  -2  -4 6267.36 1118.28   2
  12   2  -4 3320.17 804.039   2
  12  -2  -3-6.98031 428.453   2
  12   2  -3 570.447 519.249   2
  12  -2  -2 14286.3 1619.42   2
  12   2  -2 14128.7 1607.84   2
 -12  -2   1-252.329 212.644   1
 -12   2   1 90.0599 317.923   1
  12   2   0 7220.61 986.802   6
 -12  -2   0 5975.96 1069.20   1
 -12   2   0 7383.65 1189.91   1
  12   2   1 104.251 174.330   6
 -12  -2  -1-211.606 247.942   1
 -12  -2  -2 2141.62 764.482   1
 -12   2  -2 1627.70 672.628   1
  12   3  -7 195.842 425.690   2
  12  -3  -7 494.613 459.254   2
  12   3  -6-473.453 432.321   2
  12  -3  -6-587.298 496.462   2
  12   3  -5 13673.9 1604.25   2
  12  -3  -5 16173.7 1752.06   2
  12  -3  -4 284.025 312.030   2
  12   3  -4 334.416 382.672   2
  12  -3  -3-557.958 518.394   2
  12   3  -3-256.672 508.466   2
  12  -3  -2-16.8117 341.169   2
  12   3  -2 882.870 417.070   2
  12   3  -1 5017.61 872.031   6
 -12  -3   1 3838.50 874.782   1
 -12   3   1 4516.34 914.819   1
  12   3   0 448.715 301.218   6
 -12  -3   0 367.962 265.699   1
 -12   3   0 244.175 285.367   1
  12   3   1 582.507 312.577   6
 -12  -3  -1 497.875 373.377   1
 -12   3  -1 974.309 470.719   1
  12  -3   2 571.072 390.345   5
 -12  -3  -2 520.130 458.829   1
 -12   3  -2 162.137 347.114   1
 -12  -3  -2-312.120 380.396   7
 -12  -3  -3 122.982 288.923   7
  12   4  -7 1071.78 557.496   2
  12  -4  -7 728.739 411.159   2
  12   4  -6 3678.35 838.032   2
  12  -4  -6 2528.49 796.985   2
  12   4  -5 597.599 516.832   2
  12  -4  -5 1149.44 589.133   2
  12  -4  -4 12661.6 1540.78   2
  12   4  -4 13510.9 1591.34   2
  12  -4  -3 1203.05 441.432   2
  12   4  -3 1363.78 576.198   2
  12  -4  -2 1755.93 612.497   2
  12   4  -2 2336.53 680.605   2
  12   4  -1 5356.51 948.181   6
 -12  -4   1 4860.90 938.880   1
 -12   4   1 6127.43 1068.77   1
  12   4   0 870.556 408.883   6
 -12  -4   0 1161.03 499.486   1
 -12   4   0 1137.11 511.373   1
  12   4   1-40.0708 230.413   6
 -12  -4  -1 479.426 398.258   1
 -12   4  -1-245.343 250.502   1
  12  -4   2 669.899 319.937   5
 -12  -4  -2 316.357 438.700   1
 -12   4  -2 511.727 369.579   1
 -12  -4  -2 796.173 484.661   7
 -12  -4  -3 811.209 430.063   7
 -12  -4  -4 2196.77 754.174   7
  12   5  -7 875.061 560.360   2
  12  -5  -7 494.537 283.250   2
  12   5  -6 324.956 313.109   2
  12  -5  -6 185.368 410.374   2
  12   5  -5 10483.8 1436.58   2
  12  -5  -5 9764.43 1369.70   2
  12  -5  -4 2470.15 795.662   2
  12   5  -4 1461.78 619.209   2
  12  -5  -3 96.3339 296.671   2
  12   5  -3 90.4301 322.302   2
  12  -5  -2 1849.71 617.429   2
  12   5  -2 3583.69 819.394   2
  12   5  -1 5416.01 983.341   6
 -12  -5   1 5880.65 1036.42   1
 -12   5   1 6109.66 1044.49   1
  12   5   0 159.730 298.169   6
 -12  -5   0-53.7652 429.540   1
 -12   5   0 176.783 259.397   1
 -12  -5  -1 1181.27 517.057   1
 -12   5  -1 908.967 424.524   1
  12   5   1 632.508 405.572   6
  12   5   2 4124.23 820.775   6
  12  -5   2 4875.20 964.743   5
 -12  -5  -2 4873.16 1027.44   1
 -12   5  -2 4156.99 979.323   1
 -12  -5  -2 3391.70 827.306   7
 -12  -5  -3 1339.38 610.198   7
  12  -6  -7 120.990 327.746   2
  12   6  -6 2940.89 800.532   2
  12  -6  -6 4424.96 976.448   2
  12  -6  -5 4923.78 995.295   2
  12   6  -5 3807.22 917.007   2
  12  -6  -4 10963.5 1425.67   2
  12   6  -4 10070.3 1374.40   2
  12  -6  -3 4136.07 900.453   2
  12   6  -3 6034.72 1087.65   2
  12  -6  -2 1418.42 520.735   2
  12   6  -2 1492.64 565.398   2
 -12   6   1 1324.33 551.954   1
  12   6  -1 1362.04 585.954   6
 -12  -6   1 1358.25 494.614   1
  12   6   0 98.3000 300.401   6
 -12  -6   0 653.726 469.197   1
 -12   6   0 53.3934 258.462   1
 -12  -6  -1 12962.8 1596.92   1
  12   6   1 9986.34 1334.73   6
  12  -6   1 11356.9 1441.29   5
 -12   6  -1 14368.5 1689.27   1
  12   6   2 1122.65 503.981   6
  12  -6   2 1167.16 486.129   5
 -12  -6  -2 731.628 479.648   1
 -12   6  -2 1614.69 651.749   1
 -12  -6  -3 6599.49 1238.88   7
  12   7  -6 3704.34 836.962   2
  12  -7  -6 2706.86 731.146   2
  12  -7  -5 3744.56 880.484   2
  12   7  -5 2327.72 699.795   2
  12  -7  -4 13052.9 1551.33   2
  12   7  -4 13768.4 1589.60   2
  12  -7  -3 28.5019 250.106   2
  12   7  -3 353.916 356.131   2
  12  -7  -2 6444.30 1103.75   2
  12   7  -2 9980.36 1321.50   2
  12   7  -1 1459.32 551.335   6
  12   7   0 1035.28 575.208   6
 -12  -7   0 185.658 294.479   1
 -12   7   0 307.253 411.821   1
  12   7   1 17.5240 345.701   6
 -12  -7  -1 68.8238 271.372   1
 -12   7  -1-690.403 424.770   1
  12  -7   1 254.878 293.838   5
  12   7   2 7909.62 1215.15   6
  12  -7   2 6750.81 1132.70   5
 -12  -7  -2 8882.06 1373.26   1
 -12   7  -2 7143.54 1227.90   1
  12  -7   3-72.5581 305.979   5
 -12  -7  -3 831.884 466.961   7
  12   8  -6 263.476 361.133   2
  12  -8  -6-218.908 369.706   2
  12  -8  -5 1824.40 586.116   2
  12   8  -5 2522.37 690.834   2
  12  -8  -4 255.415 384.693   2
  12   8  -4 112.168 290.792   2
  12  -8  -3 2120.73 634.770   2
  12   8  -3 1687.31 602.644   2
  12  -8  -2 6474.89 1080.63   2
  12   8  -2 7204.13 1150.42   2
  12   8  -1 402.524 312.473   6
  12   8   0 795.403 520.515   6
 -12  -8   0 423.142 384.792   1
 -12   8   0 620.587 489.801   1
  12   8   1 9335.91 1346.72   6
  12  -8   1 9773.35 1395.03   5
 -12  -8  -1 10773.1 1477.77   1
 -12   8  -1 11272.4 1483.88   1
  12   8   2-62.5979 334.058   6
  12  -8   2 1094.82 515.623   5
 -12  -8  -2 251.918 346.229   1
 -12   8  -2 1743.51 693.093   1
  12   9  -6 1764.23 647.084   2
  12  -9  -6 1436.42 625.793   2
  12  -9  -5 169.803 326.110   2
  12   9  -5 80.2305 437.970   2
  12  -9  -4 2093.36 681.103   2
  12   9  -4 3398.69 849.299   2
  12  -9  -3 3094.32 785.297   2
  12   9  -3 3688.23 858.413   2
  12  -9  -2 795.102 509.083   2
  12   9  -2 401.868 438.025   2
  12   9  -2 391.307 382.145   6
  12   9  -1 7463.38 1228.05   6
 -12  -9   0 3221.41 793.011   1
 -12   9   0 3119.90 818.320   1
  12   9   0 1630.66 596.497   6
  12  -9   0 2615.20 785.981   5
  12   9   1 930.695 540.419   6
  12  -9   1 378.071 320.249   5
 -12  -9  -1 321.206 272.177   1
 -12   9  -1-73.5294 279.835   1
  12   9   2 4892.82 1043.59   6
 -12  -9  -2 5981.11 1138.55   1
 -12   9  -2 8656.91 1364.21   1
  12  10  -6 62.0969 279.947   2
  12 -10  -6-160.614 255.315   2
  12 -10  -5 847.668 514.465   2
  12  10  -5 832.797 430.184   2
  12 -10  -4 385.874 322.683   2
  12  10  -4 213.627 290.723   2
  12 -10  -3 1099.30 539.191   2
  12  10  -3 1003.96 512.347   2
  12  10  -2 4757.49 1012.64   6
  12  10  -1 987.920 571.935   6
  12 -10  -1 2341.90 792.759   5
 -12  10   0 1218.36 471.672   1
  12  10   0 1166.58 534.986   6
  12 -10   0 579.882 420.710   5
 -12 -10   0 889.106 395.933   1
  12  10   1 4141.70 938.035   6
 -12 -10  -1 4064.32 921.957   1
 -12  10  -1 4791.59 978.163   1
  12 -11  -6 1021.59 507.094   2
  12  11  -6-337.452 434.813   2
  12 -11  -5 634.707 443.369   2
  12  11  -5 642.398 477.511   2
  12 -11  -4 2211.91 698.713   2
  12  11  -4 1755.44 654.613   2
  12 -11  -3 426.324 346.418   2
  12  11  -3 220.861 267.404   2
  12  11  -2 2321.94 793.291   6
  12  11  -1 2066.70 712.179   6
 -12 -11  -1-126.818 416.576   1
 -12  11  -1 607.416 404.426   1
  12  12  -5-65.9221 294.624   2
  12  12  -4-103.176 301.435   2
  12  12  -3 371.983 309.561   2
  13   0  -6 534.241 508.283   2
  13   0  -5 603.813 499.027   2
  13   0  -4 2884.56 840.765   2
  13   0  -3-264.577 368.030   2
  13   0  -2 13013.2 1633.44   2
 -13   0   1 399.560 347.600   1
 -13   0   0 2199.94 682.180   1
 -13   0  -1 289.559 441.597   1
  13   1  -6 344.708 519.217   2
  13  -1  -6 615.608 628.776   2
  13  -1  -5-21.1293 337.778   2
  13   1  -5 868.005 613.059   2
  13  -1  -4 1003.36 519.425   2
  13   1  -4 548.124 404.692   2
  13  -1  -3 8640.73 1337.45   2
  13   1  -3 6997.79 1198.55   2
  13  -1  -2 92.5352 389.839   2
  13   1  -2 775.428 535.190   2
  13   1  -1 2620.93 650.429   6
 -13  -1   1 4040.71 938.061   1
 -13   1   1 2701.83 750.566   1
 -13  -1   0 66.3569 327.325   1
 -13   1   0-1257.67 562.607   1
 -13  -1  -1 13006.0 1654.81   1
 -13   1  -1 13499.1 1726.87   1
  13   2  -6 1115.20 602.730   2
  13  -2  -6-132.131 300.078   2
  13  -2  -5 1287.85 539.295   2
  13   2  -5 1127.08 622.928   2
  13  -2  -4 992.545 585.218   2
  13   2  -4 1415.64 571.414   2
  13  -2  -3-12.3288 354.516   2
  13   2  -3-147.291 274.007   2
  13  -2  -2 12173.9 1572.04   2
  13   2  -2 14062.5 1676.21   2
  13   2  -1 369.011 355.235   6
 -13  -2   1 189.422 347.073   1
 -13   2   1-31.1178 355.265   1
 -13  -2   0-111.766 450.864   1
 -13   2   0-360.831 399.883   1
 -13  -2  -1 935.349 625.518   1
 -13   2  -1 93.9935 282.775   1
  13   3  -6 644.714 508.174   2
  13  -3  -6 98.9762 377.883   2
  13  -3  -5 2262.50 778.769   2
  13   3  -5 2317.32 752.979   2
  13  -3  -4 780.394 483.020   2
  13   3  -4 1312.17 568.873   2
  13  -3  -3 2814.09 856.085   2
  13   3  -3 1565.67 581.014   2
  13  -3  -2-158.518 415.770   2
  13   3  -2-99.0348 289.637   2
  13   3  -1 7925.93 1127.99   6
 -13  -3   1 6255.48 1129.45   1
 -13   3   1 7677.15 1238.76   1
  13   3   0 405.437 405.063   6
 -13  -3   0 22.9297 205.231   1
 -13   3   0-229.274 309.841   1
 -13  -3  -1 1394.47 508.037   1
 -13   3  -1 664.198 433.826   1
  13   4  -6 2344.75 769.556   2
  13  -4  -6 1929.51 698.635   2
  13  -4  -5 200.099 470.093   2
  13   4  -5 1387.87 576.698   2
  13  -4  -4 218.575 330.395   2
  13   4  -4 857.986 562.365   2
  13  -4  -3-1.94872 287.161   2
  13   4  -3-379.597 470.348   2
  13  -4  -2 15576.4 1739.78   2
  13   4  -2 16096.9 1789.75   2
  13   4  -1 143.488 242.768   6
 -13  -4   1 492.034 529.518   1
 -13   4   1 122.815 371.154   1
 -13  -4   0 953.707 522.012   1
 -13   4   0 1923.16 636.121   1
  13   4   0 1158.44 491.843   6
 -13  -4  -1 583.033 464.301   1
 -13   4  -1 225.910 293.668   1
  13  -4   2-319.084 378.841   5
  13  -5  -6 3744.59 951.574   2
  13  -5  -5 1056.54 594.130   2
  13   5  -5 794.831 579.982   2
  13  -5  -4 2700.08 845.364   2
  13   5  -4 3824.05 903.910   2
  13  -5  -3 6296.34 1130.07   2
  13   5  -3 7318.54 1216.37   2
  13  -5  -2-182.883 382.016   2
  13   5  -2 624.497 479.016   2
  13   5  -1 11397.0 1430.35   6
  13   5   0 2623.57 688.304   6
 -13  -5   0 2112.92 680.339   1
 -13   5   0 1773.29 669.110   1
  13   5   1 65.1704 214.931   6
 -13  -5  -1 473.624 485.361   1
 -13   5  -1 339.326 517.462   1
  13  -5   2 2987.85 775.730   5
  13  -6  -5 4244.94 1002.23   2
  13   6  -5 5731.99 1114.41   2
  13  -6  -4-4.65258 349.112   2
  13   6  -4 481.549 446.697   2
  13  -6  -3 213.396 362.320   2
  13   6  -3 435.430 326.347   2
  13  -6  -2 9590.50 1405.04   2
  13   6  -2 10837.4 1481.84   2
  13   6  -1 5977.49 1064.67   6
  13   6   0-40.0350 283.942   6
 -13  -6   0-443.952 461.143   1
 -13   6   0 351.640 329.409   1
  13   6   1 5607.18 1026.91   6
  13  -6   1 5502.67 1075.45   5
  13  -6   2 575.342 495.975   5
  13  -7  -5 955.871 503.694   2
  13   7  -5 739.986 375.457   2
  13  -7  -4-402.484 426.736   2
  13   7  -4 417.946 357.580   2
  13  -7  -3-90.2506 336.118   2
  13   7  -3 650.781 446.210   2
  13  -7  -2 6036.81 1132.07   2
  13   7  -2 4544.86 993.369   2
  13   7  -1 1854.92 678.392   6
  13   7   0 8722.65 1299.92   6
 -13  -7   0 7906.82 1280.20   1
 -13   7   0 8238.64 1271.24   1
  13   7   1 970.929 530.046   6
  13  -7   1-39.8094 310.476   5
  13   7   2 2808.93 776.125   6
  13  -8  -5 2261.09 746.450   2
  13   8  -5 1813.74 754.677   2
  13  -8  -4 65.0775 351.871   2
  13   8  -4 433.681 407.240   2
  13  -8  -3 607.047 384.285   2
  13   8  -3-285.946 426.044   2
  13   8  -2 3257.87 855.080   6
  13   8  -1 2109.89 669.337   6
  13   8   0-446.199 288.503   6
 -13  -8   0-338.315 502.401   1
 -13   8   0-326.074 415.785   1
  13   8   1 3388.16 871.728   6
  13  -9  -5 545.728 352.508   2
  13   9  -5 1099.30 597.409   2
  13  -9  -4 816.418 503.773   2
  13   9  -4 225.311 433.542   2
  13  -9  -3 48.0465 276.631   2
  13   9  -3 140.074 338.813   2
  13   9  -2 2157.69 725.505   6
  13   9  -1 79.7541 429.930   6
 -13  -9   0 448.008 359.745   1
  13   9   0 2565.59 765.256   6
 -13   9   0 1939.70 732.436   1
  13 -10  -5 203.439 287.295   2
  13 -10  -4-90.1530 303.008   2
  13  10  -4 255.040 269.111   2
  13 -10  -3 396.720 291.972   2
  13  10  -3 2472.65 732.550   2
 -13 -10   0 1831.94 650.507   1
  13 -11  -4 129.621 306.357   2
  13  11  -4 388.297 294.393   2
  13 -11  -3 181.386 339.516   2
  13  11  -3 406.570 455.556   2
  13  12  -4-321.810 362.497   2
  14   0  -4 71.7516 261.024   2
  14   0  -3 752.198 471.666   2
  14   0  -2 522.738 540.138   2
 -14   0   1 512.412 459.159   1
  14  -1  -4-733.648 575.395   2
  14   1  -4-396.270 430.015   2
  14  -1  -3 3.55917 277.813   2
  14   1  -3 534.155 509.027   2
  14  -1  -2 511.486 356.455   2
  14   1  -2-663.427 604.207   2
 -14  -1   1 100.563 273.152   1
 -14   1   1 377.585 353.344   1
  14  -2  -4 1085.05 628.073   2
  14   2  -4-27.3457 372.505   2
  14  -2  -3 909.735 610.245   2
  14   2  -3 772.315 551.578   2
  14  -2  -2 1146.53 734.085   2
  14   2  -2 784.440 646.242   2
 -14  -2   1 1704.15 659.451   1
  14  -3  -4-36.0736 398.363   2
  14   3  -4 117.998 361.173   2
  14  -3  -3 3083.19 853.724   2
  14   3  -3 2373.25 783.146   2
  14  -3  -2 515.141 465.350   2
  14   3  -2 1908.65 706.390   2
  14   3  -1 439.060 357.092   6
  14  -4  -4 6427.07 1311.21   2
  14  -4  -3 151.114 306.628   2
  14   4  -3-68.8172 467.969   2
  14  -4  -2 5832.50 1162.81   2
  14   4  -2 6403.62 1216.11   2
  14   4  -1 508.580 376.752   6
  14  -5  -3 4804.69 1038.83   2
  14   5  -3 3843.51 911.904   2
  14   5  -2 3452.65 876.095   6
  14   5  -1 95.5434 277.828   6
  14  -6  -3 3107.07 784.487   2
  14   6  -2 1393.30 595.751   6
  14   6  -1 1242.86 538.854   6
  14   6   0 3749.56 875.690   6
  14   7  -2 2834.21 844.278   6
  14   7  -1 73.5649 297.321   6
  14   7   0-801.414 440.242   6
  15   4  -2 1863.59 712.686   6
  15   5  -2 884.507 477.291   6
   0   0   0    0.00    0.00   0
TITL shI_4981_OlVi_auto in P2(1)/c
REM P2(1)/c (#14 in standard setting)
CELL 0.71073  11.393361  15.982180   7.649828  90.0000 106.2261  90.0000
ZERR    3.00   0.000417   0.000466   0.000305   0.0000   0.0039   0.0000
LATT  1
SYMM -x, y+1/2,-z+1/2
SFAC C H N O Cl Cu
UNIT 45.00 45.00 18.00 6.00 6.00 3.00
TREF
HKLF 4
END
;
_shelx_hkl_checksum     98362
_shelx_res_file
;
TITL shi_4981_olvi_auto_a.res in P2(1)/c
    shi_4981_olvi_auto.res
    created by SHELXL-2018/3 at 18:42:59 on 08-Oct-2021
REM Old TITL shI_4981_OlVi_auto in P2(1)/c
REM SHELXT solution in P2(1)/c: R1 0.107, Rweak 0.246, Alpha 0.025
REM <I/s> 1.008 for 114 systematic absences, Orientation as input
REM Formula found by SHELXT: C9 N3 O2 Cl2 Cu
CELL 0.71073 11.3934 15.9822 7.6498 90 106.226 90
ZERR 2 0.0004 0.0005 0.0003 0 0.004 0
LATT 1
SYMM -X,0.5+Y,0.5-Z
SFAC C H Cl Cu N O
UNIT 36 52 8 4 12 8
EQIV $1 1-X,1-Y,2-Z
L.S. 12
PLAN  4
SIZE 0.1 0.2 0.45
CONF
BIND O1 Cu1
BIND Cu1 Cl1_$1
MORE -1
BOND $H
fmap 2
acta
SHEL 999 0.75
OMIT 0 5 1
OMIT 3 1 1
OMIT 6 2 0
OMIT 0 3 1
OMIT -5 5 1
OMIT -1 2 1
OMIT 1 2 3
REM <olex2.extras>
REM <HklSrc "%.\\shi_4981_olvi_auto.hkl">
REM </olex2.extras>
WGHT    0.033800    0.250000
FVAR       5.14663
CU1   4    0.329459    0.478820    0.912899    11.00000    0.03793    0.03067 =
         0.03760   -0.00063    0.00486    0.00332
CL1   3    0.450998    0.487156    1.201888    11.00000    0.05039    0.04256 =
         0.03587    0.00394    0.00491    0.00074
CL2   3    0.238099    0.601383    0.938373    11.00000    0.04484    0.03780 =
         0.05589   -0.00217    0.00743    0.00945
O1    6    0.146909    0.383247    0.941069    11.00000    0.04913    0.04145 =
         0.06369   -0.00335    0.02245    0.00518
O2    6    0.121448    0.244990    0.961010    11.00000    0.03506    0.04516 =
         0.06416    0.00254    0.01899   -0.00286
N1    5    0.375578    0.357201    0.905781    11.00000    0.03047    0.03119 =
         0.04493   -0.00208    0.00881   -0.00112
N2    5    0.484094    0.324288    0.913093    11.00000    0.03285    0.03530 =
         0.05444   -0.00574    0.01333   -0.00479
AFIX  44
H2    2    0.540675    0.350948    0.902063    11.00000   -1.20000
AFIX   0
N3    5    0.241250    0.476711    0.641829    11.00000    0.04709    0.04248 =
         0.04309   -0.00289    0.00773    0.00533
C1    1    0.487948    0.240995    0.941166    11.00000    0.03824    0.03007 =
         0.05258   -0.00745    0.00742    0.00063
C2    1    0.602089    0.191593    0.959090    11.00000    0.04417    0.04626 =
         0.09376   -0.01497    0.01213    0.00620
AFIX 137
H2A   2    0.624715    0.194792    0.847440    11.00000   -1.50000
H2B   2    0.588090    0.134232    0.984660    11.00000   -1.50000
H2C   2    0.666779    0.214025    1.056683    11.00000   -1.50000
AFIX   0
C3    1    0.374671    0.219060    0.951046    11.00000    0.03986    0.03109 =
         0.05165   -0.00034    0.00851   -0.00413
AFIX  43
H3    2    0.347635    0.165569    0.967998    11.00000   -1.20000
AFIX   0
C4    1    0.307451    0.292790    0.930673    11.00000    0.03383    0.03289 =
         0.03825   -0.00367    0.00689   -0.00319
C5    1    0.184832    0.312774    0.943309    11.00000    0.03697    0.03854 =
         0.03682   -0.00341    0.01005   -0.00398
C6    1    0.002087    0.259485    0.987700    11.00000    0.04224    0.07254 =
         0.05928    0.00572    0.02087    0.00656
AFIX  23
H6A   2   -0.049565    0.289751    0.884815    11.00000   -1.20000
H6B   2    0.009748    0.292321    1.096964    11.00000   -1.20000
AFIX   0
C7    1   -0.052209    0.176059    1.005227    11.00000    0.04160    0.08376 =
         0.06236   -0.00329    0.01561   -0.01893
AFIX 137
H7A   2   -0.071569    0.147755    0.890001    11.00000   -1.50000
H7B   2   -0.125387    0.183416    1.042309    11.00000   -1.50000
H7C   2    0.005383    0.143312    1.094653    11.00000   -1.50000
AFIX   0
C8    1    0.195520    0.480971    0.491603    11.00000    0.04638    0.03907 =
         0.04059   -0.00441    0.01360    0.00573
C9    1    0.137259    0.486336    0.298756    11.00000    0.08980    0.08271 =
         0.03789   -0.00224    0.01333    0.01029
AFIX 137
H9A   2    0.150266    0.435166    0.241128    11.00000   -1.50000
H9B   2    0.171560    0.532163    0.248413    11.00000   -1.50000
H9C   2    0.051142    0.495250    0.278268    11.00000   -1.50000
AFIX   0
HKLF 4
REM  shi_4981_olvi_auto_a.res in P2(1)/c
REM wR2 = 0.0830, GooF = S = 1.042, Restrained GooF = 1.042 for all data
REM R1 = 0.0359 for 2380 Fo > 4sig(Fo) and 0.0518 for all 3062 data
REM 158 parameters refined using 0 restraints
END
WGHT      0.0338      0.2500
REM Highest difference peak  0.302,  deepest hole -0.342,  1-sigma level  0.065
Q1    1   0.3244  0.3165  0.8808  11.00000  0.05    0.30
Q2    1   0.3247  0.2574  0.9157  11.00000  0.05    0.29
Q3    1   0.0795  0.4443  0.2468  11.00000  0.05    0.29
Q4    1   0.2425  0.3025  0.8728  11.00000  0.05    0.28
;
_shelx_res_checksum     61306
