# Supplementary material for: Crystal structure and Hirshfeld surface analysis of di-μ-chlorido-bis­[(aceto­nitrile-κN)chlorido­(ethyl 5-methyl-1H-pyrazole-3-carboxyl­ate-κ2 N 2,O)copper(II)]
Source: Acta Crystallogr E Crystallogr Commun. 2021 Oct 26;77(Pt 11):1153–7. doi: 10.1107/S2056989021010653 (PMC8587973; doi:10.1107/S2056989021010653)
Supplement: Supplementary file 2 [file e-77-01153-Isup2.hkl]

data_I                                                                          
_shelx_title ' shi_4981_olvi_auto_a.res in P2(1)/c'                             
_shelx_refln_list_code          4                                               
_shelx_F_calc_maximum      195.78                                               
_exptl_crystal_F_000       668.00                                               
_reflns_d_resolution_high  0.7503                                               
                                                                                
loop_                                                                           
 _space_group_symop_operation_xyz                                               
 'x, y, z'                                                                      
 '-x, y+1/2, -z+1/2'                                                            
 '-x, -y, -z'                                                                   
 'x, -y-1/2, z-1/2'                                                             
                                                                                
_cell_length_a    11.3934                                                       
_cell_length_b    15.9822                                                       
_cell_length_c     7.6498                                                       
_cell_angle_alpha  90.000                                                       
_cell_angle_beta  106.226                                                       
_cell_angle_gamma  90.000                                                       
                                                                                
_shelx_F_squared_multiplier     1.000                                           
                                                                                
loop_                                                                           
 _refln_index_h                                                                 
 _refln_index_k                                                                 
 _refln_index_l                                                                 
 _refln_F_squared_calc                                                          
 _refln_F_squared_meas                                                          
 _refln_F_squared_sigma                                                         
 _refln_observed_status                                                         
   1   0   0       8969.94       6654.32      1076.85 o                         
   2   0   0       2355.59       2493.84        77.57 o                         
   3   0   0        176.68        183.64        10.68 o                         
   4   0   0         96.26        114.86         8.17 o                         
   5   0   0        477.25        458.40        16.17 o                         
   6   0   0       4277.30       4387.06        62.07 o                         
   7   0   0        561.04        584.98        24.53 o                         
   8   0   0          5.93          6.00         3.94 o                         
   9   0   0       2674.21       2628.50        55.38 o                         
  10   0   0        563.66        585.96        39.25 o                         
  11   0   0        537.53        557.56        36.92 o                         
  12   0   0        171.66        295.65        44.29 o                         
  13   0   0        105.38         83.05        25.75 o                         
   1   1   0       4562.94       4366.54        51.21 o                         
   2   1   0         42.67         45.78         2.82 o                         
   3   1   0       1503.44       1485.48        20.81 o                         
   4   1   0         49.35         58.65         4.88 o                         
   5   1   0       4832.49       4978.54        42.17 o                         
   6   1   0       1295.72       1317.66        24.01 o                         
   7   1   0        693.80        687.13        18.78 o                         
   8   1   0         61.02         65.50         6.65 o                         
   9   1   0         31.58         37.76         7.05 o                         
  10   1   0         71.12         74.57         9.55 o                         
  11   1   0        306.01        271.24        18.23 o                         
  12   1   0          4.66         -3.28         6.01 o                         
  13   1   0          0.10        -15.88        24.99 o                         
   0   2   0       5199.06       5184.51        42.16 o                         
   1   2   0       4782.01       4803.58        29.91 o                         
   2   2   0      12800.90      11817.80        58.85 o                         
   3   2   0        462.43        419.99         7.82 o                         
   4   2   0         25.51         45.71         4.02 o                         
   5   2   0        579.83        499.52        13.40 o                         
   7   2   0         78.22         83.85         6.56 o                         
   8   2   0       3103.42       3026.33        48.94 o                         
   9   2   0       3989.29       3865.40        63.40 o                         
  10   2   0       1610.87       1561.63        40.62 o                         
  11   2   0         79.53         70.71        12.30 o                         
  12   2   0        284.92        260.64        23.38 o                         
  13   2   0          5.83         -9.20        11.29 o                         
   1   3   0        131.14        149.61         2.50 o                         
   2   3   0       1419.14       1343.50        13.63 o                         
   3   3   0       1597.67       1617.92        19.92 o                         
   4   3   0        341.70        347.36         7.77 o                         
   5   3   0       2078.15       1996.33        26.98 o                         
   6   3   0         38.66         23.81         4.27 o                         
   7   3   0       1730.19       1708.70        28.84 o                         
   8   3   0         29.71         33.80         5.60 o                         
   9   3   0        219.01        230.68        12.32 o                         
  10   3   0          1.51          8.04         5.35 o                         
  11   3   0        114.44         64.84        11.68 o                         
  12   3   0         13.14         13.30         6.17 o                         
  13   3   0          0.34          1.33         5.95 o                         
   0   4   0      28629.62      25468.28       114.96 o                         
   1   4   0       4508.05       4514.94        27.13 o                         
   2   4   0        650.19        642.84         7.45 o                         
   3   4   0       2241.07       2013.86        18.70 o                         
   4   4   0        626.33        543.25        11.03 o                         
   5   4   0       2924.82       3085.82        31.00 o                         
   6   4   0       4864.41       4714.63        54.40 o                         
   7   4   0         29.81         27.98         4.05 o                         
   8   4   0       1782.23       1785.32        39.04 o                         
   9   4   0       2532.17       2510.18        37.87 o                         
  10   4   0          2.30          3.97         5.75 o                         
  11   4   0          1.09          6.36         6.57 o                         
  12   4   0         38.35         39.37        10.16 o                         
  13   4   0         47.13         49.32        11.78 o                         
   1   5   0       7598.58       7584.93        34.41 o                         
   2   5   0        755.89        766.48         8.80 o                         
   3   5   0        173.16        178.28         4.46 o                         
   4   5   0       1472.71       1369.85        17.51 o                         
   5   5   0         24.79         17.95         2.64 o                         
   6   5   0        605.98        617.16        19.70 o                         
   7   5   0        783.66        764.04        30.64 o                         
   8   5   0        649.09        627.47        20.08 o                         
   9   5   0          2.48          4.20         3.23 o                         
  10   5   0        740.57        783.27        37.50 o                         
  11   5   0         88.64         94.94        14.21 o                         
  12   5   0          4.90          4.32         6.72 o                         
  13   5   0         71.02         83.15        14.80 o                         
   0   6   0      11576.40      10998.25        73.30 o                         
   1   6   0       7539.97       7799.18        45.51 o                         
   2   6   0        181.80        169.34         4.69 o                         
   3   6   0       1422.62       1350.40        14.37 o                         
   4   6   0        797.86        787.89        11.55 o                         
   5   6   0        316.68        267.20         9.68 o                         
   6   6   0       1814.66       1622.64        54.80 o                         
   7   6   0        128.88        117.53        12.53 o                         
   8   6   0       2893.73       2850.30        39.45 o                         
   9   6   0        181.44        173.95        17.28 o                         
  10   6   0        153.70        163.24        17.30 o                         
  11   6   0         13.88          1.83        13.83 o                         
  12   6   0          4.53          7.80         6.83 o                         
  13   6   0         20.66         -0.16         7.40 o                         
   1   7   0      10541.76      10524.24        54.29 o                         
   2   7   0       5190.61       5039.83        26.90 o                         
   3   7   0       4712.57       4922.93        50.96 o                         
   4   7   0        171.25        142.70         5.22 o                         
   5   7   0        241.86        258.12         7.02 o                         
   6   7   0          0.51          2.30         3.05 o                         
   7   7   0       1349.91       1309.58        56.66 o                         
   8   7   0       2320.83       2210.83        57.02 o                         
   9   7   0          0.23          1.84         5.32 o                         
  10   7   0        515.97        517.61        31.26 o                         
  11   7   0        398.34        415.65        29.26 o                         
  12   7   0         22.30         15.86         8.56 o                         
  13   7   0        296.72        313.28        27.98 o                         
   0   8   0      11091.48      11370.76       113.54 o                         
   1   8   0        291.89        288.49         9.65 o                         
   2   8   0        137.24        130.60         6.00 o                         
   3   8   0          2.98          4.51         1.16 o                         
   4   8   0        108.14        126.15         5.51 o                         
   5   8   0        311.10        305.17        10.79 o                         
   6   8   0        309.82        299.55        16.18 o                         
   7   8   0         74.67         82.66         9.67 o                         
   8   8   0         78.39         92.83        12.61 o                         
   9   8   0       1281.34       1268.26        46.60 o                         
  10   8   0        456.15        481.65        30.46 o                         
  11   8   0          0.56          5.58         7.00 o                         
  12   8   0         18.62         22.41         9.88 o                         
  13   8   0          6.05         -8.09         8.09 o                         
   1   9   0      11948.94      11981.61        91.77 o                         
   2   9   0       2466.62       2319.47        34.58 o                         
   3   9   0        239.41        262.21         8.57 o                         
   4   9   0        437.74        405.21        12.31 o                         
   5   9   0        290.96        296.99        11.78 o                         
   6   9   0         52.63         43.81         6.02 o                         
   7   9   0        276.18        274.69        17.00 o                         
   8   9   0       1270.74       1241.32        38.41 o                         
   9   9   0        141.41        136.06        14.59 o                         
  10   9   0        770.76        774.53        34.20 o                         
  11   9   0        163.99        167.60        16.78 o                         
  12   9   0         85.63         99.73        13.77 o                         
  13   9   0         58.50         51.46        23.97 o                         
   0  10   0       4212.19       4103.76        74.05 o                         
   1  10   0        502.46        513.53        21.11 o                         
   2  10   0       1667.98       1776.81        14.19 o                         
   3  10   0         14.90         19.71         4.60 o                         
   4  10   0        319.82        328.29        10.28 o                         
   5  10   0         72.16         73.80         6.27 o                         
   6  10   0        113.49        129.16        11.39 o                         
   7  10   0         18.11         14.36         4.63 o                         
   8  10   0        199.54        178.19        18.74 o                         
   9  10   0        235.70        218.20        22.11 o                         
  10  10   0        254.22        279.93        24.04 o                         
  11  10   0         31.22         17.76        10.99 o                         
  12  10   0         38.09         35.61         8.44 o                         
   1  11   0       3378.21       3441.33        50.65 o                         
   2  11   0       2090.83       2068.40        57.97 o                         
   3  11   0         40.79         33.91         3.98 o                         
   4  11   0        759.71        718.32        18.77 o                         
   5  11   0       1147.96       1138.88        32.45 o                         
   6  11   0        261.25        288.31        16.63 o                         
   7  11   0       3224.53       3146.17        59.00 o                         
   8  11   0        313.76        319.76        27.77 o                         
   9  11   0        186.59        180.57        16.34 o                         
  10  11   0        344.23        367.85        24.34 o                         
  11  11   0        158.37        157.62        16.42 o                         
   0  12   0        368.64        378.66        25.17 o                         
   1  12   0         37.56         44.94         6.97 o                         
   2  12   0        666.27        736.97        46.82 o                         
   3  12   0        589.36        569.06        12.00 o                         
   4  12   0        340.01        306.86        16.66 o                         
   5  12   0         11.86         18.68        11.38 o                         
   6  12   0          1.24          2.85         6.84 o                         
   7  12   0         23.12         16.49        16.33 o                         
   8  12   0         12.02          6.48         5.27 o                         
   9  12   0         99.65         93.20        14.46 o                         
  10  12   0         13.69          8.92        11.74 o                         
  11  12   0          1.42         -2.23         9.78 o                         
   1  13   0        970.59       1025.13        30.29 o                         
   2  13   0        781.66        856.65        40.62 o                         
   3  13   0        388.96        380.44        20.68 o                         
   4  13   0        144.58        129.51        18.33 o                         
   5  13   0        491.88        531.82        38.45 o                         
   6  13   0        897.22        871.41        50.51 o                         
   7  13   0       1942.98       2058.51        80.70 o                         
   8  13   0        560.43        606.16        46.14 o                         
   9  13   0         19.59         19.20        27.51 o                         
  10  13   0        120.52        139.72        28.88 o                         
   0  14   0       1068.03       1056.82        73.05 o                         
   1  14   0        131.08        145.46        12.16 o                         
   2  14   0        355.13        388.16        23.85 o                         
   3  14   0        129.32         95.07        21.33 o                         
   4  14   0        336.61        384.51        46.52 o                         
   5  14   0         81.76         82.85        20.44 o                         
   6  14   0         10.99         11.35         9.93 o                         
   7  14   0         32.25         69.32        17.41 o                         
   8  14   0         53.98         25.63        14.89 o                         
   9  14   0         34.73         32.57        33.44 o                         
   1  15   0       1640.14       1679.93        68.73 o                         
   2  15   0       2522.02       2589.00        80.16 o                         
   3  15   0         21.56         17.49        18.72 o                         
   4  15   0        374.47        337.83        44.74 o                         
   5  15   0         29.87         25.76        10.06 o                         
   6  15   0          0.41          0.54        10.61 o                         
   7  15   0        274.37        265.75        30.82 o                         
   8  15   0        244.04        260.35        50.63 o                         
   9  15   0          0.91         -7.06         9.93 o                         
   0  16   0        232.02        285.23        25.32 o                         
   1  16   0         54.48         86.17        15.80 o                         
   2  16   0        783.96        831.79        47.22 o                         
   3  16   0        660.32        699.07        44.83 o                         
   4  16   0         11.62         -6.43        15.18 o                         
   5  16   0          0.83         -1.77        11.70 o                         
   6  16   0          2.79          7.08        17.01 o                         
   7  16   0        126.52        161.45        25.60 o                         
   8  16   0          7.58         13.20        11.09 o                         
   1  17   0       1514.95       1651.22        53.60 o                         
   2  17   0        118.40        148.23        21.76 o                         
   3  17   0         64.75         98.78        18.30 o                         
   4  17   0          1.98          9.50        22.59 o                         
   5  17   0         20.82         13.88        12.75 o                         
   6  17   0         44.29         45.27        18.88 o                         
   7  17   0        156.42        136.28        24.03 o                         
   0  18   0        351.44        333.32        35.39 o                         
   1  18   0         49.90         45.22        10.80 o                         
   2  18   0         66.44         98.99        18.70 o                         
   3  18   0        232.10        305.56        32.01 o                         
   4  18   0         99.63         74.41        15.87 o                         
   5  18   0         37.05          6.01        17.94 o                         
   6  18   0        197.27        238.40        44.36 o                         
   1  19   0        362.30        380.58        27.47 o                         
   2  19   0        151.36        171.95        37.61 o                         
   3  19   0          4.84         29.58        12.76 o                         
   4  19   0         17.92         11.38         9.60 o                         
   5  19   0          1.09          7.26        15.75 o                         
   0  20   0        103.58         98.48        27.17 o                         
   1  20   0         65.36         78.71        17.27 o                         
   2  20   0          2.46        -19.80        28.90 o                         
   3  20   0        155.80        152.87        24.55 o                         
   4  20   0         80.74         73.08        24.51 o                         
   2  21   0         28.65         33.91        16.08 o                         
 -14   1   1         15.42          8.36         8.16 o                         
 -13   1   1        100.83        115.68        16.44 o                         
 -12   1   1       1067.96       1079.40        42.85 o                         
 -11   1   1         73.74         70.02        11.93 o                         
 -10   1   1       1580.63       1662.25        47.02 o                         
  -9   1   1       2024.81       1984.48        48.02 o                         
  -8   1   1          0.49          0.12         4.96 o                         
  -7   1   1         73.85         92.67         5.84 o                         
  -6   1   1        335.67        345.62        13.59 o                         
  -5   1   1          0.05          5.28         2.03 o                         
  -4   1   1       7362.11       7239.08        52.79 o                         
  -3   1   1      17630.68      17567.12       150.20 o                         
  -2   1   1        575.07        676.18        12.59 o                         
  -1   1   1      20055.42      19581.84        70.26 o                         
   0   1   1      20484.67      20639.34       137.82 o                         
   1   1   1         95.45         93.64         4.26 o                         
   2   1   1       8386.35       8030.76        79.68 o                         
   4   1   1       3317.07       3248.55        37.56 o                         
   5   1   1       6894.27       6630.64       145.73 o                         
   6   1   1       6256.35       6013.88        94.27 o                         
   7   1   1        286.37        286.43        16.00 o                         
   8   1   1        600.74        592.72        21.26 o                         
   9   1   1       1318.10       1285.42        28.71 o                         
  10   1   1          4.12         11.37         3.68 o                         
  11   1   1        639.90        670.39        29.81 o                         
  12   1   1         47.01         46.69        21.37 o                         
  13   1   1        414.82        500.10        45.11 o                         
 -14   2   1         47.35         64.34        24.90 o                         
 -13   2   1          3.84          6.64         7.68 o                         
 -12   2   1          1.45         -4.35         6.67 o                         
 -11   2   1         34.39         27.35         9.53 o                         
 -10   2   1         16.29         16.88         6.12 o                         
  -9   2   1        233.25        221.59        16.78 o                         
  -8   2   1        111.58        102.68        10.37 o                         
  -7   2   1       1531.30       1494.61        30.40 o                         
  -6   2   1        271.97        330.68        10.78 o                         
  -5   2   1       4712.19       4777.28        39.55 o                         
  -4   2   1          0.73          1.96         1.54 o                         
  -3   2   1       9093.34       9520.14        46.34 o                         
  -2   2   1        392.63        430.58         9.01 o                         
   0   2   1        478.36        498.15         7.55 o                         
   1   2   1       1204.38       1160.55        13.57 o                         
   2   2   1        521.53        514.56        12.38 o                         
   3   2   1       3838.78       3952.43        48.38 o                         
   4   2   1       1308.02       1360.29        19.24 o                         
   5   2   1       1544.15       1600.56        23.45 o                         
   6   2   1       1399.61       1433.06        22.48 o                         
   7   2   1       1604.29       1583.62        36.78 o                         
   8   2   1        262.77        244.49        15.62 o                         
   9   2   1         31.88         27.54         4.02 o                         
  10   2   1        136.11        127.36         9.36 o                         
  11   2   1         52.99         60.89        11.98 o                         
  12   2   1          2.49         -0.99         5.96 o                         
  13   2   1          1.60         13.44        15.88 o                         
 -14   3   1          1.53         16.58        13.48 o                         
 -13   3   1        283.11        277.15        25.33 o                         
 -12   3   1        210.63        170.30        19.32 o                         
 -11   3   1         11.34         12.04         5.96 o                         
 -10   3   1       1064.28        998.87        36.70 o                         
  -9   3   1       1808.59       1762.13        57.25 o                         
  -8   3   1        762.04        803.54        20.62 o                         
  -7   3   1         94.77         86.59         5.53 o                         
  -6   3   1         22.52         11.19         2.89 o                         
  -5   3   1         13.90         16.94         3.20 o                         
  -4   3   1      19289.24      19416.28       106.60 o                         
  -3   3   1      32827.83      31153.12       168.16 o                         
  -2   3   1       2677.28       2742.94        24.64 o                         
  -1   3   1       2379.56       2464.26        18.69 o                         
   1   3   1       3065.93       3293.81        23.71 o                         
   2   3   1         47.65         75.23         4.11 o                         
   3   3   1       2891.67       2712.30        28.27 o                         
   4   3   1        604.21        557.49        15.06 o                         
   5   3   1       5901.82       5616.05        65.90 o                         
   6   3   1       2704.66       2491.01        35.84 o                         
   7   3   1         19.90         21.26         4.87 o                         
   8   3   1       1623.30       1595.55        38.63 o                         
   9   3   1        291.12        289.11        13.15 o                         
  10   3   1         34.06         33.29         7.50 o                         
  11   3   1        474.82        429.44        25.10 o                         
  12   3   1         31.50         24.85         8.06 o                         
  13   3   1         47.26         37.77        13.78 o                         
 -14   4   1         20.07         19.20        14.22 o                         
 -13   4   1          3.02          8.03         7.16 o                         
 -12   4   1        184.84        205.37        21.37 o                         
 -11   4   1        273.77        241.07        19.09 o                         
 -10   4   1        153.45        141.06        13.91 o                         
  -9   4   1          8.11          4.86         4.76 o                         
  -8   4   1        211.18        200.78        10.62 o                         
  -7   4   1        307.72        320.21        13.31 o                         
  -6   4   1        236.33        252.00        11.23 o                         
  -5   4   1       2965.93       2947.06        28.93 o                         
  -4   4   1        397.22        385.70         9.55 o                         
  -3   4   1       3659.06       3606.92        26.83 o                         
  -2   4   1       4263.96       4287.57        32.86 o                         
  -1   4   1       1214.83       1319.82        12.98 o                         
   0   4   1        203.10        215.09         4.17 o                         
   1   4   1       1716.46       1906.85        15.99 o                         
   2   4   1        256.91        252.88         9.68 o                         
   3   4   1        515.65        483.54        10.46 o                         
   4   4   1       3211.26       3222.69        35.02 o                         
   5   4   1       1662.26       1657.23        42.17 o                         
   6   4   1       1174.13       1052.93        28.73 o                         
   7   4   1        625.06        598.33        16.23 o                         
   8   4   1         56.67         63.78         7.33 o                         
   9   4   1         45.32         53.21         6.75 o                         
  10   4   1         96.94        111.01        12.32 o                         
  11   4   1          5.63          9.93         6.86 o                         
  12   4   1          1.61          0.18         6.85 o                         
  13   4   1         12.07         13.75         9.37 o                         
 -14   5   1         22.01          3.61        10.49 o                         
 -13   5   1        459.10        430.27        54.00 o                         
 -12   5   1        198.84        219.02        22.24 o                         
 -11   5   1         18.22         21.28         6.72 o                         
 -10   5   1          2.09          4.91         7.17 o                         
  -9   5   1       1830.17       1798.58        46.12 o                         
  -8   5   1       2215.99       2117.31        36.60 o                         
  -7   5   1         65.05         71.43         6.72 o                         
  -6   5   1       3437.68       3609.65        44.02 o                         
  -4   5   1       5507.60       5170.41        41.10 o                         
  -3   5   1      10602.87      10702.68        47.68 o                         
  -2   5   1       3467.44       3609.55        27.20 o                         
  -1   5   1       3265.72       3150.92        23.15 o                         
   1   5   1       2146.15       2221.16        25.00 o                         
   2   5   1         11.76          8.22         1.45 o                         
   3   5   1        878.59        857.72        14.88 o                         
   4   5   1       1874.20       2143.57        25.34 o                         
   5   5   1       8876.89       8559.90        95.99 o                         
   6   5   1       7033.82       6890.13       160.60 o                         
   7   5   1        249.72        263.98        15.91 o                         
   8   5   1       2369.28       2400.46        60.51 o                         
   9   5   1         54.33         46.78         8.17 o                         
  10   5   1        226.32        234.39        18.73 o                         
  11   5   1          2.83          4.29         5.69 o                         
  12   5   1         23.23         33.45         9.63 o                         
  13   5   1         13.21          8.45         6.94 o                         
 -14   6   1         76.21         46.92        20.34 o                         
 -13   6   1        209.90        225.67        40.19 o                         
 -12   6   1         43.90         50.90        11.77 o                         
 -11   6   1        781.20        860.21        41.47 o                         
 -10   6   1        644.56        622.55        29.01 o                         
  -9   6   1          0.95          2.68         4.72 o                         
  -8   6   1       1075.86       1130.79        27.74 o                         
  -7   6   1        266.22        291.98        13.48 o                         
  -6   6   1         19.19         10.69         4.55 o                         
  -5   6   1        152.16        132.81         7.88 o                         
  -4   6   1       4400.23       4528.65        41.65 o                         
  -3   6   1         53.15         64.09         4.18 o                         
  -2   6   1      12702.94      12479.57        63.79 o                         
  -1   6   1       3177.92       3099.63        18.92 o                         
   0   6   1        253.19        223.69         5.59 o                         
   1   6   1       2194.75       2114.56        18.36 o                         
   2   6   1         12.26         12.51         1.65 o                         
   3   6   1       4052.05       4101.98        43.89 o                         
   4   6   1        799.34        772.88        15.26 o                         
   5   6   1        454.75        516.79        16.28 o                         
   6   6   1        544.83        557.66        21.69 o                         
   7   6   1       1893.41       1914.46        40.64 o                         
   8   6   1        219.01        263.15        20.60 o                         
   9   6   1        490.91        473.45        25.17 o                         
  10   6   1        422.31        462.39        30.07 o                         
  11   6   1          0.17         10.16         6.75 o                         
  12   6   1        396.62        456.63        32.63 o                         
  13   6   1        252.93        209.82        28.04 o                         
 -14   7   1          2.85          2.78        11.22 o                         
 -13   7   1         59.45         70.03        25.61 o                         
 -12   7   1         40.86         55.09        20.81 o                         
 -11   7   1          3.85         22.04         9.32 o                         
 -10   7   1        202.23        195.64        15.01 o                         
  -9   7   1         35.36         47.16         7.22 o                         
  -8   7   1         12.43          6.93         4.33 o                         
  -7   7   1         15.10         12.43         3.37 o                         
  -6   7   1         10.90          8.42         3.20 o                         
  -5   7   1        315.21        295.92        10.99 o                         
  -4   7   1       8865.84       8909.58        59.28 o                         
  -3   7   1       2618.03       2421.58        20.94 o                         
  -2   7   1        592.09        681.59         8.75 o                         
  -1   7   1       5491.81       5479.74        45.40 o                         
   0   7   1       2376.41       2430.33        18.20 o                         
   1   7   1       2015.21       2109.18        22.87 o                         
   2   7   1          9.36          5.76         1.88 o                         
   3   7   1        285.32        297.86        10.46 o                         
   4   7   1         63.25         79.17         5.11 o                         
   5   7   1       2754.98       2602.41        38.11 o                         
   6   7   1       1950.00       1837.06        33.35 o                         
   7   7   1        201.15        219.09        12.20 o                         
   8   7   1          4.12          2.36         5.49 o                         
   9   7   1         40.98         40.81         8.21 o                         
  10   7   1         35.23         40.32         7.71 o                         
  11   7   1         11.30         14.78         6.90 o                         
  12   7   1          0.46         -1.39         6.04 o                         
  13   7   1         33.44         12.59        19.08 o                         
 -13   8   1        101.41         79.65        25.27 o                         
 -12   8   1          4.74         15.20        11.80 o                         
 -11   8   1        639.14        687.84        66.98 o                         
 -10   8   1        296.73        330.55        45.08 o                         
  -9   8   1        526.16        495.32        34.47 o                         
  -8   8   1        571.01        508.22        50.13 o                         
  -7   8   1        150.94        152.36        16.68 o                         
  -6   8   1        427.41        395.08        24.70 o                         
  -5   8   1        208.54        231.04         9.33 o                         
  -4   8   1       1122.36       1074.95        17.77 o                         
  -3   8   1       1607.26       1716.62        18.93 o                         
  -2   8   1      10426.60      10166.58        70.00 o                         
  -1   8   1       3242.82       3201.36        21.21 o                         
   0   8   1       1626.07       1654.50        15.18 o                         
   1   8   1       5849.17       5673.89        33.00 o                         
   2   8   1        228.20        262.51         6.35 o                         
   3   8   1       1300.77       1244.17        23.42 o                         
   4   8   1       1062.15        960.73        24.20 o                         
   5   8   1         19.49          8.15         4.06 o                         
   6   8   1         57.81         51.06         6.89 o                         
   7   8   1       1191.57       1117.44        32.27 o                         
   8   8   1       1472.13       1429.54        42.19 o                         
   9   8   1         43.95         33.70         7.76 o                         
  10   8   1        275.73        260.93        20.05 o                         
  11   8   1          1.32         -5.55         6.54 o                         
  12   8   1        372.20        388.30        26.85 o                         
  13   8   1         87.16        127.91        32.91 o                         
 -13   9   1          0.27          3.01        16.23 o                         
 -12   9   1        209.08        281.77        46.36 o                         
 -11   9   1         18.01         20.61        15.34 o                         
 -10   9   1        795.39        741.36        69.82 o                         
  -9   9   1        505.46        425.56        50.99 o                         
  -8   9   1         59.57         36.21         8.32 o                         
  -7   9   1        242.75        220.72        36.37 o                         
  -6   9   1        257.18        236.06        12.53 o                         
  -5   9   1        175.41        174.55         8.33 o                         
  -4   9   1        288.58        317.76         9.06 o                         
  -3   9   1       3265.50       3321.69        26.80 o                         
  -2   9   1       1228.41       1274.85        23.43 o                         
  -1   9   1          5.89          7.75         1.77 o                         
   0   9   1       1967.41       1875.85        31.04 o                         
   1   9   1        634.40        625.14         8.88 o                         
   2   9   1        688.75        693.31        11.07 o                         
   3   9   1         40.48         41.99         5.24 o                         
   4   9   1       1254.81       1309.16        28.67 o                         
   5   9   1        373.38        353.48        16.29 o                         
   6   9   1        108.93         85.59         9.76 o                         
   7   9   1         10.68          5.62         4.79 o                         
   8   9   1         23.62         30.53         8.91 o                         
   9   9   1        265.14        266.68        19.69 o                         
  10   9   1         38.77         50.68        10.13 o                         
  11   9   1        273.41        280.39        22.17 o                         
  12   9   1         24.49         11.80         6.01 o                         
 -12  10   1         52.57         58.72        25.56 o                         
 -11  10   1        737.43        694.97        50.85 o                         
 -10  10   1        690.37        649.70        46.93 o                         
  -9  10   1          2.21         -5.77        16.14 o                         
  -8  10   1        418.33        391.33        56.86 o                         
  -7  10   1        460.57        497.37        22.87 o                         
  -6  10   1          1.45         -1.53         4.34 o                         
  -5  10   1       2410.60       2440.98        29.91 o                         
  -4  10   1        775.94        795.29        14.60 o                         
  -3  10   1       2033.02       1972.15        26.76 o                         
  -2  10   1       7567.61       7302.22        33.70 o                         
  -1  10   1       1255.81       1249.71        36.46 o                         
   0  10   1        147.36        132.30         8.95 o                         
   1  10   1        506.84        498.74         7.32 o                         
   2  10   1         19.15         20.46         2.04 o                         
   3  10   1       1823.34       1798.70        21.02 o                         
   4  10   1       3181.92       3189.69        38.11 o                         
   5  10   1        823.08        802.63        30.24 o                         
   6  10   1       1189.59       1174.67        34.83 o                         
   7  10   1       1518.82       1481.81        41.80 o                         
   8  10   1        133.12        130.07        19.12 o                         
   9  10   1        219.39        240.67        18.78 o                         
  10  10   1        466.86        438.32        26.42 o                         
  11  10   1          0.60          3.93         5.24 o                         
  12  10   1        152.98        163.87        20.60 o                         
 -12  11   1         54.94         78.02        26.89 o                         
 -11  11   1          5.73         -2.27         7.62 o                         
 -10  11   1         51.51         54.27        15.74 o                         
  -9  11   1         80.13         64.97        15.61 o                         
  -8  11   1         71.58         55.61        11.97 o                         
  -7  11   1         57.79         29.80        14.82 o                         
  -6  11   1         86.68        104.78        16.61 o                         
  -5  11   1          0.74         -0.84         3.24 o                         
  -4  11   1        127.71        128.87         7.15 o                         
  -3  11   1         15.55         15.76         2.52 o                         
  -2  11   1        384.71        372.21        11.11 o                         
  -1  11   1        318.28        336.54        23.70 o                         
   0  11   1        748.36        784.20        24.23 o                         
   1  11   1         94.51        101.39         8.72 o                         
   2  11   1         47.47         48.84         2.58 o                         
   3  11   1       1243.95       1208.93        19.29 o                         
   4  11   1        679.98        634.25        14.04 o                         
   5  11   1         78.86         90.31         9.33 o                         
   6  11   1        130.64        141.76        12.32 o                         
   7  11   1        329.35        319.55        19.85 o                         
   8  11   1         25.59         17.96        12.02 o                         
   9  11   1         65.73         59.38        10.12 o                         
  10  11   1          9.26          7.34         5.28 o                         
  11  11   1          7.65         12.37         6.19 o                         
 -11  12   1        187.29        136.58        24.72 o                         
 -10  12   1        137.52        128.80        21.99 o                         
  -9  12   1         61.49         45.83        20.77 o                         
  -8  12   1        230.93        206.57        25.66 o                         
  -7  12   1       1005.19        980.52        53.56 o                         
  -6  12   1         59.31         67.35        22.91 o                         
  -5  12   1       3317.87       3419.79        90.65 o                         
  -4  12   1        339.08        340.71        17.26 o                         
  -3  12   1       3369.18       3313.02        32.99 o                         
  -2  12   1       3427.44       3482.05       115.94 o                         
  -1  12   1        646.96        603.72        32.53 o                         
   0  12   1         46.63         56.96         7.47 o                         
   1  12   1        340.06        372.96        17.37 o                         
   2  12   1        195.93        201.22         4.92 o                         
   3  12   1         19.81         12.01         1.81 o                         
   4  12   1       1559.22       1504.09        25.00 o                         
   5  12   1        505.63        503.13        21.17 o                         
   6  12   1       1895.69       1835.73        43.58 o                         
   7  12   1       2367.79       2404.73        53.52 o                         
   8  12   1         15.17         20.79         6.55 o                         
   9  12   1        140.03        143.50        14.91 o                         
  10  12   1          4.14          0.53         6.61 o                         
 -10  13   1         26.19         59.43        17.31 o                         
  -9  13   1          5.44         12.44         8.68 o                         
  -8  13   1         28.54         22.34        10.07 o                         
  -7  13   1         39.86         37.19        11.54 o                         
  -6  13   1        347.41        356.30        32.33 o                         
  -5  13   1        326.87        354.61        41.19 o                         
  -4  13   1        121.40        132.06        35.52 o                         
  -3  13   1        139.47        124.33        17.44 o                         
  -2  13   1        195.14        248.24        33.10 o                         
  -1  13   1        150.84        163.64        14.71 o                         
   0  13   1        471.28        491.96        21.14 o                         
   1  13   1        355.13        365.60        18.00 o                         
   2  13   1        385.47        399.26        18.33 o                         
   3  13   1         34.46         33.45         4.23 o                         
   4  13   1         13.96         15.30         3.68 o                         
   5  13   1         20.07         14.14         3.72 o                         
   6  13   1          0.01          2.79         5.20 o                         
   7  13   1         24.53         26.80         8.17 o                         
   8  13   1          1.81          6.54         8.97 o                         
   9  13   1          7.24         11.51         9.13 o                         
  10  13   1          0.15         -6.98         7.76 o                         
 -10  14   1        146.65        158.03        25.83 o                         
  -9  14   1          0.72          5.82         7.92 o                         
  -8  14   1        156.43        127.67        21.84 o                         
  -7  14   1        252.24        272.08        30.17 o                         
  -6  14   1          6.84         13.38         8.98 o                         
  -5  14   1        559.04        569.48        39.89 o                         
  -4  14   1        568.35        548.49        37.66 o                         
  -3  14   1       1384.69       1416.89        83.99 o                         
  -2  14   1       2850.76       2923.07       115.16 o                         
  -1  14   1         11.88         16.16         5.77 o                         
   0  14   1          2.01          4.66         3.67 o                         
   1  14   1          6.83         12.43         4.25 o                         
   2  14   1        225.50        225.27        14.32 o                         
   3  14   1        438.52        414.43        33.40 o                         
   4  14   1       1511.76       1446.49        90.84 o                         
   5  14   1         67.14         87.84        24.49 o                         
   6  14   1        528.95        519.74        41.67 o                         
   7  14   1       1032.10       1093.55        61.45 o                         
   8  14   1         97.26        124.11        21.51 o                         
   9  14   1         22.10         31.03        14.09 o                         
  -9  15   1         58.83         48.26        23.86 o                         
  -8  15   1         94.01        107.14        20.18 o                         
  -7  15   1         75.03        102.44        34.92 o                         
  -6  15   1          1.51          1.50         7.39 o                         
  -5  15   1         40.09         19.89         8.43 o                         
  -4  15   1        134.25        148.30        26.98 o                         
  -3  15   1        214.47        210.74        33.98 o                         
  -2  15   1        146.96        151.51        20.10 o                         
  -1  15   1        226.38        178.77        20.48 o                         
   0  15   1        249.63        281.85        19.81 o                         
   1  15   1         84.01         84.04         9.72 o                         
   2  15   1        412.21        443.14        21.07 o                         
   3  15   1         13.89         19.46         9.51 o                         
   4  15   1         68.10         62.43        14.15 o                         
   5  15   1         61.44         59.47        21.28 o                         
   6  15   1         38.31         40.29        18.82 o                         
   7  15   1          0.05          3.76        17.05 o                         
   8  15   1         25.47         50.34        16.38 o                         
  -8  16   1         97.68        117.18        21.35 o                         
  -7  16   1         22.33         45.95        14.68 o                         
  -6  16   1         12.32          1.12        11.01 o                         
  -5  16   1        169.61        156.64        49.94 o                         
  -4  16   1        202.37        194.30        35.67 o                         
  -3  16   1        396.61        390.35        47.91 o                         
  -2  16   1       2697.31       2787.74        84.55 o                         
  -1  16   1        968.93       1031.94        40.93 o                         
   0  16   1         54.09         45.40        11.34 o                         
   1  16   1        666.92        684.31        27.61 o                         
   2  16   1         38.96         25.03         9.45 o                         
   3  16   1        648.57        676.52        44.85 o                         
   4  16   1        493.02        455.79        37.94 o                         
   5  16   1         11.25         -2.33         8.12 o                         
   6  16   1        108.27         82.70        25.65 o                         
   7  16   1        202.47        199.12        41.06 o                         
  -7  17   1        113.37        116.14        21.61 o                         
  -6  17   1         67.55        100.66        20.10 o                         
  -5  17   1         51.66         34.90        18.65 o                         
  -4  17   1        156.23        153.74        32.81 o                         
  -3  17   1        422.24        396.26        34.41 o                         
  -2  17   1          4.09         11.27        23.06 o                         
  -1  17   1        481.03        517.01        38.90 o                         
   0  17   1        236.89        242.39        20.14 o                         
   1  17   1          4.71         -0.68         5.53 o                         
   2  17   1        370.03        447.68        61.79 o                         
   3  17   1        310.15        363.00        34.24 o                         
   4  17   1          0.46        -12.51        12.51 o                         
   5  17   1        156.23        159.59        36.90 o                         
   6  17   1         50.75         50.43        15.57 o                         
  -6  18   1         61.88         77.09        25.46 o                         
  -5  18   1          2.57         14.44        13.82 o                         
  -4  18   1          2.64         15.81        11.68 o                         
  -3  18   1         50.17         35.30        18.95 o                         
  -2  18   1        570.64        590.18        41.88 o                         
  -1  18   1        545.34        580.10        39.54 o                         
   0  18   1          5.77          8.46         6.23 o                         
   1  18   1        169.29        204.81        29.70 o                         
   2  18   1         26.47         23.45        11.67 o                         
   3  18   1        160.37        184.08        28.90 o                         
   4  18   1         16.69         19.45        12.34 o                         
   5  18   1          0.51         -0.89         8.68 o                         
  -5  19   1          2.74         10.82        11.02 o                         
  -4  19   1        327.32        394.09        44.98 o                         
  -3  19   1        203.59        177.58        25.74 o                         
  -2  19   1         83.41        100.89        21.63 o                         
  -1  19   1        146.75        131.22        19.81 o                         
   0  19   1          6.14          8.17         7.46 o                         
   1  19   1          0.20          4.01         8.10 o                         
   2  19   1         34.94         80.09        16.87 o                         
   3  19   1        279.79        327.51        34.38 o                         
   4  19   1         45.56         15.95        13.02 o                         
  -4  20   1          9.79         30.95        18.87 o                         
  -3  20   1         75.10         94.40        21.89 o                         
  -2  20   1         92.89         76.50        16.60 o                         
  -1  20   1         49.68         63.81        15.82 o                         
   0  20   1          9.03          6.01         8.16 o                         
   1  20   1          2.35         -4.84         8.54 o                         
   3  20   1         21.46         -1.06        11.47 o                         
  -2  21   1         32.40         43.56        20.97 o                         
  -1  21   1        162.70        213.85        39.47 o                         
   0  21   1         57.92         88.92        25.34 o                         
 -14   0   2          5.85         19.73        20.39 o                         
 -13   0   2        395.85        491.29        61.67 o                         
 -12   0   2       1053.25       1280.06        92.81 o                         
 -11   0   2        329.19        292.17        42.11 o                         
 -10   0   2        166.51        173.06        30.68 o                         
  -9   0   2         19.48         -5.83        14.30 o                         
  -8   0   2       3166.88       3438.23        69.74 o                         
  -7   0   2       4477.18       4456.70        73.41 o                         
  -6   0   2       2091.01       2405.02        82.60 o                         
  -5   0   2      10362.28      11194.48       114.21 o                         
  -4   0   2       7691.28       7907.54       101.22 o                         
  -3   0   2       5218.38       5176.70        63.79 o                         
  -2   0   2        562.27        748.37        31.43 o                         
  -1   0   2      16934.08      17038.01       101.57 o                         
   0   0   2      38328.35      37542.35       211.00 o                         
   1   0   2      28759.26      28231.26        80.61 o                         
   2   0   2      10366.24       9932.44        60.42 o                         
   3   0   2        764.07        739.27        48.59 o                         
   4   0   2       2759.01       2725.27        69.73 o                         
   5   0   2       5788.76       5808.38       105.72 o                         
   6   0   2       1386.79       1446.16        56.61 o                         
   7   0   2          2.94         -1.32         4.75 o                         
   8   0   2        126.86        133.93        19.88 o                         
   9   0   2         45.56         59.07        15.20 o                         
  10   0   2        915.49        909.79        42.98 o                         
  11   0   2        721.11        846.24       118.14 o                         
  12   0   2          1.67          4.12         9.77 o                         
 -14   1   2          7.72          2.85        22.18 o                         
 -13   1   2          3.21         14.36        12.89 o                         
 -12   1   2          0.30         11.27        10.37 o                         
 -11   1   2        159.34        112.37        35.46 o                         
 -10   1   2         79.23         68.39        13.12 o                         
  -9   1   2         95.62         77.83        12.32 o                         
  -8   1   2          1.61          3.38         3.61 o                         
  -7   1   2         89.52         86.03         7.48 o                         
  -6   1   2        250.16        286.92        14.05 o                         
  -5   1   2       5667.26       6292.19        49.68 o                         
  -4   1   2       2221.06       2451.23        47.86 o                         
  -3   1   2        218.80        242.06         9.76 o                         
  -2   1   2       1319.30       1388.64        21.34 o                         
  -1   1   2        206.40        199.00         7.91 o                         
   0   1   2       8843.97       9523.82        47.70 o                         
   1   1   2       4389.09       4554.74        36.56 o                         
   2   1   2        337.17        347.45         6.36 o                         
   3   1   2        351.18        352.34        17.31 o                         
   4   1   2       1140.30       1120.23        22.41 o                         
   5   1   2        611.53        592.95        36.62 o                         
   6   1   2       2363.93       2278.42        49.79 o                         
   7   1   2        232.02        234.30        10.83 o                         
   8   1   2         14.56         14.94         5.22 o                         
   9   1   2         96.17         87.99        10.43 o                         
  10   1   2        237.76        252.41        25.53 o                         
  11   1   2        116.19        131.93        18.11 o                         
  12   1   2         29.28         41.58        28.09 o                         
 -14   2   2         34.96         36.02        18.31 o                         
 -13   2   2        446.79        495.54        43.29 o                         
 -12   2   2        572.24        536.37        43.08 o                         
 -11   2   2         61.32         72.35        16.35 o                         
 -10   2   2       1143.10       1223.51        58.32 o                         
  -9   2   2        587.04        539.17        29.93 o                         
  -8   2   2         31.74         48.22         7.97 o                         
  -7   2   2       3848.09       4047.37       104.82 o                         
  -6   2   2          3.66          7.55         4.09 o                         
  -5   2   2       4428.78       4555.17        65.19 o                         
  -4   2   2       7141.80       7088.00        76.93 o                         
  -3   2   2       5491.19       5482.99        46.46 o                         
  -2   2   2       4015.76       4373.55        38.10 o                         
  -1   2   2        638.55        536.75        13.65 o                         
   0   2   2      10529.25      11381.89        96.40 o                         
   1   2   2       1777.74       1805.09        20.44 o                         
   2   2   2      16041.82      15142.98        60.91 o                         
   3   2   2        879.72        896.59        18.71 o                         
   4   2   2       4497.82       4549.41       105.24 o                         
   5   2   2       3987.18       3726.93        67.20 o                         
   6   2   2        773.89        771.58        46.69 o                         
   7   2   2          4.04          4.58         2.73 o                         
   8   2   2        749.51        786.62        18.40 o                         
   9   2   2         17.45         19.41         7.18 o                         
  10   2   2        687.23        726.96        35.26 o                         
  11   2   2        850.13        875.11        36.32 o                         
  12   2   2         79.84         70.53        19.06 o                         
 -14   3   2         18.65         40.34        26.30 o                         
 -13   3   2         12.85         -4.66         8.97 o                         
 -12   3   2         26.89         14.65        16.98 o                         
 -11   3   2         32.80         24.61        18.23 o                         
 -10   3   2         39.84         14.51         6.81 o                         
  -9   3   2        238.42        234.49        14.90 o                         
  -8   3   2        152.34        143.28        11.90 o                         
  -7   3   2       1015.36       1039.88        42.39 o                         
  -6   3   2       2307.78       2289.20        57.55 o                         
  -5   3   2       2405.06       2240.50        32.44 o                         
  -4   3   2       1150.99       1308.62        20.68 o                         
  -3   3   2       2487.52       2688.31        32.53 o                         
  -2   3   2         90.27         78.89         5.24 o                         
  -1   3   2        998.66       1023.92        16.08 o                         
   0   3   2       1412.01       1655.96        20.90 o                         
   1   3   2       1196.24       1327.48        20.17 o                         
   2   3   2        232.39        272.39         9.02 o                         
   3   3   2        697.26        683.34        16.05 o                         
   4   3   2       3720.86       3788.05        87.22 o                         
   5   3   2        293.34        319.92        30.31 o                         
   6   3   2        761.92        723.82        25.92 o                         
   7   3   2        189.03        197.25        12.38 o                         
   8   3   2        806.25        821.98        23.75 o                         
   9   3   2        225.26        189.15        21.23 o                         
  10   3   2          3.67          5.97         8.04 o                         
  11   3   2         16.83          5.49         5.23 o                         
  12   3   2          0.84          8.26         7.33 o                         
 -14   4   2        246.61        231.00        31.73 o                         
 -13   4   2        552.79        597.76        47.10 o                         
 -12   4   2         69.03         77.41        17.19 o                         
 -11   4   2         10.70          7.54        10.82 o                         
 -10   4   2         57.70         40.23        12.68 o                         
  -9   4   2       1050.70       1084.44        33.57 o                         
  -8   4   2        187.51        176.27        13.48 o                         
  -7   4   2       3819.76       3799.46        60.13 o                         
  -6   4   2       4224.55       4387.22        79.71 o                         
  -5   4   2       3274.22       3237.09        35.73 o                         
  -4   4   2      13101.45      13053.95       120.84 o                         
  -3   4   2       2808.80       2899.65        51.22 o                         
  -2   4   2        751.00        788.02        16.21 o                         
  -1   4   2          9.96         16.70         2.24 o                         
   0   4   2         53.77         59.16         3.06 o                         
   1   4   2        739.57        625.67        14.50 o                         
   2   4   2       2196.47       2073.44        24.02 o                         
   3   4   2       4125.25       4131.78        71.14 o                         
   4   4   2       2381.32       2363.30        55.64 o                         
   5   4   2       7327.44       7122.71       108.71 o                         
   6   4   2       1107.21       1168.89        29.07 o                         
   7   4   2        679.98        706.28        30.13 o                         
   8   4   2        300.70        253.41        19.49 o                         
   9   4   2        260.26        248.25        20.35 o                         
  10   4   2       1501.33       1469.50        51.13 o                         
  11   4   2         73.74         64.10        10.47 o                         
  12   4   2         38.29         21.68         7.33 o                         
  13   4   2          2.39        -12.05        14.30 o                         
 -14   5   2        164.18        130.35        33.08 o                         
 -13   5   2          0.50          6.62        15.24 o                         
 -12   5   2        105.96        104.10        32.73 o                         
 -11   5   2        151.95        152.00        22.15 o                         
 -10   5   2        218.41        196.02        23.83 o                         
  -9   5   2        297.50        309.74        18.74 o                         
  -8   5   2        457.79        387.94        20.45 o                         
  -7   5   2          6.63          3.05         5.32 o                         
  -6   5   2       1466.05       1555.18        37.78 o                         
  -5   5   2       2790.52       2886.22        33.73 o                         
  -4   5   2        307.25        314.22         8.64 o                         
  -3   5   2       2756.70       2959.87        35.31 o                         
  -2   5   2        729.45        686.80        14.04 o                         
  -1   5   2       1011.49       1006.24        16.35 o                         
   0   5   2        359.55        364.48         7.91 o                         
   1   5   2        531.63        529.27        15.62 o                         
   2   5   2        297.59        299.34        10.50 o                         
   3   5   2       1890.64       1860.55        30.56 o                         
   4   5   2       2193.59       2234.19        40.26 o                         
   5   5   2        199.64        206.50         9.50 o                         
   6   5   2        697.89        737.10        29.98 o                         
   7   5   2         76.01         83.73         7.26 o                         
   8   5   2         55.89         63.88        10.81 o                         
   9   5   2        378.26        381.53        26.05 o                         
  10   5   2         55.57         56.66        14.91 o                         
  11   5   2        139.46        120.26        12.51 o                         
  12   5   2        150.88        161.53        15.40 o                         
  13   5   2         81.88        112.80        29.29 o                         
 -14   6   2         44.71         52.60        22.49 o                         
 -13   6   2        385.59        385.79        38.49 o                         
 -12   6   2         38.91         54.89        14.46 o                         
 -11   6   2         10.76          4.57         7.36 o                         
 -10   6   2         40.60         18.23         7.60 o                         
  -9   6   2          8.00         12.79         6.76 o                         
  -8   6   2        369.15        350.52        21.20 o                         
  -7   6   2       4073.83       4222.51        66.82 o                         
  -6   6   2        419.48        423.29        20.28 o                         
  -5   6   2       3990.00       4009.73        37.32 o                         
  -4   6   2       6540.23       6573.97        43.56 o                         
  -3   6   2       1840.06       1884.60        24.29 o                         
  -2   6   2        256.81        283.76         8.50 o                         
  -1   6   2        294.26        272.24         7.22 o                         
   0   6   2        898.47        987.83        14.31 o                         
   1   6   2        104.80        111.60         6.75 o                         
   2   6   2       3472.01       3435.15        32.27 o                         
   3   6   2       2293.29       2310.04        32.05 o                         
   4   6   2        624.63        630.78        23.43 o                         
   5   6   2       3228.26       3156.86        51.87 o                         
   6   6   2        849.92        801.17        18.97 o                         
   7   6   2        175.94        179.65        13.10 o                         
   8   6   2        728.48        746.78        35.52 o                         
   9   6   2        616.00        584.95        33.26 o                         
  10   6   2        172.07        172.45        14.81 o                         
  11   6   2         59.95         41.55         9.89 o                         
  12   6   2         27.35         42.54         9.79 o                         
 -14   7   2         87.92        107.00        31.87 o                         
 -13   7   2        158.03        200.06        28.19 o                         
 -12   7   2        257.49        312.62        66.75 o                         
 -11   7   2        639.07        765.11        48.21 o                         
 -10   7   2         67.60         79.45        14.73 o                         
  -9   7   2         84.32         79.44        10.38 o                         
  -8   7   2       1311.38       1351.77        54.38 o                         
  -7   7   2        225.92        204.04        15.52 o                         
  -6   7   2       2884.93       2728.32        52.24 o                         
  -5   7   2        514.88        523.39        13.60 o                         
  -4   7   2        376.68        390.30        10.77 o                         
  -3   7   2        127.14        178.74         7.25 o                         
  -2   7   2       5927.79       5883.71        38.34 o                         
  -1   7   2          0.63          1.84         1.41 o                         
   0   7   2       3139.53       2903.59        26.39 o                         
   1   7   2       3228.81       3126.25        52.57 o                         
   2   7   2        502.19        496.06        10.74 o                         
   3   7   2      10749.46      10431.38       100.53 o                         
   4   7   2        313.42        294.03        16.07 o                         
   5   7   2         66.15         42.08         7.06 o                         
   6   7   2         52.26         57.62         7.76 o                         
   7   7   2        761.69        764.63        38.09 o                         
   8   7   2         12.00         10.10         6.78 o                         
   9   7   2        492.33        469.28        30.61 o                         
  10   7   2         77.42         78.98        10.44 o                         
  11   7   2         40.03         27.79         9.75 o                         
  12   7   2        267.10        288.93        23.19 o                         
 -13   8   2         68.30        122.99        32.28 o                         
 -12   8   2        179.73        258.09        29.74 o                         
 -11   8   2          0.14         -9.78        10.52 o                         
 -10   8   2        131.95        131.72        17.99 o                         
  -9   8   2         10.90          5.89         6.80 o                         
  -8   8   2        722.88        697.63        30.10 o                         
  -7   8   2         11.69         18.25         5.73 o                         
  -6   8   2        115.51        116.47        11.35 o                         
  -5   8   2        935.43        896.82        18.07 o                         
  -4   8   2       1588.94       1531.07        21.81 o                         
  -3   8   2        140.61        132.00         5.25 o                         
  -2   8   2        301.01        312.17         8.21 o                         
  -1   8   2        142.53        120.10         5.85 o                         
   0   8   2        111.46        109.12         7.68 o                         
   1   8   2       3422.92       3425.38        34.72 o                         
   2   8   2       1416.00       1290.63        22.99 o                         
   3   8   2        202.68        209.09         6.59 o                         
   4   8   2        384.98        371.29        14.40 o                         
   5   8   2       1552.11       1478.98        39.19 o                         
   6   8   2        433.00        430.38        21.68 o                         
   7   8   2         83.89         63.69        10.97 o                         
   8   8   2        164.08        149.92        17.05 o                         
   9   8   2        139.18        123.75        12.61 o                         
  10   8   2        163.54        167.95        20.91 o                         
  11   8   2        161.79        177.05        18.96 o                         
  12   8   2         10.65         21.11        14.43 o                         
 -13   9   2         20.05         81.46        27.39 o                         
 -12   9   2          8.70         19.27         9.46 o                         
 -11   9   2        330.81        396.50        34.98 o                         
 -10   9   2        100.12         97.85        20.28 o                         
  -9   9   2        563.52        555.35        36.37 o                         
  -8   9   2        149.13        157.09        14.66 o                         
  -7   9   2        469.88        444.27        23.14 o                         
  -6   9   2       2448.11       2382.09        51.04 o                         
  -5   9   2       2481.65       2423.38        29.87 o                         
  -4   9   2         31.09         34.54         3.01 o                         
  -3   9   2       1877.83       1970.04        21.01 o                         
  -2   9   2       1244.99       1194.53        17.42 o                         
  -1   9   2        820.35        803.43        12.86 o                         
   0   9   2       2504.96       2453.27        34.68 o                         
   1   9   2       2200.70       2195.86        34.98 o                         
   2   9   2        615.12        604.76        14.69 o                         
   3   9   2       2681.44       2576.50        22.84 o                         
   4   9   2       2485.30       2592.42        38.75 o                         
   5   9   2          0.40          4.98         4.60 o                         
   6   9   2        393.27        361.40        25.19 o                         
   7   9   2        160.82        143.55        17.08 o                         
   8   9   2         47.45         26.27         8.08 o                         
   9   9   2        308.19        308.23        19.95 o                         
  10   9   2        221.45        217.12        19.31 o                         
  11   9   2        112.13        111.23        14.62 o                         
  12   9   2        252.14        246.54        38.38 o                         
 -12  10   2        173.37        179.61        38.23 o                         
 -11  10   2          0.28          5.88         6.87 o                         
 -10  10   2        148.93        170.68        22.16 o                         
  -9  10   2          7.85          4.77        15.38 o                         
  -8  10   2         26.71         21.44         6.61 o                         
  -7  10   2        324.87        349.93        21.21 o                         
  -6  10   2        199.13        195.20        14.84 o                         
  -5  10   2        256.36        271.33        11.28 o                         
  -4  10   2         36.87         30.72         2.93 o                         
  -3  10   2       1949.15       1951.51        20.83 o                         
  -2  10   2       2767.43       2816.52        38.68 o                         
  -1  10   2        447.88        449.60        14.59 o                         
   0  10   2         53.51         56.51         4.78 o                         
   1  10   2        988.84       1033.80        17.14 o                         
   2  10   2       1394.95       1381.57        19.52 o                         
   3  10   2        369.22        371.53         9.23 o                         
   4  10   2        285.09        280.77        11.51 o                         
   5  10   2         31.76         27.04         5.12 o                         
   6  10   2          1.14          2.75         4.47 o                         
   7  10   2        137.20        128.14        16.14 o                         
   8  10   2         17.96         10.51         4.53 o                         
   9  10   2         11.26          7.43         6.33 o                         
  10  10   2         99.62        105.39        13.63 o                         
  11  10   2        247.65        269.91        28.76 o                         
 -12  11   2         76.04         87.66        29.95 o                         
 -11  11   2        217.97        166.89        34.84 o                         
 -10  11   2         85.60         67.90        11.25 o                         
  -9  11   2         19.48          3.84         5.96 o                         
  -8  11   2        670.73        644.64        31.71 o                         
  -7  11   2        503.36        469.46        25.49 o                         
  -6  11   2       3437.45       3332.52        55.92 o                         
  -5  11   2       3420.47       3357.99        46.21 o                         
  -4  11   2        156.13        142.30         7.67 o                         
  -3  11   2       1762.13       1683.48        19.07 o                         
  -2  11   2       1434.98       1450.88        19.73 o                         
  -1  11   2         28.23         27.28         3.58 o                         
   0  11   2        455.67        465.34        12.82 o                         
   1  11   2        318.37        328.37         9.84 o                         
   2  11   2        257.93        284.86         7.82 o                         
   3  11   2       3533.92       3516.95        29.38 o                         
   4  11   2       4035.71       3992.80        49.93 o                         
   5  11   2        198.85        201.59        12.91 o                         
   6  11   2        913.65        903.45        29.33 o                         
   7  11   2        515.72        545.18        24.73 o                         
   8  11   2        577.16        601.97        29.76 o                         
   9  11   2        530.40        554.41        30.05 o                         
  10  11   2          2.40         14.76         7.39 o                         
  11  11   2         69.96         45.57        14.28 o                         
 -11  12   2         48.15         35.27        12.41 o                         
 -10  12   2         20.69          7.34         6.21 o                         
  -9  12   2          4.90          2.05         5.59 o                         
  -8  12   2        241.47        239.52        19.43 o                         
  -7  12   2         18.76         18.50         5.63 o                         
  -6  12   2         34.55         35.89         7.43 o                         
  -5  12   2         14.24         20.91         5.16 o                         
  -4  12   2        156.53        171.91         9.08 o                         
  -3  12   2          0.05          4.18         2.25 o                         
  -2  12   2         57.52         54.45         3.17 o                         
  -1  12   2        316.94        328.23         7.48 o                         
   0  12   2         18.06         18.90         4.47 o                         
   1  12   2        107.33        112.43         5.51 o                         
   2  12   2         99.80        104.68         5.51 o                         
   3  12   2         26.43         30.90         5.83 o                         
   4  12   2         23.19         24.25         4.89 o                         
   5  12   2          7.78          1.74         4.02 o                         
   6  12   2         36.90         40.31         5.86 o                         
   7  12   2        154.79        165.36        11.60 o                         
   8  12   2         10.59          3.08         5.39 o                         
   9  12   2         16.11         12.50         4.93 o                         
  10  12   2         14.54         10.71        11.42 o                         
 -10  13   2         71.86         46.83        20.70 o                         
  -9  13   2          1.59        -10.54        10.54 o                         
  -8  13   2        376.82        376.42        25.88 o                         
  -7  13   2         60.51         48.15         9.87 o                         
  -6  13   2       1697.49       1613.41        47.65 o                         
  -5  13   2       3565.14       3542.58        65.16 o                         
  -4  13   2          1.03         -0.80         5.12 o                         
  -3  13   2        559.56        579.92        19.86 o                         
  -2  13   2         11.50          7.49         2.92 o                         
  -1  13   2         58.60         57.84         9.79 o                         
   0  13   2        179.66        182.76         7.45 o                         
   1  13   2         61.38         63.73         5.48 o                         
   2  13   2          4.56          4.59         2.26 o                         
   3  13   2        666.17        674.37        37.06 o                         
   4  13   2       1331.65       1338.83        29.20 o                         
   5  13   2          5.75         -4.24         4.24 o                         
   6  13   2       1521.01       1558.00        47.08 o                         
   7  13   2        336.59        374.88        22.25 o                         
   8  13   2         85.51         88.26        13.84 o                         
   9  13   2        232.17        262.40        32.05 o                         
 -10  14   2        134.42        120.53        24.83 o                         
  -9  14   2          5.02          6.05         9.54 o                         
  -8  14   2        110.05        121.90        20.71 o                         
  -7  14   2         39.74         51.82        15.36 o                         
  -6  14   2        111.97         98.42        17.60 o                         
  -5  14   2        141.65        174.44        22.39 o                         
  -4  14   2        191.76        199.51        33.87 o                         
  -3  14   2         50.57         51.06        11.52 o                         
  -2  14   2         34.25         14.32         8.70 o                         
  -1  14   2        213.79        243.15        23.14 o                         
   0  14   2        946.05       1007.07        36.23 o                         
   1  14   2        242.37        239.97        18.35 o                         
   2  14   2         10.17          6.81         3.36 o                         
   3  14   2        378.50        385.61        32.93 o                         
   4  14   2         72.28         76.29        25.88 o                         
   5  14   2         13.95          3.27        11.50 o                         
   6  14   2         83.44         64.08        14.26 o                         
   7  14   2         59.00        113.36        31.40 o                         
   8  14   2         37.78         47.37        14.41 o                         
  -9  15   2          9.54          2.37        14.04 o                         
  -8  15   2         70.62         63.43        16.53 o                         
  -7  15   2         91.67         82.19        17.71 o                         
  -6  15   2       1067.50       1035.49        64.10 o                         
  -5  15   2        521.42        499.53        38.29 o                         
  -4  15   2         30.59         34.75        10.67 o                         
  -3  15   2       1056.45       1033.92        73.09 o                         
  -2  15   2       1655.22       1682.14        89.88 o                         
  -1  15   2          2.28          2.00         5.78 o                         
   0  15   2        183.96        179.58        16.33 o                         
   1  15   2        324.52        339.41        21.10 o                         
   2  15   2         20.02         28.85         6.08 o                         
   3  15   2       2367.23       2387.33       101.88 o                         
   4  15   2       1453.23       1451.54        67.26 o                         
   5  15   2         19.52         16.22         9.32 o                         
   6  15   2          4.69          3.11         9.19 o                         
   7  15   2         61.73         54.03        16.80 o                         
   8  15   2         23.98         43.43        19.71 o                         
  -8  16   2         12.08         16.38        12.28 o                         
  -7  16   2        104.81         86.18        51.20 o                         
  -6  16   2         10.87         18.58        11.97 o                         
  -5  16   2         20.59         25.91        10.58 o                         
  -4  16   2         53.86         30.25        14.17 o                         
  -3  16   2        208.02        196.73        32.52 o                         
  -2  16   2         60.34         69.01        19.61 o                         
  -1  16   2        590.46        612.08        37.57 o                         
   0  16   2         88.63         95.68        12.38 o                         
   1  16   2         40.67         51.22         9.20 o                         
   2  16   2        790.07        779.31        68.76 o                         
   3  16   2         42.26         55.38        16.02 o                         
   4  16   2        188.66        173.65        25.77 o                         
   5  16   2         10.08         13.40        11.23 o                         
   6  16   2          2.53          7.70        14.71 o                         
   7  16   2          0.57         22.96        17.84 o                         
  -8  17   2         30.59         34.56        16.64 o                         
  -7  17   2        103.37        124.19        31.90 o                         
  -6  17   2        289.17        287.33        34.05 o                         
  -5  17   2        131.39        118.91        28.85 o                         
  -4  17   2         27.43         21.21        17.06 o                         
  -3  17   2          7.66        -11.47        11.47 o                         
  -2  17   2        164.75        178.78        31.29 o                         
  -1  17   2        158.50        179.34        20.83 o                         
   0  17   2        487.17        470.08        28.08 o                         
   1  17   2        248.92        239.72        24.85 o                         
   2  17   2        580.27        632.94        64.41 o                         
   3  17   2        890.60        983.41        81.65 o                         
   4  17   2        142.02        134.40        21.73 o                         
   5  17   2          0.87          6.54         8.84 o                         
  -7  18   2        187.65        246.79        45.01 o                         
  -6  18   2        110.41        131.42        32.95 o                         
  -5  18   2        113.04        106.17        28.60 o                         
  -4  18   2        335.85        403.04        52.87 o                         
  -3  18   2          1.25         -2.13         8.97 o                         
  -2  18   2        137.53        137.88        20.60 o                         
  -1  18   2        141.04        175.42        21.93 o                         
   0  18   2         75.70         63.14        22.47 o                         
   1  18   2         16.54         41.84        12.54 o                         
   2  18   2        129.71        184.95        39.06 o                         
   3  18   2         41.50         80.74        25.39 o                         
   4  18   2         51.89         13.23        22.50 o                         
  -5  19   2        134.53        145.21        37.26 o                         
  -4  19   2          3.81         10.63         8.32 o                         
  -3  19   2          0.76         -2.18         8.20 o                         
  -2  19   2        111.92        119.78        19.25 o                         
  -1  19   2         55.59         22.29        22.40 o                         
   0  19   2         36.51         31.12        10.75 o                         
   1  19   2         27.63         34.40        11.62 o                         
   2  19   2         63.95         42.33        20.14 o                         
  -4  20   2        317.90        316.02        35.02 o                         
  -3  20   2          0.78         10.63         9.30 o                         
  -2  20   2        152.95        147.93        22.73 o                         
  -1  20   2         59.94         59.77        19.99 o                         
   0  20   2          3.75         -5.00         9.20 o                         
 -14   1   3          4.08          7.21        10.02 o                         
 -13   1   3        201.49        295.07        33.70 o                         
 -12   1   3        600.73        652.96        47.21 o                         
 -11   1   3        135.95        163.81        22.53 o                         
 -10   1   3       1100.91       1013.41        52.11 o                         
  -9   1   3        408.70        400.62        17.83 o                         
  -8   1   3       5420.09       5660.13        75.70 o                         
  -7   1   3       2061.35       2073.17        59.73 o                         
  -6   1   3        121.25        110.03        14.38 o                         
  -5   1   3        543.41        517.35        49.77 o                         
  -4   1   3        430.11        437.32        16.01 o                         
  -3   1   3         19.14         16.93         3.28 o                         
  -2   1   3        294.84        262.81        11.22 o                         
  -1   1   3      10390.72      10889.38       136.99 o                         
   0   1   3        366.32        324.43        10.80 o                         
   1   1   3      32366.89      32732.02       115.88 o                         
   2   1   3      11250.01      10987.34       208.13 o                         
   3   1   3         13.18         10.71         1.93 o                         
   4   1   3        891.93        862.02        14.23 o                         
   5   1   3        393.66        385.12        12.69 o                         
   6   1   3        448.45        470.40        23.66 o                         
   7   1   3        936.21        990.22        37.05 o                         
   8   1   3        169.47        136.34        22.09 o                         
   9   1   3          7.79          5.16         7.77 o                         
  10   1   3        685.99        704.03        46.57 o                         
  11   1   3        683.08        754.11        69.84 o                         
 -14   2   3          9.78         31.62        15.45 o                         
 -13   2   3         12.75         -3.34         8.18 o                         
 -12   2   3         17.62          9.59        12.48 o                         
 -11   2   3          8.34         -6.41        11.32 o                         
 -10   2   3          8.59          8.03         8.38 o                         
  -9   2   3        119.79        130.95        11.15 o                         
  -8   2   3          7.24         18.02         5.07 o                         
  -7   2   3        242.48        229.45        34.71 o                         
  -6   2   3       3103.70       3128.61        69.22 o                         
  -5   2   3       1153.28       1168.96        39.12 o                         
  -4   2   3       1240.63       1248.85        21.84 o                         
  -3   2   3        416.80        404.17        14.41 o                         
  -2   2   3       1599.56       1750.35        28.91 o                         
  -1   2   3        493.37        557.40        16.30 o                         
   0   2   3       1753.13       1870.52        26.50 o                         
   2   2   3          9.65         12.98         2.96 o                         
   3   2   3         26.15         20.87         3.57 o                         
   4   2   3       1369.11       1330.10        20.67 o                         
   5   2   3        145.03        134.09         7.36 o                         
   6   2   3       1571.55       1548.04        66.30 o                         
   7   2   3          0.98          5.82         7.10 o                         
   8   2   3        600.14        695.75        50.73 o                         
   9   2   3          1.62          6.99        12.86 o                         
  10   2   3         30.89         31.91        10.70 o                         
  11   2   3          2.88         -5.55        11.21 o                         
 -14   3   3         53.70        103.60        21.79 o                         
 -13   3   3         76.31         79.21        23.57 o                         
 -12   3   3          2.16        -13.70        13.70 o                         
 -11   3   3         98.89         73.02        20.87 o                         
 -10   3   3        932.30        944.39        50.32 o                         
  -9   3   3        198.55        219.94        23.12 o                         
  -8   3   3       3663.88       3764.02        48.90 o                         
  -7   3   3       3843.11       3767.91       112.52 o                         
  -6   3   3        158.88        165.78        16.49 o                         
  -5   3   3        580.94        482.70        25.30 o                         
  -4   3   3       4787.00       5033.38        53.71 o                         
  -3   3   3        174.71        180.31         9.69 o                         
  -2   3   3       3316.97       3216.42        39.24 o                         
  -1   3   3        209.90        174.75         8.24 o                         
   0   3   3        233.63        256.29        10.06 o                         
   1   3   3       4247.75       4352.90        45.03 o                         
   2   3   3       3885.49       3836.20        50.71 o                         
   3   3   3       1151.19       1168.49        24.49 o                         
   4   3   3       1029.32        988.37        17.11 o                         
   5   3   3        592.02        625.14        53.19 o                         
   6   3   3        845.93        809.66        19.26 o                         
   7   3   3        993.99        967.43        58.57 o                         
   8   3   3        109.82        106.53        16.59 o                         
   9   3   3        293.55        259.63        27.03 o                         
  10   3   3        701.60        711.11       105.40 o                         
  11   3   3        628.48        635.31        66.96 o                         
  12   3   3         13.35          4.64        10.91 o                         
 -14   4   3          4.88          2.42         9.68 o                         
 -13   4   3          7.42         -5.48         9.25 o                         
 -12   4   3         43.96         48.05        13.23 o                         
 -11   4   3         11.16         16.59        16.96 o                         
 -10   4   3         89.83         88.55        17.97 o                         
  -9   4   3        587.65        539.73        35.93 o                         
  -8   4   3        201.57        264.03        23.41 o                         
  -7   4   3         45.46         68.69        12.69 o                         
  -6   4   3        223.55        177.18        19.49 o                         
  -5   4   3        994.08        913.82        34.63 o                         
  -4   4   3       1304.09       1332.09        31.21 o                         
  -3   4   3       1457.29       1514.90        29.39 o                         
  -2   4   3          0.86          2.48         1.95 o                         
  -1   4   3       1198.08       1207.21        21.63 o                         
   0   4   3        151.65        155.25         7.87 o                         
   1   4   3          5.00          8.18         2.14 o                         
   2   4   3          1.82          5.73         2.75 o                         
   3   4   3       1852.23       1737.25        38.89 o                         
   4   4   3       1491.90       1511.71        19.62 o                         
   5   4   3          1.46          3.09         4.31 o                         
   6   4   3        416.06        375.77        35.84 o                         
   7   4   3        187.51        188.55        17.49 o                         
   8   4   3        155.87        174.79        17.46 o                         
   9   4   3         70.57         64.24        10.84 o                         
  10   4   3         15.57         23.12        10.61 o                         
  11   4   3         16.54         17.20         9.16 o                         
  12   4   3         17.31         30.63        16.24 o                         
 -14   5   3        154.22        162.91        25.87 o                         
 -13   5   3        232.78        257.03        31.26 o                         
 -12   5   3          8.22          3.53         8.24 o                         
 -11   5   3         11.88          5.93         8.61 o                         
 -10   5   3          2.24          9.12         9.21 o                         
  -9   5   3        237.30        249.65        18.40 o                         
  -8   5   3       1055.84       1077.22        47.16 o                         
  -7   5   3       4103.91       3953.05        82.98 o                         
  -6   5   3       1658.62       1742.95        51.88 o                         
  -5   5   3        667.62        610.68        28.60 o                         
  -4   5   3       1683.35       1584.62        30.20 o                         
  -3   5   3        152.12        133.51         8.37 o                         
  -2   5   3       2939.53       2998.63        38.76 o                         
  -1   5   3         45.57         42.47         4.46 o                         
   0   5   3       2583.65       2640.96        28.56 o                         
   1   5   3       3537.18       3834.48        53.63 o                         
   2   5   3       5937.75       5896.78        69.40 o                         
   3   5   3       1203.61       1194.34        32.94 o                         
   4   5   3        700.98        735.49        17.58 o                         
   5   5   3       1071.41       1048.55        35.09 o                         
   6   5   3        318.64        348.12        19.97 o                         
   7   5   3       2939.59       3037.12        54.21 o                         
   8   5   3        114.33        102.47        17.75 o                         
   9   5   3        511.98        525.65        31.26 o                         
  10   5   3        343.21        361.11        27.29 o                         
  11   5   3         27.03         18.20        11.17 o                         
  12   5   3         30.02         50.57        23.04 o                         
 -14   6   3        114.61        117.30        29.62 o                         
 -13   6   3         15.31         12.47         9.15 o                         
 -12   6   3        196.03        191.99        35.84 o                         
 -11   6   3        293.05        303.97        30.79 o                         
 -10   6   3         37.93         29.78         7.55 o                         
  -9   6   3       1394.79       1394.77        43.74 o                         
  -8   6   3        710.07        677.03        29.42 o                         
  -7   6   3        806.27        796.13        37.97 o                         
  -6   6   3       1251.25       1257.90        25.51 o                         
  -5   6   3        669.32        715.79        30.98 o                         
  -4   6   3       1726.88       1890.08        32.81 o                         
  -3   6   3        341.58        332.13        12.98 o                         
  -2   6   3       1646.24       1832.60        29.59 o                         
  -1   6   3        371.20        351.06        12.90 o                         
   0   6   3       4135.65       4024.97        35.15 o                         
   1   6   3        854.05        880.54        28.93 o                         
   2   6   3       2543.47       2481.74        46.03 o                         
   3   6   3       2549.20       2452.68        48.37 o                         
   4   6   3        105.43        123.98         6.73 o                         
   5   6   3       1140.44       1149.82        27.05 o                         
   6   6   3         83.22         98.53         8.51 o                         
   7   6   3         22.83         25.31         6.47 o                         
   8   6   3        607.18        591.98        32.63 o                         
   9   6   3        724.35        724.85        37.87 o                         
  10   6   3         79.81         91.19        14.75 o                         
  11   6   3         92.04        112.97        17.37 o                         
  12   6   3        265.35        249.15        46.77 o                         
 -13   7   3         16.09          8.61        13.99 o                         
 -12   7   3          4.96          6.14         7.73 o                         
 -11   7   3          4.59          2.73         8.25 o                         
 -10   7   3          8.15          8.30         5.16 o                         
  -9   7   3        747.93        764.44        33.19 o                         
  -8   7   3       1369.01       1293.20        41.34 o                         
  -7   7   3        571.38        540.53        25.46 o                         
  -6   7   3         49.29         52.02         9.82 o                         
  -5   7   3        411.63        416.46        17.26 o                         
  -4   7   3       1079.85       1039.91        23.96 o                         
  -3   7   3        794.54        809.16        20.30 o                         
  -2   7   3       1058.76       1139.93        23.44 o                         
  -1   7   3        541.41        524.10        15.15 o                         
   0   7   3        349.04        313.88        11.59 o                         
   1   7   3       3257.54       3066.68        49.12 o                         
   2   7   3       2549.47       2497.23        46.94 o                         
   3   7   3        986.57       1005.67        35.48 o                         
   4   7   3          3.80          2.41         1.53 o                         
   5   7   3        575.31        604.56        18.47 o                         
   6   7   3         96.04         95.00         8.45 o                         
   7   7   3        224.32        211.81        13.98 o                         
   8   7   3          7.88         12.77         6.08 o                         
   9   7   3          0.52         -2.91         5.32 o                         
  10   7   3         43.66         58.61        11.85 o                         
  11   7   3        128.65        140.66        15.02 o                         
 -13   8   3         31.41          6.93        16.86 o                         
 -12   8   3         38.10         72.11        16.50 o                         
 -11   8   3        259.71        257.21        34.99 o                         
 -10   8   3        134.83        123.41        15.26 o                         
  -9   8   3       1663.39       1661.49        49.70 o                         
  -8   8   3         27.88         24.63         6.37 o                         
  -7   8   3       2521.87       2410.16        54.54 o                         
  -6   8   3        945.34        927.74        40.78 o                         
  -5   8   3         61.98         59.23         6.43 o                         
  -4   8   3         68.11         70.49         6.49 o                         
  -3   8   3        420.61        390.70        12.98 o                         
  -2   8   3        343.16        311.30        15.05 o                         
  -1   8   3       1601.54       1646.69        29.30 o                         
   0   8   3      10033.40      10122.01        65.52 o                         
   1   8   3       2559.26       2521.92        41.44 o                         
   2   8   3       1586.65       1579.26        28.86 o                         
   3   8   3       2151.79       2167.38        42.28 o                         
   4   8   3         60.45         62.39         4.40 o                         
   5   8   3        200.17        197.80        10.95 o                         
   6   8   3         22.28         26.25         4.60 o                         
   7   8   3          9.74          8.48         3.69 o                         
   8   8   3          2.61         -3.49         5.12 o                         
   9   8   3        243.98        267.06        24.39 o                         
  10   8   3        202.42        204.78        22.20 o                         
  11   8   3         68.16         79.86        13.36 o                         
 -13   9   3          3.95          3.38         8.09 o                         
 -12   9   3        116.40        128.02        21.87 o                         
 -11   9   3         82.40         54.18        12.03 o                         
 -10   9   3        459.45        440.56        27.19 o                         
  -9   9   3        137.57        142.41        15.21 o                         
  -8   9   3        442.31        455.03        25.35 o                         
  -7   9   3         44.68         43.95         8.22 o                         
  -6   9   3         66.67         53.76         9.17 o                         
  -5   9   3         14.63         17.20         4.53 o                         
  -4   9   3          2.47          4.20         2.22 o                         
  -3   9   3        543.37        543.66        13.63 o                         
  -2   9   3         21.83         23.37         2.84 o                         
  -1   9   3        345.63        352.53        10.57 o                         
   0   9   3          2.41         19.29         4.31 o                         
   1   9   3       3992.66       3867.17        60.47 o                         
   2   9   3        589.42        605.09        16.18 o                         
   3   9   3         34.18         28.36         4.89 o                         
   4   9   3        111.84        118.27         8.96 o                         
   5   9   3         45.48         38.43         6.20 o                         
   6   9   3        146.47        135.68        10.46 o                         
   7   9   3         33.96         35.56         5.85 o                         
   8   9   3          4.24          4.16         5.57 o                         
   9   9   3          0.29          4.63         4.43 o                         
  10   9   3        209.95        214.36        15.19 o                         
  11   9   3        360.97        375.10        20.69 o                         
 -13  10   3         44.69         39.24        39.19 o                         
 -12  10   3         33.94         39.66        14.02 o                         
 -11  10   3        227.46        251.40        27.95 o                         
 -10  10   3         57.15         45.48         9.76 o                         
  -9  10   3       1249.92       1191.84        43.60 o                         
  -8  10   3        409.85        406.11        24.68 o                         
  -7  10   3        108.97        112.65        15.38 o                         
  -6  10   3        864.31        854.90        33.80 o                         
  -5  10   3        766.35        727.26        27.50 o                         
  -4  10   3        264.46        250.41         8.45 o                         
  -3  10   3        976.92        933.58        18.00 o                         
  -2  10   3        240.56        240.53         8.95 o                         
  -1  10   3        913.98        882.31        16.83 o                         
   0  10   3       2829.97       2697.90        39.07 o                         
   1  10   3        177.35        183.89         9.39 o                         
   2  10   3       1393.48       1415.35        25.81 o                         
   3  10   3       3422.11       3368.07        51.66 o                         
   4  10   3        899.23        915.94        25.30 o                         
   5  10   3        138.37        122.07         9.74 o                         
   6  10   3        537.65        578.82        21.90 o                         
   7  10   3        125.49        118.47        10.63 o                         
   8  10   3        582.56        583.25        26.90 o                         
   9  10   3        556.52        528.65        27.06 o                         
  10  10   3        139.82        146.95        12.68 o                         
 -12  11   3         20.85         11.72         7.99 o                         
 -11  11   3          0.11          4.79         6.90 o                         
 -10  11   3          1.38         -1.68         8.45 o                         
  -9  11   3        135.19        144.66        15.98 o                         
  -8  11   3        591.26        550.37        34.02 o                         
  -7  11   3        131.25        139.73        14.28 o                         
  -6  11   3          7.91         11.01         4.18 o                         
  -5  11   3        210.22        200.54        14.38 o                         
  -4  11   3        169.51        180.74         8.28 o                         
  -3  11   3          1.06          2.35         2.02 o                         
  -2  11   3        182.77        179.31         7.72 o                         
  -1  11   3        344.26        342.63        11.30 o                         
   0  11   3         11.49         13.65         3.66 o                         
   1  11   3        766.38        765.35        19.19 o                         
   2  11   3        337.22        335.97        11.56 o                         
   3  11   3         20.51         24.13         3.78 o                         
   4  11   3        238.55        246.80        14.70 o                         
   5  11   3        176.03        155.17        13.61 o                         
   6  11   3          1.79          6.98         4.62 o                         
   7  11   3          6.99         -1.63         4.31 o                         
   8  11   3          6.58         11.24         6.18 o                         
   9  11   3         12.17         11.71        10.83 o                         
  10  11   3         14.39         16.40         5.84 o                         
 -12  12   3         26.72         14.04        11.69 o                         
 -11  12   3         10.86         14.83         8.27 o                         
 -10  12   3         60.90         80.78        20.75 o                         
  -9  12   3        334.99        311.97        23.10 o                         
  -8  12   3        298.75        289.76        18.78 o                         
  -7  12   3        139.20        111.42        11.36 o                         
  -6  12   3       2970.08       2976.76        53.99 o                         
  -5  12   3       2166.27       2153.10        43.11 o                         
  -4  12   3        148.66        154.96         9.27 o                         
  -3  12   3        578.65        595.62        17.44 o                         
  -2  12   3         61.13         46.74         6.06 o                         
  -1  12   3        825.18        840.76        22.93 o                         
   0  12   3       2011.61       1972.90        33.65 o                         
   1  12   3        473.98        460.63        13.85 o                         
   2  12   3         56.85         55.89         5.06 o                         
   3  12   3        307.87        342.50        24.84 o                         
   4  12   3        683.85        660.52        25.91 o                         
   5  12   3        235.56        249.00        14.25 o                         
   6  12   3       1054.15       1061.05        33.92 o                         
   7  12   3         44.89         38.20         8.25 o                         
   8  12   3        828.93        871.39        34.04 o                         
   9  12   3        198.73        209.17        15.49 o                         
  10  12   3          1.37         -1.62         7.50 o                         
 -10  13   3         77.14         60.28        14.36 o                         
  -9  13   3          1.85          1.67         7.43 o                         
  -8  13   3          0.87          4.01         4.76 o                         
  -7  13   3          0.07         -5.01         5.01 o                         
  -6  13   3          1.03         -4.02         6.33 o                         
  -5  13   3         13.18          8.52         5.08 o                         
  -4  13   3          0.82         -4.85         4.85 o                         
  -3  13   3          0.07          0.89         4.47 o                         
  -2  13   3         29.79         35.84         7.08 o                         
  -1  13   3        698.90        721.19        37.56 o                         
   0  13   3        183.48        181.82        10.18 o                         
   1  13   3        143.67        145.11        10.47 o                         
   2  13   3          4.57          6.62         2.48 o                         
   3  13   3        325.95        346.17        16.67 o                         
   4  13   3         46.53         55.81         9.06 o                         
   5  13   3         33.47         34.42         6.31 o                         
   6  13   3          0.18         -2.58         5.28 o                         
   7  13   3          0.90         -0.09         5.22 o                         
   8  13   3          2.42          2.49        14.74 o                         
   9  13   3          3.25         28.41        18.71 o                         
 -10  14   3         48.31         81.15        19.17 o                         
  -9  14   3        328.30        393.32        53.73 o                         
  -8  14   3         91.85        115.68        27.79 o                         
  -7  14   3        104.45        106.27        19.16 o                         
  -6  14   3        554.75        600.94        42.29 o                         
  -5  14   3        373.93        424.60        34.77 o                         
  -4  14   3          3.02          3.50         5.30 o                         
  -3  14   3        561.29        575.75        38.20 o                         
  -2  14   3         16.73         18.55        17.04 o                         
  -1  14   3       1378.18       1398.40        59.14 o                         
   0  14   3        659.69        680.47        27.16 o                         
   1  14   3        123.76        148.59        12.50 o                         
   2  14   3         59.13         54.72        11.36 o                         
   3  14   3       1258.01       1342.31        53.58 o                         
   4  14   3        521.40        574.27        35.74 o                         
   5  14   3         84.70         65.00        20.98 o                         
   6  14   3        144.44        186.36        46.37 o                         
   7  14   3         38.27         29.76        11.21 o                         
   8  14   3        345.06        305.09        47.87 o                         
  -9  15   3          4.38         13.01        12.48 o                         
  -8  15   3        178.24        202.62        31.26 o                         
  -7  15   3          0.72         -2.16        12.64 o                         
  -6  15   3        118.82        106.18        15.72 o                         
  -5  15   3          3.60          1.87         5.94 o                         
  -4  15   3          1.25         -0.38         5.52 o                         
  -3  15   3        355.05        329.93        31.39 o                         
  -2  15   3          2.23          1.35         5.87 o                         
  -1  15   3        288.39        308.79        29.16 o                         
   0  15   3         29.87         32.83         6.88 o                         
   1  15   3        154.21        164.56        14.24 o                         
   2  15   3         23.63         17.59        11.90 o                         
   3  15   3        257.96        297.37        44.21 o                         
   4  15   3        163.46        213.19        37.12 o                         
   5  15   3         61.36         20.77        10.88 o                         
   6  15   3         17.08         33.77        17.21 o                         
   7  15   3          0.34        -12.80        15.04 o                         
  -9  16   3        383.42        377.79        55.45 o                         
  -8  16   3         10.20         18.74         9.99 o                         
  -7  16   3        293.87        268.12        30.79 o                         
  -6  16   3        107.22        108.17        19.70 o                         
  -5  16   3        180.72        213.17        25.56 o                         
  -4  16   3         25.69         32.69         8.59 o                         
  -3  16   3        155.86        156.71        41.25 o                         
  -2  16   3        135.96        115.22        30.56 o                         
  -1  16   3        380.96        351.69        24.79 o                         
   0  16   3       1532.84       1576.33        49.96 o                         
   1  16   3        302.25        302.85        23.11 o                         
   2  16   3        415.79        405.36        51.10 o                         
   3  16   3        828.84        803.61        75.05 o                         
   4  16   3         59.97         87.39        25.36 o                         
   5  16   3         54.09         39.32        17.57 o                         
   6  16   3         30.46         -0.69        12.03 o                         
  -8  17   3         79.93         50.11        22.77 o                         
  -7  17   3         71.28         33.98        40.60 o                         
  -6  17   3         38.88         29.53        10.95 o                         
  -5  17   3         48.96         71.96        15.59 o                         
  -4  17   3        158.86         98.36        26.86 o                         
  -3  17   3          4.78          3.34         8.50 o                         
  -2  17   3        280.59        284.68        28.02 o                         
  -1  17   3        348.38        347.64        29.48 o                         
   0  17   3          6.66         14.53        12.04 o                         
   1  17   3        185.32        168.55        34.79 o                         
   2  17   3        203.45        181.43        35.79 o                         
   3  17   3         35.57         61.84        24.14 o                         
   4  17   3        346.80        351.34        51.70 o                         
  -7  18   3        196.19        187.94        37.37 o                         
  -6  18   3        151.20        172.02        24.90 o                         
  -5  18   3          8.41          4.97        10.74 o                         
  -4  18   3         36.26         31.30        17.82 o                         
  -3  18   3          8.18         -0.59         8.99 o                         
  -2  18   3         17.77         23.90        12.26 o                         
  -1  18   3         57.84         43.89        15.02 o                         
   0  18   3        632.68        708.45        57.63 o                         
   1  18   3         83.83        153.24        33.56 o                         
   2  18   3        177.15        162.88        36.49 o                         
   3  18   3         90.36        113.79        29.44 o                         
  -5  19   3        273.27        343.86        52.13 o                         
  -4  19   3        119.66        143.79        34.19 o                         
  -3  19   3         12.45          4.38         8.48 o                         
  -2  19   3        193.80        262.16        28.14 o                         
  -1  19   3         24.32         15.82        11.77 o                         
  -3  20   3          2.20          0.24        17.63 o                         
  -2  20   3         38.10         32.24        20.07 o                         
 -14   0   4         19.01          2.71         9.85 o                         
 -13   0   4        147.96        108.90        31.74 o                         
 -12   0   4         14.70         10.79        17.83 o                         
 -11   0   4        685.30        743.28        66.96 o                         
 -10   0   4        283.43        285.44        39.00 o                         
  -9   0   4       1080.05       1094.14        72.54 o                         
  -8   0   4       2796.57       2918.18       110.74 o                         
  -7   0   4        328.13        318.31        34.62 o                         
  -6   0   4          4.22          7.16         8.04 o                         
  -5   0   4       1585.31       1628.24        56.38 o                         
  -4   0   4          1.81         -4.36         8.97 o                         
  -3   0   4       2338.23       2479.51        81.34 o                         
  -2   0   4       9335.03       9558.80       155.89 o                         
  -1   0   4       9231.75       8753.38       148.74 o                         
   0   0   4        113.80        102.29        16.26 o                         
   1   0   4      25290.64      25624.93       124.93 o                         
   2   0   4        313.66        339.98        33.62 o                         
   3   0   4       1876.24       1964.64        82.76 o                         
   4   0   4        165.76        153.82        25.30 o                         
   5   0   4        426.81        398.26        21.07 o                         
   6   0   4       1172.81       1173.71        30.64 o                         
   7   0   4       1982.93       2007.35        60.14 o                         
   8   0   4       1042.65        883.38        73.24 o                         
   9   0   4         13.65         -4.27        11.21 o                         
  10   0   4        285.00        333.32        50.34 o                         
 -14   1   4          0.07        -13.00        13.00 o                         
 -13   1   4         11.44         28.22        12.05 o                         
 -12   1   4          0.72         -5.01        11.51 o                         
 -11   1   4          3.29          9.53         9.01 o                         
 -10   1   4        325.21        336.88        30.60 o                         
  -9   1   4         89.58        112.14        17.56 o                         
  -8   1   4         13.94         21.71        10.80 o                         
  -7   1   4          5.99          0.01         5.71 o                         
  -6   1   4        713.75        873.03        47.26 o                         
  -5   1   4        516.83        563.27        20.84 o                         
  -4   1   4       1817.48       1853.76        51.18 o                         
  -3   1   4        133.87        147.56        14.23 o                         
  -2   1   4       1447.28       1480.05        49.99 o                         
  -1   1   4        894.17        918.99        34.20 o                         
   0   1   4       3736.04       4075.03       104.31 o                         
   1   1   4        292.83        325.85         9.38 o                         
   2   1   4          7.01          5.35         3.69 o                         
   3   1   4          4.40         15.54         6.48 o                         
   4   1   4        252.19        261.97        15.36 o                         
   5   1   4         48.43         45.96         9.33 o                         
   6   1   4        872.35        831.90        21.61 o                         
   7   1   4         18.05         21.55         5.46 o                         
   8   1   4          2.50          5.66         6.15 o                         
   9   1   4         38.95         53.82        14.75 o                         
  10   1   4         63.56         65.34        17.28 o                         
  11   1   4          0.10         22.39        17.87 o                         
 -14   2   4         10.03         14.60        21.00 o                         
 -13   2   4         71.67         45.55        15.44 o                         
 -12   2   4        189.22        180.30        55.63 o                         
 -11   2   4       1722.17       1707.02        71.76 o                         
 -10   2   4        517.71        536.17        38.76 o                         
  -9   2   4        241.72        241.33        36.51 o                         
  -8   2   4        788.16        806.09        69.62 o                         
  -7   2   4       1065.79       1180.42        47.53 o                         
  -6   2   4        179.62        211.57        19.23 o                         
  -5   2   4         27.06         32.44         9.19 o                         
  -4   2   4          1.82         -4.95         5.24 o                         
  -3   2   4       2637.61       2749.44        60.51 o                         
  -2   2   4       8552.90       8481.65       103.54 o                         
  -1   2   4       1855.37       1870.90        51.16 o                         
   0   2   4       1489.40       1426.38        33.43 o                         
   1   2   4       1271.80       1244.10        16.85 o                         
   2   2   4       1316.30       1365.15        34.48 o                         
   3   2   4       2328.17       2394.87        57.57 o                         
   4   2   4        496.50        442.92        21.47 o                         
   5   2   4        391.23        396.36        17.35 o                         
   6   2   4        691.06        702.19        20.02 o                         
   7   2   4       1132.24       1082.13        32.22 o                         
   8   2   4        578.83        582.02        31.41 o                         
   9   2   4        139.45        148.86        50.40 o                         
  10   2   4        398.59        380.78        31.06 o                         
  11   2   4         57.06         72.60        22.76 o                         
 -14   3   4          2.24          1.69        10.10 o                         
 -13   3   4         24.42         38.68        13.90 o                         
 -12   3   4          7.34         11.58         9.13 o                         
 -11   3   4         33.49         42.20        28.46 o                         
 -10   3   4        306.59        330.69        30.73 o                         
  -9   3   4          5.05         10.86         7.79 o                         
  -8   3   4        539.09        607.74        36.17 o                         
  -7   3   4        158.94        174.96        31.12 o                         
  -6   3   4        774.04        745.06        35.29 o                         
  -5   3   4         29.20         52.72         9.88 o                         
  -4   3   4       2075.27       2022.49        94.98 o                         
  -3   3   4        444.70        471.83        25.51 o                         
  -2   3   4        480.91        516.75        26.26 o                         
  -1   3   4        928.38        806.89        32.14 o                         
   0   3   4        457.03        548.52        30.49 o                         
   1   3   4         81.49        112.19         8.61 o                         
   2   3   4          1.22         -0.35         3.22 o                         
   3   3   4        339.49        334.13        18.23 o                         
   4   3   4        128.55        122.07        10.50 o                         
   5   3   4        312.14        331.98        16.85 o                         
   6   3   4        358.98        327.97        17.43 o                         
   7   3   4         62.72         85.12        10.10 o                         
   8   3   4        609.41        642.36        33.62 o                         
   9   3   4         41.11         45.75        12.38 o                         
  10   3   4          0.36          9.07         8.57 o                         
  11   3   4          5.99          4.74        13.11 o                         
 -14   4   4        201.83        242.64        49.50 o                         
 -13   4   4          3.66         17.19        12.07 o                         
 -12   4   4        500.61        494.05        41.79 o                         
 -11   4   4        323.40        371.59        34.30 o                         
 -10   4   4         20.70         29.52        10.52 o                         
  -9   4   4         28.02         34.74        12.25 o                         
  -8   4   4       2309.25       2375.81        70.56 o                         
  -7   4   4       1615.24       1703.88        57.21 o                         
  -6   4   4        386.05        414.02        26.31 o                         
  -5   4   4       1370.07       1473.80        47.45 o                         
  -4   4   4        614.20        637.90        29.99 o                         
  -3   4   4       5096.07       4971.11        81.06 o                         
  -2   4   4      10162.83      10258.74       113.55 o                         
  -1   4   4        197.59        187.69        16.05 o                         
   0   4   4          3.21          6.96         6.84 o                         
   1   4   4       1079.18       1104.03        40.15 o                         
   2   4   4        636.70        639.23        31.83 o                         
   3   4   4         27.03         36.17         6.55 o                         
   4   4   4        585.89        620.66        20.91 o                         
   5   4   4         21.27         32.64         5.53 o                         
   6   4   4       1262.37       1283.76        35.65 o                         
   7   4   4       2311.29       2351.80        50.32 o                         
   8   4   4        147.81        125.89        12.74 o                         
   9   4   4        220.91        239.57        19.62 o                         
  10   4   4        171.17        165.10        20.45 o                         
  11   4   4         71.20         62.95        24.66 o                         
 -13   5   4        110.88        125.42        23.31 o                         
 -12   5   4         89.29         72.17        19.03 o                         
 -11   5   4         37.29         48.56        15.35 o                         
 -10   5   4        273.59        279.41        28.22 o                         
  -9   5   4       1061.42       1083.82        51.15 o                         
  -8   5   4          1.63         10.09         8.05 o                         
  -7   5   4        167.03        173.58        18.81 o                         
  -6   5   4        441.79        479.01        28.35 o                         
  -5   5   4        254.00        273.47        27.16 o                         
  -4   5   4        387.30        415.78        24.10 o                         
  -3   5   4       2489.50       2411.50       109.59 o                         
  -2   5   4        121.80        136.15        14.06 o                         
  -1   5   4        863.69        917.84        34.34 o                         
   0   5   4       1948.59       2006.07        25.83 o                         
   1   5   4        118.35        149.87        15.01 o                         
   2   5   4        408.61        425.44        20.99 o                         
   3   5   4         17.58         19.07         6.14 o                         
   4   5   4        311.68        323.47        14.98 o                         
   5   5   4        742.80        757.43        31.43 o                         
   6   5   4         96.31        106.80        12.86 o                         
   7   5   4         34.50         48.58         9.93 o                         
   8   5   4        221.65        228.64        16.12 o                         
   9   5   4        153.62        163.98        16.61 o                         
  10   5   4         19.87          6.98         8.91 o                         
  11   5   4        141.17        105.31        31.79 o                         
 -13   6   4         25.54          7.88        10.38 o                         
 -12   6   4        344.99        397.14        37.36 o                         
 -11   6   4        168.73        133.33        30.80 o                         
 -10   6   4          2.28         13.27         9.72 o                         
  -9   6   4          8.00          7.97         8.47 o                         
  -8   6   4         29.85         43.06         4.52 o                         
  -7   6   4       2134.90       2154.65        64.12 o                         
  -6   6   4        108.92        120.64        14.85 o                         
  -5   6   4        672.65        675.84        32.22 o                         
  -4   6   4         33.84         10.10         7.43 o                         
  -3   6   4       2298.97       2301.49        55.20 o                         
  -2   6   4       4654.67       4682.34        77.68 o                         
  -1   6   4         25.04         21.50         8.34 o                         
   0   6   4        644.57        650.10        15.63 o                         
   1   6   4        426.23        400.49        39.35 o                         
   2   6   4       1071.63       1098.57        34.26 o                         
   3   6   4         45.66         44.91         8.21 o                         
   4   6   4        215.89        219.81        12.15 o                         
   5   6   4          9.28          9.37         4.66 o                         
   6   6   4        775.32        765.84        33.84 o                         
   7   6   4       1721.62       1731.94        37.10 o                         
   8   6   4        381.58        402.81        21.42 o                         
   9   6   4        217.08        220.52        19.52 o                         
  10   6   4          1.08         -2.63         7.09 o                         
  11   6   4          0.03        -10.59        11.21 o                         
 -13   7   4          7.78          1.66        15.49 o                         
 -12   7   4        532.90        506.32        41.91 o                         
 -11   7   4          5.37          4.63        10.53 o                         
 -10   7   4        539.18        561.93        30.84 o                         
  -9   7   4        463.16        460.30        33.62 o                         
  -8   7   4        136.55        139.98        20.59 o                         
  -7   7   4        915.90        931.25        26.95 o                         
  -6   7   4         66.36         71.30        10.72 o                         
  -5   7   4        108.82        118.44        14.09 o                         
  -4   7   4         17.55         23.28         5.52 o                         
  -3   7   4        750.92        723.55        31.04 o                         
  -2   7   4        452.89        497.49        25.46 o                         
  -1   7   4       4837.73       4690.78        54.99 o                         
   0   7   4       3984.47       3921.73        71.66 o                         
   1   7   4        152.22        131.90        13.67 o                         
   2   7   4       2379.57       2442.88        54.07 o                         
   3   7   4        580.61        605.61        26.84 o                         
   4   7   4       1713.89       1711.35        46.96 o                         
   5   7   4        142.02        116.94        13.38 o                         
   6   7   4          5.72         13.41         5.15 o                         
   7   7   4         24.48         26.68         6.58 o                         
   8   7   4        384.91        386.69        21.38 o                         
   9   7   4        422.17        404.59        23.17 o                         
  10   7   4          0.39         14.61         7.47 o                         
 -13   8   4          0.90          8.91        10.05 o                         
 -12   8   4          7.72          6.56         8.76 o                         
 -11   8   4        241.58        239.16        30.31 o                         
 -10   8   4         49.09         55.88        11.03 o                         
  -9   8   4        141.31        143.74        15.61 o                         
  -8   8   4        405.12        421.31        24.95 o                         
  -7   8   4        102.33         90.21         9.20 o                         
  -6   8   4        186.00        182.12        13.23 o                         
  -5   8   4          4.48          3.79         5.16 o                         
  -4   8   4        168.64        173.57        16.10 o                         
  -3   8   4       1811.82       1904.50        50.17 o                         
  -2   8   4       1650.38       1562.37        34.74 o                         
  -1   8   4        807.16        761.70        22.75 o                         
   0   8   4          8.32         18.53         7.96 o                         
   1   8   4       1387.24       1358.44        50.78 o                         
   2   8   4         51.79         61.14         8.38 o                         
   3   8   4         81.58        105.14        21.88 o                         
   4   8   4         68.43         79.07         8.56 o                         
   5   8   4         25.74         29.49         7.56 o                         
   6   8   4        168.50        155.55        12.89 o                         
   7   8   4        160.23        149.94        12.70 o                         
   8   8   4         83.72         93.89        12.25 o                         
   9   8   4        104.60        116.73        12.76 o                         
  10   8   4         97.42         89.51        21.98 o                         
 -13   9   4         24.08         18.83        12.41 o                         
 -12   9   4         85.58        104.20        24.64 o                         
 -11   9   4          0.73         -8.76         8.76 o                         
 -10   9   4        602.50        548.40        31.32 o                         
  -9   9   4       1025.29       1057.29        41.89 o                         
  -8   9   4         48.60         39.12         8.89 o                         
  -7   9   4        326.24        320.99        21.30 o                         
  -6   9   4         98.17        107.02        10.20 o                         
  -5   9   4          0.38          0.87         2.83 o                         
  -4   9   4        751.63        758.44        27.46 o                         
  -3   9   4        971.04        933.27        30.29 o                         
  -2   9   4        252.58        250.08        12.97 o                         
  -1   9   4       2037.00       2013.88        38.00 o                         
   0   9   4       3746.75       3718.34        70.00 o                         
   1   9   4         44.68         30.88         5.83 o                         
   2   9   4       1313.43       1324.61        35.67 o                         
   3   9   4         79.16         76.42         8.70 o                         
   4   9   4        422.60        430.24        19.99 o                         
   5   9   4        795.18        821.30        28.49 o                         
   6   9   4        226.70        214.71        15.03 o                         
   7   9   4          3.44          4.71         4.90 o                         
   8   9   4        120.15        129.51        20.26 o                         
   9   9   4        505.81        522.66        30.38 o                         
  10   9   4         20.71         11.97         8.15 o                         
 -13  10   4          0.18          3.50         7.60 o                         
 -12  10   4          7.49         11.15         8.15 o                         
 -11  10   4        266.54        280.78        30.15 o                         
 -10  10   4         88.71         75.20        11.92 o                         
  -9  10   4         91.35         85.28        12.68 o                         
  -8  10   4        104.17        119.49        13.81 o                         
  -7  10   4        196.50        171.28        20.58 o                         
  -6  10   4         46.01         35.97         5.51 o                         
  -5  10   4        103.70         88.69         9.35 o                         
  -4  10   4         62.39         58.52         6.77 o                         
  -3  10   4         77.11         89.32         8.48 o                         
  -2  10   4        206.12        213.44        16.08 o                         
  -1  10   4       1563.93       1623.15        35.21 o                         
   0  10   4          1.79         -1.76         3.65 o                         
   1  10   4        420.62        416.18        14.67 o                         
   2  10   4         25.68         18.55         4.56 o                         
   3  10   4        579.11        581.24        22.87 o                         
   4  10   4         45.25         44.55         7.32 o                         
   5  10   4        430.97        380.23        20.01 o                         
   6  10   4         68.60         62.51         8.39 o                         
   7  10   4         35.39         25.66         6.01 o                         
   8  10   4        123.29        125.64        15.24 o                         
   9  10   4          1.61          1.56         7.17 o                         
 -12  11   4         58.63         74.84        18.04 o                         
 -11  11   4         27.36         23.02        10.29 o                         
 -10  11   4        408.12        401.33        27.69 o                         
  -9  11   4        303.36        330.53        28.56 o                         
  -8  11   4        561.73        550.56        29.86 o                         
  -7  11   4          4.68         12.34         5.17 o                         
  -6  11   4       1244.66       1235.19        51.04 o                         
  -5  11   4         18.99          8.25         3.73 o                         
  -4  11   4       2194.33       2197.89        51.49 o                         
  -3  11   4       1350.50       1305.61        34.57 o                         
  -2  11   4         46.72         27.75         7.96 o                         
  -1  11   4       2059.56       2041.64        47.19 o                         
   0  11   4       1331.15       1347.10        34.50 o                         
   1  11   4         64.26         61.10         6.11 o                         
   2  11   4        461.10        471.74        19.91 o                         
   3  11   4        358.80        367.77        18.40 o                         
   4  11   4         23.53         24.43         5.71 o                         
   5  11   4        528.67        561.45        24.53 o                         
   6  11   4        343.98        366.65        20.36 o                         
   7  11   4         54.48         52.22         9.89 o                         
   8  11   4        916.52        902.09        39.23 o                         
   9  11   4        140.24        118.77        16.47 o                         
 -12  12   4         18.70         -3.90        11.38 o                         
 -11  12   4          7.15         15.45         6.59 o                         
 -10  12   4          1.02          0.67         6.15 o                         
  -9  12   4          0.02         -0.94         5.48 o                         
  -8  12   4        107.18         93.94        12.73 o                         
  -7  12   4          8.53          6.77         4.09 o                         
  -6  12   4          2.29          7.10         4.07 o                         
  -5  12   4        199.93        201.75        13.91 o                         
  -4  12   4        213.06        223.68        12.78 o                         
  -3  12   4         34.05         37.01         5.15 o                         
  -2  12   4          4.83          5.80         2.43 o                         
  -1  12   4         24.40         15.36         7.08 o                         
   0  12   4         96.89        108.29        12.16 o                         
   1  12   4          2.03          0.26         2.61 o                         
   2  12   4          3.39          4.05         3.31 o                         
   3  12   4         55.63         56.74         7.54 o                         
   4  12   4        111.45         87.57         9.55 o                         
   5  12   4        158.74        187.08        14.92 o                         
   6  12   4         17.69         32.96         6.95 o                         
   7  12   4         23.64         12.99         5.74 o                         
   8  12   4         85.52        105.67        16.15 o                         
 -10  13   4        113.40        109.27        19.29 o                         
  -9  13   4        199.62        210.82        20.82 o                         
  -8  13   4        146.86        166.13        22.40 o                         
  -7  13   4         75.91         92.68        12.75 o                         
  -6  13   4        769.35        777.63        34.71 o                         
  -5  13   4        203.35        227.82        18.04 o                         
  -4  13   4        738.85        701.38        30.03 o                         
  -3  13   4        173.93        173.01        13.54 o                         
  -2  13   4        813.60        777.71        34.31 o                         
  -1  13   4       1303.27       1249.72        32.76 o                         
   0  13   4        675.86        666.04        24.62 o                         
   1  13   4         93.22         85.51         8.04 o                         
   2  13   4          3.89          2.11         6.23 o                         
   3  13   4          4.73          0.60         4.58 o                         
   4  13   4        121.64        120.91        13.20 o                         
   5  13   4        548.70        572.49        29.52 o                         
   6  13   4        508.92        517.22        28.94 o                         
   7  13   4         55.94         55.60        17.09 o                         
   8  13   4        398.29        467.31        58.96 o                         
 -10  14   4         30.79         33.23        19.00 o                         
  -9  14   4        100.55         90.74        21.41 o                         
  -8  14   4         84.66        102.55        19.27 o                         
  -7  14   4          5.40         14.14        12.67 o                         
  -6  14   4          0.38          0.78         6.70 o                         
  -5  14   4         10.70         24.75        10.40 o                         
  -4  14   4         32.75         30.08        10.78 o                         
  -3  14   4        264.06        287.54        44.22 o                         
  -2  14   4        105.11         66.69        15.28 o                         
  -1  14   4         61.66         36.04        11.35 o                         
   0  14   4          7.97          8.24         8.67 o                         
   1  14   4        503.42        482.69        77.11 o                         
   2  14   4        148.69        139.18        18.02 o                         
   3  14   4        149.58        152.45        19.47 o                         
   4  14   4          9.35          3.37         7.94 o                         
   5  14   4         46.40         55.66        12.33 o                         
   6  14   4         11.56         14.87        10.38 o                         
   7  14   4          0.14        -12.21        12.34 o                         
  -9  15   4        179.85        204.35        28.28 o                         
  -8  15   4         45.10         52.14        13.52 o                         
  -7  15   4         42.77         54.31        14.46 o                         
  -6  15   4         35.87         40.60        17.08 o                         
  -5  15   4         43.59         35.66        19.50 o                         
  -4  15   4        372.04        365.24        32.39 o                         
  -3  15   4       1050.35        830.56        80.19 o                         
  -2  15   4          2.71         21.07        13.82 o                         
  -1  15   4       1194.78       1160.32        93.90 o                         
   0  15   4        560.54        562.35        26.25 o                         
   1  15   4        118.29        135.59        30.10 o                         
   2  15   4        247.84        250.00        24.91 o                         
   3  15   4        348.32        359.81        38.00 o                         
   4  15   4         93.72        121.26        17.75 o                         
   5  15   4        254.81        244.01        31.88 o                         
   6  15   4         19.44         14.02        11.42 o                         
  -9  16   4         21.61          7.69        10.91 o                         
  -8  16   4         70.17         30.71        41.61 o                         
  -7  16   4          0.95         -7.61         9.47 o                         
  -6  16   4        122.50        141.04        21.95 o                         
  -5  16   4         30.50         27.52        11.89 o                         
  -4  16   4         77.27         58.36        13.14 o                         
  -3  16   4         14.40          0.48        11.16 o                         
  -2  16   4        287.15        244.50        53.10 o                         
  -1  16   4        143.43        143.45        16.19 o                         
   0  16   4        126.19        192.32        40.87 o                         
   1  16   4        277.27        236.81        44.09 o                         
   2  16   4        116.63        116.87        21.87 o                         
   3  16   4        161.62        140.61        39.76 o                         
   4  16   4        131.86        196.75        39.63 o                         
  -8  17   4          0.18         11.56        12.77 o                         
  -7  17   4         31.53         27.55        10.61 o                         
  -6  17   4          1.52         -3.21         6.70 o                         
  -5  17   4         23.80         26.60        18.20 o                         
  -4  17   4         26.26         25.80         8.27 o                         
  -3  17   4          9.40         15.96         9.51 o                         
  -2  17   4         10.33          1.98         9.07 o                         
  -1  17   4        364.19        450.78        63.20 o                         
   0  17   4       1046.59        988.69        92.11 o                         
   1  17   4         30.47         60.79        23.87 o                         
   2  17   4        287.51        301.11        34.51 o                         
   3  17   4          1.18         -4.93        11.70 o                         
  -6  18   4          4.72          7.27         7.43 o                         
  -5  18   4        161.11        134.88        32.70 o                         
  -4  18   4         48.98         26.85         9.17 o                         
  -3  18   4         90.35         61.80        35.52 o                         
  -2  18   4        113.16        116.68        20.35 o                         
  -1  18   4          0.38         -0.93        11.72 o                         
   0  18   4         72.45         86.66        31.29 o                         
  -4  19   4         29.74         24.70        14.79 o                         
  -3  19   4          5.89        -12.10        15.96 o                         
 -13   1   5          3.39         11.13        16.78 o                         
 -12   1   5         90.96        118.23        22.23 o                         
 -11   1   5       1064.03       1068.45        58.19 o                         
 -10   1   5        274.91        258.81        33.41 o                         
  -9   1   5        182.58        156.31        20.74 o                         
  -8   1   5        199.32        206.06        22.56 o                         
  -7   1   5        316.37        269.66        24.01 o                         
  -6   1   5       2110.89       2081.21        63.77 o                         
  -5   1   5       1150.02       1102.20        66.23 o                         
  -4   1   5        358.14        320.98        40.67 o                         
  -3   1   5       1824.18       1798.78        54.87 o                         
  -2   1   5       4436.80       4357.77        83.77 o                         
  -1   1   5       1329.65       1274.33        45.79 o                         
   0   1   5       2777.33       2783.94        74.52 o                         
   1   1   5        758.57        744.03        18.41 o                         
   2   1   5       1362.70       1443.67        37.61 o                         
   3   1   5       2825.80       2904.42        79.26 o                         
   4   1   5       1085.54       1060.05        49.78 o                         
   5   1   5         38.96         45.48        13.10 o                         
   6   1   5       1027.31       1045.87        55.04 o                         
   7   1   5        578.64        621.28        44.39 o                         
   8   1   5         20.71         10.33         6.07 o                         
   9   1   5         35.36         49.76        15.63 o                         
 -13   2   5         48.34         45.80        15.39 o                         
 -12   2   5          0.67         24.26        13.17 o                         
 -11   2   5          2.31          3.73         8.68 o                         
 -10   2   5         49.89         43.83        12.86 o                         
  -9   2   5         27.33         25.11         8.85 o                         
  -8   2   5        142.21        174.67        21.28 o                         
  -7   2   5          1.17         -6.63         6.63 o                         
  -6   2   5       1195.71       1139.07        47.74 o                         
  -5   2   5        274.32        310.07        25.71 o                         
  -4   2   5       1152.09       1144.72        44.31 o                         
  -3   2   5         45.41         63.96        14.32 o                         
  -2   2   5        805.72        871.43        37.67 o                         
  -1   2   5         95.17         96.67        13.69 o                         
   0   2   5          7.53         15.48         5.04 o                         
   1   2   5        186.50        183.66        11.26 o                         
   2   2   5          3.69          9.56         5.15 o                         
   3   2   5         20.66         40.00        12.23 o                         
   4   2   5         56.07         46.38        11.44 o                         
   5   2   5        838.43        886.60        48.06 o                         
   6   2   5        333.06        318.59        31.53 o                         
   7   2   5        169.89        178.44        37.68 o                         
   8   2   5        191.04        176.77        25.40 o                         
   9   2   5         30.34         58.67        20.02 o                         
 -13   3   5         78.43         86.48        20.44 o                         
 -12   3   5        510.14        563.22        47.19 o                         
 -11   3   5        361.38        337.04        37.24 o                         
 -10   3   5        211.44        213.20        25.57 o                         
  -9   3   5        289.79        324.98        28.88 o                         
  -8   3   5        524.02        539.38        35.43 o                         
  -7   3   5          3.29          4.91        17.34 o                         
  -6   3   5       1613.16       1628.42        56.41 o                         
  -5   3   5       1451.62       1444.54        51.20 o                         
  -4   3   5          0.04          3.67        11.02 o                         
  -3   3   5       3608.76       3611.82        77.72 o                         
  -2   3   5       5410.25       5221.38       132.38 o                         
  -1   3   5         39.57         43.01        10.11 o                         
   0   3   5         13.52         17.88         7.09 o                         
   1   3   5        550.19        557.98        26.42 o                         
   2   3   5        646.58        652.99        36.41 o                         
   3   3   5        972.41       1059.83        48.30 o                         
   4   3   5       1946.13       1966.17        67.75 o                         
   5   3   5          1.75         11.07        21.20 o                         
   6   3   5       1023.75       1037.55        38.64 o                         
   7   3   5        313.05        349.96        83.53 o                         
   8   3   5          3.19          8.53        10.02 o                         
   9   3   5        158.79        146.01        23.59 o                         
  10   3   5          0.63         16.86        16.36 o                         
 -13   4   5         35.60         27.69        22.42 o                         
 -12   4   5          0.30         32.30        14.67 o                         
 -11   4   5         67.42         53.66        13.82 o                         
 -10   4   5        153.67        162.47        48.45 o                         
  -9   4   5         63.26         40.44        10.04 o                         
  -8   4   5          0.11         18.34         9.74 o                         
  -7   4   5         93.75         84.70        31.70 o                         
  -6   4   5         13.80         18.87         8.27 o                         
  -5   4   5        268.98        247.86        23.21 o                         
  -4   4   5       2983.01       2954.16        71.27 o                         
  -3   4   5        337.27        343.87        24.38 o                         
  -2   4   5        385.69        362.91        24.58 o                         
  -1   4   5        536.89        498.91        28.95 o                         
   0   4   5         73.22         77.15        17.19 o                         
   1   4   5          7.35         13.18         3.32 o                         
   2   4   5         65.41         51.52        20.40 o                         
   3   4   5        173.45        189.01        20.87 o                         
   4   4   5         14.83         46.46        12.77 o                         
   5   4   5        510.40        517.09        27.26 o                         
   6   4   5        135.66        139.48        16.37 o                         
   7   4   5        118.96        144.32        52.30 o                         
   8   4   5         10.06          2.46         8.09 o                         
   9   4   5         25.91         14.02         9.29 o                         
  10   4   5         55.92         61.05        26.80 o                         
 -13   5   5         19.41         34.89        15.67 o                         
 -12   5   5        292.50        382.05        37.43 o                         
 -11   5   5        145.14        160.13        22.81 o                         
 -10   5   5         82.90         58.46        14.05 o                         
  -9   5   5        405.20        350.62        30.37 o                         
  -8   5   5        201.03        201.66        21.95 o                         
  -7   5   5        113.14        127.15        17.69 o                         
  -6   5   5       1229.26       1199.25        48.48 o                         
  -5   5   5       2271.27       2336.85        64.77 o                         
  -4   5   5         15.37          4.91         5.05 o                         
  -3   5   5       2874.19       2775.03        68.57 o                         
  -2   5   5       2418.92       2383.16        62.24 o                         
  -1   5   5         33.58         34.42        10.50 o                         
   0   5   5        493.91        445.87        27.67 o                         
   1   5   5        198.47        173.84        18.01 o                         
   2   5   5         75.48         74.16        12.69 o                         
   3   5   5        546.07        636.40        37.55 o                         
   4   5   5       1324.08       1256.50        59.97 o                         
   5   5   5          4.83          2.79         4.89 o                         
   6   5   5       1290.41       1274.70        45.40 o                         
   7   5   5        981.84       1091.67        79.10 o                         
   8   5   5         93.77        105.29        19.26 o                         
   9   5   5        208.79        233.94        25.88 o                         
  10   5   5         38.73         53.80        24.87 o                         
 -13   6   5        174.08        189.57        28.13 o                         
 -12   6   5        165.20        165.79        25.46 o                         
 -11   6   5          5.32          2.64         7.57 o                         
 -10   6   5        291.59        300.63        29.49 o                         
  -9   6   5        511.71        481.47        35.39 o                         
  -8   6   5          0.90          0.47         8.51 o                         
  -7   6   5        626.65        583.83        35.39 o                         
  -6   6   5         80.34        102.56        15.21 o                         
  -5   6   5        237.05        209.34        19.95 o                         
  -4   6   5        284.45        282.89        21.90 o                         
  -3   6   5       1355.42       1384.10        75.38 o                         
  -2   6   5         17.26         11.56         6.42 o                         
  -1   6   5       1210.46       1180.95        44.08 o                         
   0   6   5        154.18        117.37        20.29 o                         
   1   6   5        561.55        593.70        58.74 o                         
   2   6   5        822.41        825.26        40.82 o                         
   3   6   5         27.47         34.09         9.48 o                         
   4   6   5       1184.64       1150.64        41.01 o                         
   5   6   5        743.50        724.92        33.66 o                         
   6   6   5         23.92         33.72         8.68 o                         
   7   6   5         90.69         83.78        12.65 o                         
   8   6   5        254.41        263.64        25.88 o                         
   9   6   5          4.39         -0.95         6.25 o                         
 -13   7   5         23.57         31.42        11.36 o                         
 -12   7   5         92.60        114.84        26.74 o                         
 -11   7   5        102.01        141.68        22.30 o                         
 -10   7   5         10.51          7.68         6.36 o                         
  -9   7   5         59.47         72.24        28.37 o                         
  -8   7   5          5.66          3.88        10.01 o                         
  -7   7   5        133.03        139.89        20.55 o                         
  -6   7   5        595.31        606.57        34.63 o                         
  -5   7   5        496.94        521.75        30.30 o                         
  -4   7   5        165.14        148.90        16.07 o                         
  -3   7   5       1819.18       1822.69       107.76 o                         
  -2   7   5       1043.77        957.01        39.76 o                         
  -1   7   5         26.81         16.13         3.43 o                         
   0   7   5        241.88        247.11        21.16 o                         
   1   7   5         17.96         29.14         9.04 o                         
   2   7   5        156.81        184.24        20.66 o                         
   3   7   5        265.93        324.13        26.70 o                         
   4   7   5        642.95        661.28        31.68 o                         
   5   7   5         87.92         90.10        13.09 o                         
   6   7   5        368.69        395.11        26.43 o                         
   7   7   5        173.20        188.49        17.16 o                         
   8   7   5         21.81         15.79         9.37 o                         
   9   7   5          5.05         -2.74         6.90 o                         
 -13   8   5        112.42         77.01        20.04 o                         
 -12   8   5         84.17         82.02        16.87 o                         
 -11   8   5          2.33          6.01         8.45 o                         
 -10   8   5        288.28        339.40        25.38 o                         
  -9   8   5        124.89        135.39        18.87 o                         
  -8   8   5        547.34        543.15        35.78 o                         
  -7   8   5        668.62        662.57        37.90 o                         
  -6   8   5         76.70         52.13        10.60 o                         
  -5   8   5        949.34        997.34        42.63 o                         
  -4   8   5        826.60        757.77        36.31 o                         
  -3   8   5        552.84        526.95        29.63 o                         
  -2   8   5         77.90         76.20        11.22 o                         
  -1   8   5       2060.08       2121.42        38.93 o                         
   0   8   5        716.47        732.58        37.00 o                         
   1   8   5        452.17        407.69        27.39 o                         
   2   8   5        706.24        723.46        38.32 o                         
   3   8   5          8.33          3.92         7.52 o                         
   4   8   5        585.66        578.15        30.50 o                         
   5   8   5        621.19        668.77        48.70 o                         
   6   8   5         84.94         97.88        11.26 o                         
   7   8   5          4.37          2.59         5.41 o                         
   8   8   5         34.03         27.92         8.46 o                         
   9   8   5         14.82         11.19         7.32 o                         
 -13   9   5          0.88         28.36        11.46 o                         
 -12   9   5          3.92          4.97         9.87 o                         
 -11   9   5        352.49        386.09        50.73 o                         
 -10   9   5        123.34        119.41        15.47 o                         
  -9   9   5         82.98         84.61        18.49 o                         
  -8   9   5          0.33          0.86        16.26 o                         
  -7   9   5         66.86         74.17        16.42 o                         
  -6   9   5         58.96         61.69         9.17 o                         
  -5   9   5          3.37          3.87         5.40 o                         
  -4   9   5         34.37         31.84        11.52 o                         
  -3   9   5          2.67         -1.73         6.68 o                         
  -2   9   5        813.28        811.03        27.19 o                         
  -1   9   5        666.57        675.01        22.30 o                         
   0   9   5          3.59          4.46         5.81 o                         
   1   9   5         11.43         18.25         7.41 o                         
   2   9   5        878.97        895.25        54.06 o                         
   3   9   5        741.91        762.00        33.31 o                         
   4   9   5        209.33        210.10        17.00 o                         
   5   9   5         41.66         70.45         9.94 o                         
   6   9   5         53.53         48.72         8.33 o                         
   7   9   5         10.19         -0.54         5.86 o                         
   8   9   5         10.25         -3.72         7.19 o                         
   9   9   5          2.31        -15.97        16.44 o                         
 -12  10   5         65.68         31.70        12.46 o                         
 -11  10   5          0.21         13.40        10.28 o                         
 -10  10   5        298.90        282.57        23.94 o                         
  -9  10   5        371.66        383.69        39.58 o                         
  -8  10   5         20.11         16.73         8.32 o                         
  -7  10   5         84.48         72.99        13.20 o                         
  -6  10   5         12.00          7.32         4.49 o                         
  -5  10   5        824.35        773.61        30.95 o                         
  -4  10   5       2404.99       2364.39        54.06 o                         
  -3  10   5        556.77        503.09        20.68 o                         
  -2  10   5         99.83         92.48         9.54 o                         
  -1  10   5        983.57       1006.30        41.16 o                         
   0  10   5         10.79          8.95         8.17 o                         
   1  10   5        627.09        653.62        30.57 o                         
   2  10   5        337.53        361.75        23.90 o                         
   3  10   5         60.78         67.75         9.33 o                         
   4  10   5        435.17        474.58        22.97 o                         
   5  10   5       1242.17       1259.60        38.73 o                         
   6  10   5        260.54        244.35        17.68 o                         
   7  10   5        163.91        174.05        17.72 o                         
   8  10   5        163.93        183.27        20.87 o                         
 -12  11   5         13.89         24.10        12.27 o                         
 -11  11   5         41.58         59.19        25.37 o                         
 -10  11   5         13.42         12.05         6.36 o                         
  -9  11   5          8.41          4.78         5.63 o                         
  -8  11   5          4.90          0.42         5.32 o                         
  -7  11   5        160.20        149.72        15.48 o                         
  -6  11   5        197.70        212.42        14.99 o                         
  -5  11   5          7.07         16.80         5.71 o                         
  -4  11   5          3.92         21.96         5.86 o                         
  -3  11   5         19.30         27.49         5.74 o                         
  -2  11   5         48.93         44.99         6.63 o                         
  -1  11   5        620.53        583.26        27.75 o                         
   0  11   5          5.15          5.92         5.56 o                         
   1  11   5         10.76          9.55         6.07 o                         
   2  11   5         54.62         58.39         8.83 o                         
   3  11   5         62.15         59.12         8.29 o                         
   4  11   5         67.97         46.16         6.89 o                         
   5  11   5         13.76         27.41         7.08 o                         
   6  11   5          3.63          0.59         8.35 o                         
   7  11   5          1.62          6.90         6.43 o                         
   8  11   5         38.59         37.23        10.98 o                         
 -11  12   5         24.71         48.26        18.74 o                         
 -10  12   5         80.65         93.55        14.33 o                         
  -9  12   5         68.66         50.58         9.67 o                         
  -8  12   5         10.44          6.05         9.56 o                         
  -7  12   5        443.60        493.09        41.18 o                         
  -6  12   5        712.59        661.39        27.66 o                         
  -5  12   5        377.85        374.13        17.77 o                         
  -4  12   5       2101.41       2141.14        41.70 o                         
  -3  12   5        248.67        249.35        14.04 o                         
  -2  12   5        272.22        269.05        14.19 o                         
  -1  12   5        537.11        489.62        23.25 o                         
   0  12   5         29.05         25.41         5.83 o                         
   1  12   5         95.45        108.83        11.25 o                         
   2  12   5          5.50          8.17         6.42 o                         
   3  12   5          8.80          6.96         6.11 o                         
   4  12   5         96.61         87.13        10.05 o                         
   5  12   5       1178.48       1250.19        39.64 o                         
   6  12   5        358.07        416.12        26.99 o                         
   7  12   5        188.70        238.63        28.81 o                         
 -10  13   5          5.15          2.08        10.16 o                         
  -9  13   5         68.51         81.99        19.31 o                         
  -8  13   5         17.86         14.25         5.49 o                         
  -7  13   5         24.69         34.21        10.38 o                         
  -6  13   5          0.67          6.23         5.17 o                         
  -5  13   5         33.49         24.57         6.39 o                         
  -4  13   5          4.53         13.20         6.14 o                         
  -3  13   5          0.02         -3.27         3.27 o                         
  -2  13   5          3.81         -0.16         5.72 o                         
  -1  13   5         70.96         63.99        11.65 o                         
   0  13   5        164.99        151.14        16.69 o                         
   1  13   5        318.54        287.33        23.01 o                         
   2  13   5          2.68          3.26         4.43 o                         
   3  13   5          0.95          3.74         5.40 o                         
   4  13   5         64.55         83.15        11.94 o                         
   5  13   5          7.13         15.25         7.99 o                         
   6  13   5          6.31         30.60        17.15 o                         
 -10  14   5         60.26         39.10        21.21 o                         
  -9  14   5         63.35         75.10        30.08 o                         
  -8  14   5          0.53          4.86         7.32 o                         
  -7  14   5         70.21         45.64        55.63 o                         
  -6  14   5          1.61         -4.50         6.11 o                         
  -5  14   5        419.95        422.36        34.82 o                         
  -4  14   5        970.68        993.19        41.51 o                         
  -3  14   5        527.69        476.32        39.59 o                         
  -2  14   5        180.72        180.78        32.31 o                         
  -1  14   5        413.75        404.85        38.57 o                         
   0  14   5         36.19         12.69         7.75 o                         
   1  14   5         86.84        102.54        20.69 o                         
   2  14   5         27.23         14.94        21.76 o                         
   3  14   5         54.98         54.24        12.47 o                         
   4  14   5        137.99        159.02        20.97 o                         
   5  14   5        570.37        594.82        46.84 o                         
   6  14   5         85.96        103.13        28.66 o                         
  -9  15   5         79.13         74.42        17.65 o                         
  -8  15   5        105.88         93.25        19.37 o                         
  -7  15   5         13.07         13.62         8.22 o                         
  -6  15   5         27.06         44.60        13.49 o                         
  -5  15   5          0.42         14.34         9.02 o                         
  -4  15   5          9.97          1.51        13.15 o                         
  -3  15   5         56.02         77.71        17.12 o                         
  -2  15   5         19.00         27.40        12.95 o                         
  -1  15   5          0.01          7.97        16.52 o                         
   0  15   5        155.38        139.73        24.42 o                         
   1  15   5        142.66        145.05        24.34 o                         
   2  15   5          2.60          6.15         9.99 o                         
   3  15   5         46.20         43.41        15.66 o                         
   4  15   5          6.92         13.59         9.26 o                         
   5  15   5         67.89         74.39        25.97 o                         
  -8  16   5         18.26         16.48        10.18 o                         
  -7  16   5         51.70         58.48        15.30 o                         
  -6  16   5         53.24         52.88        14.73 o                         
  -5  16   5        129.12         90.21        27.11 o                         
  -4  16   5        316.67        245.82        47.12 o                         
  -3  16   5        238.21        201.79        42.22 o                         
  -2  16   5          5.19        -14.33        14.33 o                         
  -1  16   5        460.54        429.64        41.55 o                         
   0  16   5        108.93        118.96        22.88 o                         
   1  16   5        123.93        137.33        40.57 o                         
   2  16   5        207.29        230.04        32.68 o                         
   3  16   5          1.20          0.78        12.02 o                         
   4  16   5        335.67        352.26        55.33 o                         
  -3  17   5        161.07        215.37        47.04 o                         
  -2  17   5        165.10        142.05        37.87 o                         
  -1  17   5          2.36         11.08        16.15 o                         
  -5  18   5        211.36        213.33        40.07 o                         
  -4  18   5         69.29        119.00        31.24 o                         
 -13   0   6         22.16         20.17        19.19 o                         
 -12   0   6         80.42        181.45        38.83 o                         
 -11   0   6        291.18        359.01        49.52 o                         
 -10   0   6          0.50          3.14        11.08 o                         
  -9   0   6        604.81        668.60        62.34 o                         
  -8   0   6          4.34         10.52        12.81 o                         
  -7   0   6       1693.77       1805.46        93.00 o                         
  -6   0   6       2411.92       2455.90       105.33 o                         
  -5   0   6       1834.13       1751.51        87.24 o                         
  -4   0   6        126.77        133.44        24.45 o                         
  -3   0   6        131.50        113.73        22.65 o                         
  -2   0   6          7.01         38.66        12.33 o                         
  -1   0   6         68.39         90.60        19.83 o                         
   0   0   6       2869.52       2867.30       109.79 o                         
   1   0   6       2575.51       2452.37        44.99 o                         
   2   0   6       3572.63       3805.32       134.44 o                         
   3   0   6       2781.02       2695.83       119.11 o                         
   4   0   6        227.87        293.31        41.82 o                         
   5   0   6        142.31        180.27        34.19 o                         
   6   0   6        147.98        180.55        36.10 o                         
   7   0   6          4.09         15.55        17.27 o                         
   8   0   6         57.18         72.71        27.59 o                         
 -13   1   6          7.55         17.64        15.11 o                         
 -12   1   6          4.28         22.78        11.07 o                         
 -11   1   6         20.61         54.00        16.81 o                         
 -10   1   6        239.30        225.07        35.95 o                         
  -9   1   6          5.07          6.32        13.63 o                         
  -8   1   6         12.80          0.92         8.77 o                         
  -7   1   6         57.49         80.85        19.26 o                         
  -6   1   6        206.98        240.94        24.99 o                         
  -5   1   6         98.90        119.16        17.58 o                         
  -4   1   6        512.15        499.91        45.01 o                         
  -3   1   6        312.32        280.47        23.63 o                         
  -2   1   6        193.55        176.22        22.04 o                         
  -1   1   6         37.44         17.17         7.10 o                         
   0   1   6        166.31        169.92        13.95 o                         
   1   1   6        110.07        128.26         8.06 o                         
   2   1   6         18.38         40.29        13.79 o                         
   3   1   6         30.44         50.66        14.28 o                         
   4   1   6          6.22          2.34         7.33 o                         
   5   1   6         84.94         70.98        26.78 o                         
   6   1   6         39.89         32.03        12.34 o                         
   7   1   6        123.42        141.58        23.13 o                         
   8   1   6          0.40         23.91        10.85 o                         
 -13   2   6          9.87         10.66        23.55 o                         
 -12   2   6        111.51        135.66        31.03 o                         
 -11   2   6        262.63        250.04        30.27 o                         
 -10   2   6         67.66         83.52        25.41 o                         
  -9   2   6        557.49        587.12        41.02 o                         
  -8   2   6          0.99         -6.47         6.47 o                         
  -7   2   6        666.97        614.29        42.35 o                         
  -6   2   6       2168.41       2123.42        69.57 o                         
  -5   2   6        436.28        469.46        32.19 o                         
  -4   2   6        114.96        107.80        16.67 o                         
  -3   2   6        697.72        691.52        37.69 o                         
  -2   2   6          1.29         -9.77         9.77 o                         
  -1   2   6        142.24        127.88        19.12 o                         
   0   2   6        478.68        539.83        17.89 o                         
   1   2   6         18.82         22.06         4.35 o                         
   2   2   6       1106.31       1064.66        50.92 o                         
   3   2   6       3563.67       3484.05        95.51 o                         
   4   2   6        387.29        405.29        34.23 o                         
   5   2   6         53.71         38.67        12.21 o                         
   6   2   6         21.48         18.62        10.55 o                         
   7   2   6        100.10        109.00        20.29 o                         
   8   2   6        200.93        205.47        28.84 o                         
 -13   3   6          8.60         12.52        11.45 o                         
 -12   3   6          0.30        -12.31        12.31 o                         
 -11   3   6         17.04          7.50         9.61 o                         
 -10   3   6         46.09         16.74        16.55 o                         
  -9   3   6         27.74         29.83        11.33 o                         
  -8   3   6        103.28         70.90        14.59 o                         
  -7   3   6         46.93         68.28        15.31 o                         
  -6   3   6         83.53        139.54        19.15 o                         
  -5   3   6        622.32        662.55        45.60 o                         
  -4   3   6        583.48        538.99        33.75 o                         
  -3   3   6        140.00        150.04        18.19 o                         
  -2   3   6        198.24        202.16        27.35 o                         
  -1   3   6         87.69        100.87        15.41 o                         
   0   3   6        763.17        715.76        22.38 o                         
   1   3   6         63.71         57.97        11.23 o                         
   2   3   6         67.17         77.91        15.25 o                         
   3   3   6         92.19        137.13        22.87 o                         
   4   3   6         51.60         70.60        22.23 o                         
   5   3   6        325.31        307.68        32.26 o                         
   6   3   6          0.03        -15.95        28.65 o                         
   7   3   6        122.27        132.60        22.35 o                         
   8   3   6         18.52         29.24        12.79 o                         
 -13   4   6         56.62         80.37        19.53 o                         
 -12   4   6        117.73        120.12        21.80 o                         
 -11   4   6          0.49         -2.53        16.03 o                         
 -10   4   6         13.70         12.78         7.39 o                         
  -9   4   6         75.80         90.81        24.58 o                         
  -8   4   6        274.17        265.62        26.86 o                         
  -7   4   6        547.63        558.78        49.08 o                         
  -6   4   6       1684.44       1639.49        61.62 o                         
  -5   4   6       2628.69       2549.50        74.69 o                         
  -4   4   6         41.30         59.54        12.86 o                         
  -3   4   6       1539.86       1520.90        55.67 o                         
  -2   4   6         21.98         10.92         7.65 o                         
  -1   4   6        602.94        609.96        56.45 o                         
   0   4   6         56.36         66.34         9.99 o                         
   1   4   6         94.42         82.10        17.12 o                         
   2   4   6        392.91        422.59        32.32 o                         
   3   4   6       1188.68       1086.34        53.63 o                         
   4   4   6        683.82        652.24        43.44 o                         
   5   4   6         24.14          9.02         6.27 o                         
   6   4   6        220.82        265.89        29.78 o                         
   7   4   6         13.49          6.60         7.87 o                         
   8   4   6        381.39        392.12        39.68 o                         
 -13   5   6         98.56        141.37        35.92 o                         
 -12   5   6          0.44          9.99         9.40 o                         
 -11   5   6         48.32         79.94        17.78 o                         
 -10   5   6         67.95         60.61        35.39 o                         
  -9   5   6         18.00         10.06         7.92 o                         
  -8   5   6        717.85        676.28        41.87 o                         
  -7   5   6        326.88        346.14        54.93 o                         
  -6   5   6         48.98         55.73        14.94 o                         
  -5   5   6        189.63        196.52        22.22 o                         
  -4   5   6        733.52        741.19        39.83 o                         
  -3   5   6         65.17         41.82        15.76 o                         
  -2   5   6        361.70        346.94        26.51 o                         
  -1   5   6         11.54         22.89         8.94 o                         
   0   5   6         20.64         17.36         8.80 o                         
   1   5   6        273.35        277.07        35.91 o                         
   2   5   6        337.14        319.73        50.19 o                         
   3   5   6         27.19         25.70         9.33 o                         
   4   5   6        367.02        369.85        33.64 o                         
   5   5   6        178.55        207.41        25.12 o                         
   6   5   6         31.78         32.42         9.53 o                         
   7   5   6         41.98         15.83        20.71 o                         
   8   5   6          5.95         11.96        13.45 o                         
 -12   6   6        138.28        139.20        28.01 o                         
 -11   6   6          1.84         -2.81         7.57 o                         
 -10   6   6          0.59          1.85         8.45 o                         
  -9   6   6          1.49          1.26         9.89 o                         
  -8   6   6         30.00         18.04        10.16 o                         
  -7   6   6         20.70         52.03        12.76 o                         
  -6   6   6       1968.57       2055.15        68.40 o                         
  -5   6   6        837.47        779.02        41.26 o                         
  -4   6   6         42.14         34.39        11.05 o                         
  -3   6   6        345.60        363.56        27.43 o                         
  -2   6   6        146.31        135.52        17.67 o                         
  -1   6   6        722.99        784.36        40.05 o                         
   0   6   6        178.15        202.10        21.36 o                         
   1   6   6          0.85         -2.23         5.82 o                         
   2   6   6        305.30        340.80        29.27 o                         
   3   6   6       1214.28       1179.05        55.75 o                         
   4   6   6        504.94        549.81        66.21 o                         
   5   6   6          1.70          3.33         7.41 o                         
   6   6   6        141.01        126.58        20.48 o                         
   7   6   6          0.26          6.06         9.72 o                         
 -12   7   6        148.71        121.43        20.79 o                         
 -11   7   6         33.49         45.22        14.48 o                         
 -10   7   6        156.14        176.69        23.49 o                         
  -9   7   6         11.59          9.47        13.54 o                         
  -8   7   6        361.03        351.99        30.79 o                         
  -7   7   6        631.53        633.25        75.46 o                         
  -6   7   6        215.56        258.79        24.97 o                         
  -5   7   6        569.35        580.22        36.27 o                         
  -4   7   6        323.58        333.65        27.20 o                         
  -3   7   6        107.61        105.27        18.65 o                         
  -2   7   6          4.22          0.60         7.45 o                         
  -1   7   6        384.35        408.91        29.06 o                         
   0   7   6         16.17         14.39        11.19 o                         
   1   7   6       1262.16       1299.33        53.59 o                         
   2   7   6       1528.55       1563.61        75.13 o                         
   3   7   6         47.64         55.35        13.32 o                         
   4   7   6        779.64        800.27        47.38 o                         
   5   7   6          1.30        -10.45        21.09 o                         
   6   7   6         51.21         55.07        14.21 o                         
   7   7   6         27.07         40.17        14.35 o                         
 -12   8   6          0.70          0.95         9.75 o                         
 -11   8   6         39.96         34.14        21.81 o                         
 -10   8   6         36.16         21.21        25.16 o                         
  -9   8   6        119.57        101.24        17.39 o                         
  -8   8   6         38.68         47.88        13.66 o                         
  -7   8   6        636.50        645.95        39.70 o                         
  -6   8   6         50.87         60.07        12.82 o                         
  -5   8   6        289.94        286.62        25.06 o                         
  -4   8   6         31.52         29.02         8.12 o                         
  -3   8   6        135.31        129.96        16.59 o                         
  -2   8   6         29.90         38.32        10.89 o                         
  -1   8   6         14.12          8.64        10.61 o                         
   0   8   6        138.47        169.09        18.86 o                         
   1   8   6         51.12         47.54        12.37 o                         
   2   8   6        474.22        534.54        36.37 o                         
   3   8   6        478.62        484.04        35.17 o                         
   4   8   6        170.01        193.72        23.47 o                         
   5   8   6          0.29         -9.34         9.34 o                         
   6   8   6          1.11         -5.07         7.24 o                         
   7   8   6         28.14         20.95        14.16 o                         
 -12   9   6         51.87         60.31        16.98 o                         
 -11   9   6          1.44         -1.40         8.57 o                         
 -10   9   6        173.65        175.31        53.57 o                         
  -9   9   6          0.55         11.01        20.84 o                         
  -8   9   6        883.58        923.19        49.38 o                         
  -7   9   6        146.44        178.73        37.82 o                         
  -6   9   6         33.21         51.03        12.75 o                         
  -5   9   6        377.84        376.29        28.75 o                         
  -4   9   6        428.92        450.99        30.78 o                         
  -3   9   6         18.90         22.52         8.25 o                         
  -2   9   6        308.66        364.68        27.56 o                         
  -1   9   6         12.18          4.69         5.64 o                         
   0   9   6         12.88          7.46         6.58 o                         
   1   9   6       1155.28       1263.68        71.49 o                         
   2   9   6        913.63       1019.02        49.03 o                         
   3   9   6         42.63         48.19        12.66 o                         
   4   9   6        617.34        661.27        43.70 o                         
   5   9   6        289.50        298.91        22.46 o                         
   6   9   6          4.06         -4.93         7.81 o                         
   7   9   6         18.22         29.32        11.00 o                         
 -12  10   6          6.51         -2.05         7.12 o                         
 -11  10   6         69.30         79.27        17.43 o                         
 -10  10   6         10.34         14.91         8.25 o                         
  -9  10   6         81.76        101.78        17.25 o                         
  -8  10   6          9.96         14.29         8.94 o                         
  -7  10   6         48.14         47.27        12.22 o                         
  -6  10   6        280.88        294.66        36.17 o                         
  -5  10   6         20.60         19.36         9.12 o                         
  -4  10   6         60.51         51.39        11.71 o                         
  -3  10   6        107.16         88.94        14.12 o                         
  -2  10   6         40.11         21.51         5.97 o                         
  -1  10   6        140.28        150.25        34.15 o                         
   0  10   6        160.87        161.28        19.41 o                         
   1  10   6         28.11         35.94        11.84 o                         
   2  10   6        353.31        371.84        30.41 o                         
   3  10   6        446.50        410.10        29.07 o                         
   4  10   6          0.30          2.33         6.20 o                         
   5  10   6          2.35         -5.89         6.41 o                         
   6  10   6         56.56         66.71        17.01 o                         
   7  10   6         32.16         48.70        15.31 o                         
 -11  11   6         31.83         40.79        14.34 o                         
 -10  11   6         76.31         54.69        11.74 o                         
  -9  11   6          6.86         -1.67         6.13 o                         
  -8  11   6         65.58         66.65        14.25 o                         
  -7  11   6        465.97        493.46        35.26 o                         
  -6  11   6        112.87        107.28        16.48 o                         
  -5  11   6       1171.11       1133.57        41.60 o                         
  -4  11   6       1386.17       1366.65        37.57 o                         
  -3  11   6          1.14         -5.26         5.26 o                         
  -2  11   6        142.72        173.16        24.14 o                         
  -1  11   6         26.11         23.44        11.49 o                         
   0  11   6         88.34         97.00        13.04 o                         
   1  11   6        513.98        469.58        30.28 o                         
   2  11   6        596.73        642.11        34.88 o                         
   3  11   6          7.52          9.55         6.49 o                         
   4  11   6        299.91        284.78        21.68 o                         
   5  11   6        291.18        332.27        24.14 o                         
   6  11   6          9.19         23.26        14.00 o                         
 -10  12   6          4.94          7.11         7.04 o                         
  -9  12   6          1.11          6.87         6.29 o                         
  -8  12   6          9.98         -4.00         6.76 o                         
  -7  12   6        174.24        155.93        17.68 o                         
  -6  12   6         16.74          7.68         9.75 o                         
  -5  12   6         12.68          7.05         6.52 o                         
  -4  12   6         60.12         59.16         9.04 o                         
  -3  12   6        138.80        123.49        14.11 o                         
  -2  12   6        100.44        110.50        14.03 o                         
  -1  12   6         19.34         18.84         5.76 o                         
   0  12   6         13.38         11.59         9.73 o                         
   1  12   6          1.66          3.02         4.49 o                         
   2  12   6         20.91         27.01         7.29 o                         
   3  12   6          3.54         -3.20         6.52 o                         
   4  12   6          0.08          6.25         7.45 o                         
   5  12   6          9.90         22.07         8.30 o                         
 -10  13   6          0.92         15.22        11.02 o                         
  -9  13   6         13.13         -7.73        13.09 o                         
  -8  13   6        175.45        192.99        20.16 o                         
  -7  13   6        345.61        346.02        25.97 o                         
  -6  13   6         71.49         66.30        11.70 o                         
  -5  13   6        291.51        327.34        30.70 o                         
  -4  13   6        692.03        716.33        36.81 o                         
  -3  13   6         44.86         43.02        14.17 o                         
  -2  13   6        208.28        229.53        24.87 o                         
  -1  13   6         37.05         29.49         8.51 o                         
   0  13   6        137.67        115.89        16.26 o                         
   1  13   6        288.45        284.92        24.90 o                         
   2  13   6        181.08        207.29        22.66 o                         
   3  13   6          4.54         15.55         9.58 o                         
   4  13   6        145.78        163.64        36.19 o                         
   5  13   6        177.22        217.35        42.65 o                         
  -9  14   6         81.25         78.96        18.19 o                         
  -8  14   6         12.85          4.72        14.99 o                         
  -7  14   6         17.56         43.29        20.58 o                         
  -6  14   6          1.24         13.40        15.64 o                         
  -5  14   6          1.05         31.94        22.35 o                         
  -4  14   6          0.35          8.54         8.45 o                         
  -3  14   6         30.95         35.58        11.28 o                         
  -2  14   6          1.94        -12.27        12.27 o                         
  -1  14   6         14.21         30.95        12.52 o                         
   0  14   6         57.46         43.34        29.95 o                         
   1  14   6         86.05         80.69        19.02 o                         
   2  14   6         53.15         65.95        19.25 o                         
   3  14   6          5.23         -3.50        11.23 o                         
   4  14   6        121.02        110.89        30.92 o                         
  -6  15   6         11.67         24.42        18.48 o                         
  -5  15   6        227.35        284.03        52.09 o                         
  -4  15   6        356.43        304.64        52.98 o                         
  -3  15   6         74.75         65.91        17.43 o                         
  -2  15   6         95.75        120.90        27.46 o                         
  -1  15   6         24.51         38.88        13.38 o                         
   0  15   6        104.73         84.41        19.71 o                         
   1  15   6        277.69        238.68        35.09 o                         
   2  15   6        479.49        498.47        73.69 o                         
  -3  16   6        108.98        106.61        30.20 o                         
  -2  16   6        156.74        143.32        33.70 o                         
  -1  16   6          0.19         -1.22        17.01 o                         
   0  16   6         65.94         49.01        20.91 o                         
   1  16   6         31.18         32.89        22.51 o                         
  -2  17   6          0.76          1.56         9.71 o                         
  -1  17   6          5.13          5.14        13.22 o                         
 -12   1   7         36.24         27.04        11.31 o                         
 -11   1   7          5.84          7.28         9.29 o                         
 -10   1   7        392.74        414.25        37.66 o                         
  -9   1   7        551.55        579.69        42.85 o                         
  -8   1   7          0.12         -1.21         8.60 o                         
  -7   1   7        869.30        906.60        35.63 o                         
  -6   1   7        378.64        392.41        32.84 o                         
  -5   1   7         27.02         16.00        14.12 o                         
  -4   1   7         12.23         13.75        10.09 o                         
  -3   1   7          3.89          7.61        24.59 o                         
  -2   1   7         45.72         61.87        32.22 o                         
  -1   1   7       1794.15       1841.85        67.58 o                         
   0   1   7       3032.93       2927.46       128.33 o                         
   1   1   7         31.81         21.23        10.84 o                         
   2   1   7       1093.85       1139.76        57.12 o                         
   3   1   7        290.75        285.86        29.14 o                         
   4   1   7        180.79        194.74        24.67 o                         
   5   1   7        142.91        140.23        49.25 o                         
   6   1   7          0.94         -2.87         9.89 o                         
 -12   2   7          1.75         10.66        10.97 o                         
 -11   2   7          1.45          5.10        16.63 o                         
 -10   2   7         14.62         29.84        16.80 o                         
  -9   2   7          1.51         10.02        13.15 o                         
  -8   2   7         30.40         22.07        12.70 o                         
  -7   2   7         61.63         56.34        13.79 o                         
  -6   2   7         90.05         82.44        20.95 o                         
  -5   2   7        295.24        292.44        27.68 o                         
  -4   2   7          3.39          5.54         8.20 o                         
  -3   2   7        226.79        231.49        23.69 o                         
  -2   2   7        100.14        115.21        16.81 o                         
  -1   2   7         47.27         61.60        14.64 o                         
   0   2   7        211.81        190.28        23.13 o                         
   1   2   7        180.08        155.12        29.23 o                         
   2   2   7         18.49         30.32        12.12 o                         
   3   2   7          3.73         -4.53         7.91 o                         
   4   2   7          1.71          9.41        12.07 o                         
   5   2   7         94.26        105.05        20.37 o                         
   6   2   7         19.11          8.13        27.61 o                         
 -12   3   7         19.67         12.82        11.79 o                         
 -11   3   7        122.39        116.91        21.41 o                         
 -10   3   7        362.37        383.58        36.87 o                         
  -9   3   7        843.73        831.83        69.59 o                         
  -8   3   7         45.04         61.04        14.90 o                         
  -7   3   7        442.15        452.57        36.24 o                         
  -6   3   7        402.82        490.76        36.05 o                         
  -5   3   7          0.06         -3.42         6.17 o                         
  -4   3   7         25.58         15.15         7.50 o                         
  -3   3   7        238.93        248.72        25.74 o                         
  -2   3   7         89.93         95.66        16.72 o                         
  -1   3   7       2027.92       2080.48        79.44 o                         
   0   3   7        506.74        523.74        36.67 o                         
   1   3   7          4.04          3.23         7.69 o                         
   2   3   7        126.65        157.38        21.57 o                         
   3   3   7        142.53        140.40        21.82 o                         
   4   3   7          1.72          4.06        13.48 o                         
   5   3   7         77.30         91.66        22.06 o                         
   6   3   7          1.54         -5.12        16.33 o                         
 -12   4   7         30.42         33.01        12.49 o                         
 -11   4   7         59.38         81.92        23.50 o                         
 -10   4   7          1.98         -3.75         9.90 o                         
  -9   4   7        107.27        102.96        33.51 o                         
  -8   4   7        234.41        257.98        28.22 o                         
  -7   4   7        106.72        105.57        32.02 o                         
  -6   4   7         18.55         35.49        13.35 o                         
  -5   4   7         66.93         73.47        17.37 o                         
  -4   4   7        124.16        116.62        17.01 o                         
  -3   4   7        156.47        135.88        18.40 o                         
  -2   4   7        381.43        406.93        31.95 o                         
  -1   4   7         17.59         34.46        13.43 o                         
   0   4   7        133.61        127.31        25.03 o                         
   1   4   7         16.62         14.28         8.20 o                         
   2   4   7          1.25         -1.82         8.13 o                         
   3   4   7          8.61         12.85         7.08 o                         
   4   4   7         25.15         29.82        14.74 o                         
   5   4   7          0.92         -3.62        10.65 o                         
   6   4   7         31.21         30.64        15.66 o                         
 -12   5   7         20.06         23.49         9.54 o                         
 -11   5   7         76.08         47.35        16.68 o                         
 -10   5   7         76.19         99.76        21.70 o                         
  -9   5   7         29.78         35.69        12.68 o                         
  -8   5   7        217.91        218.35        31.92 o                         
  -7   5   7        199.01        225.98        31.12 o                         
  -6   5   7        724.82        749.86        49.55 o                         
  -5   5   7        104.64         87.01        15.85 o                         
  -4   5   7         41.31         29.52         9.35 o                         
  -3   5   7         97.82         89.86        15.03 o                         
  -2   5   7        278.84        279.12        33.74 o                         
  -1   5   7       1772.66       1731.20        66.07 o                         
   0   5   7        593.87        564.31        38.55 o                         
   1   5   7          0.57          8.67         9.91 o                         
   2   5   7         62.82         55.25        13.00 o                         
   3   5   7        117.13        138.16        21.22 o                         
   4   5   7          1.02         -5.83         8.42 o                         
   5   5   7        101.21        121.13        21.55 o                         
   6   5   7         61.38         67.19        19.58 o                         
 -12   6   7          0.72          4.57        12.37 o                         
 -11   6   7        106.32         88.77        18.40 o                         
 -10   6   7         57.81         70.38        17.05 o                         
  -9   6   7          6.00         28.21        10.83 o                         
  -8   6   7        434.46        435.61        36.00 o                         
  -7   6   7        226.94        231.25        26.12 o                         
  -6   6   7         61.34         51.16        14.15 o                         
  -5   6   7         28.78         47.02        11.95 o                         
  -4   6   7          3.12         -8.45         8.45 o                         
  -3   6   7         31.82         30.89         9.17 o                         
  -2   6   7        249.73        239.19        24.98 o                         
  -1   6   7        218.80        183.77        22.65 o                         
   0   6   7        251.41        228.64        24.99 o                         
   1   6   7       1048.23       1081.39        53.78 o                         
   2   6   7        190.67        164.68        33.05 o                         
   3   6   7        227.65        212.07        25.73 o                         
   4   6   7        100.32         84.20        31.56 o                         
   5   6   7         72.47         85.32        23.56 o                         
   6   6   7        119.18        105.13        24.51 o                         
 -11   7   7         37.93         46.47        21.62 o                         
 -10   7   7        131.23        125.10        21.58 o                         
  -9   7   7        107.90        138.76        29.66 o                         
  -8   7   7         13.34         24.91        11.60 o                         
  -7   7   7        158.37        205.31        37.82 o                         
  -6   7   7         75.23         83.40        23.81 o                         
  -5   7   7          1.60         -0.15         7.39 o                         
  -4   7   7         24.58          9.04        13.79 o                         
  -3   7   7         13.20          4.65         7.57 o                         
  -2   7   7        284.55        292.00        27.44 o                         
  -1   7   7        959.55        900.36        67.02 o                         
   0   7   7        504.09        502.22        36.95 o                         
   1   7   7          6.28         23.89        11.74 o                         
   2   7   7         22.93         17.00         7.58 o                         
   3   7   7         44.00         56.13        13.94 o                         
   4   7   7          1.09         -5.98        12.23 o                         
   5   7   7          6.00         -0.67        15.42 o                         
   6   7   7          7.82         30.15        18.74 o                         
 -11   8   7         50.19         34.69        20.04 o                         
 -10   8   7         39.01         53.63        15.12 o                         
  -9   8   7        186.92        237.50        28.03 o                         
  -8   8   7        872.99        922.17        52.13 o                         
  -7   8   7         61.83         53.32        12.40 o                         
  -6   8   7        290.59        300.66        19.94 o                         
  -5   8   7         33.00         31.18        10.06 o                         
  -4   8   7         32.59          2.24         9.44 o                         
  -3   8   7         16.27         -4.62         8.02 o                         
  -2   8   7        323.47        335.59        29.44 o                         
  -1   8   7        238.57        229.87        24.39 o                         
   0   8   7        247.95        240.83        46.93 o                         
   1   8   7       1161.38       1108.40        55.11 o                         
   2   8   7        202.87        201.45        24.44 o                         
   3   8   7        151.57        151.08        27.20 o                         
   4   8   7         35.29         45.54        13.59 o                         
   5   8   7         57.31         64.21        21.00 o                         
 -11   9   7          2.85         28.39        13.85 o                         
 -10   9   7        108.64        106.97        18.51 o                         
  -9   9   7        208.72        174.16        24.56 o                         
  -8   9   7          1.19          7.26        10.03 o                         
  -7   9   7         17.59          9.58         6.52 o                         
  -6   9   7          0.92          1.00         8.79 o                         
  -5   9   7          5.46          0.87         5.56 o                         
  -4   9   7         23.78         17.90         6.65 o                         
  -3   9   7         31.06         21.94         6.81 o                         
  -2   9   7          5.85         12.82        10.18 o                         
  -1   9   7        185.67        196.36        22.87 o                         
   0   9   7        289.97        292.81        28.54 o                         
   1   9   7         13.77         48.60        14.74 o                         
   2   9   7        213.03        233.57        26.29 o                         
   3   9   7         35.26         28.46        11.09 o                         
   4   9   7         21.94         35.41        14.39 o                         
   5   9   7         26.67         11.44        19.29 o                         
 -11  10   7         58.12         69.10        17.35 o                         
 -10  10   7         52.30         93.04        37.41 o                         
  -9  10   7         33.29         32.11        11.53 o                         
  -8  10   7        297.11        301.80        30.15 o                         
  -7  10   7        138.00        113.00        32.24 o                         
  -6  10   7         29.45         32.60        10.04 o                         
  -5  10   7         97.86        125.70        28.66 o                         
  -4  10   7          5.41         13.93         6.66 o                         
  -3  10   7        123.45        114.43        17.86 o                         
  -2  10   7        395.14        404.65        32.07 o                         
  -1  10   7         72.26         76.07        15.01 o                         
   0  10   7        405.02        416.48        33.52 o                         
   1  10   7        731.83        786.03        89.30 o                         
   2  10   7         91.91         72.08        15.64 o                         
   3  10   7         52.18         49.15        13.06 o                         
   4  10   7        141.29        142.20        23.23 o                         
   5  10   7          0.42         -1.41         6.94 o                         
 -10  11   7         24.11         34.74        12.29 o                         
  -9  11   7         27.17         40.51        14.69 o                         
  -8  11   7          0.51         18.12         9.85 o                         
  -7  11   7        122.92        134.79        19.62 o                         
  -6  11   7         36.41         15.57         7.52 o                         
  -5  11   7          0.24         -5.21         6.53 o                         
  -4  11   7         70.25         62.56        13.26 o                         
  -3  11   7         61.70         35.78        15.97 o                         
  -2  11   7          4.26          8.02         7.92 o                         
  -1  11   7          8.07         11.42         9.83 o                         
   0  11   7        254.68        209.98        23.64 o                         
   1  11   7         71.85         74.59        15.22 o                         
   2  11   7          2.34          9.64         8.95 o                         
   3  11   7         12.42          9.54         5.90 o                         
   4  11   7         53.25         39.20         9.68 o                         
  -9  12   7         64.34         71.96        19.98 o                         
  -8  12   7        259.70        287.24        32.42 o                         
  -7  12   7        418.31        451.73        35.56 o                         
  -6  12   7          5.51         -3.72         7.16 o                         
  -5  12   7        240.24        247.88        34.76 o                         
  -4  12   7         26.61         23.75         7.56 o                         
  -3  12   7        179.28        184.81        18.73 o                         
  -2  12   7        328.80        299.74        24.27 o                         
  -1  12   7         27.15          5.33         6.91 o                         
   0  12   7        220.76        192.37        20.07 o                         
   1  12   7        383.04        370.96        28.30 o                         
   2  12   7         56.87         51.53         9.60 o                         
   3  12   7          3.06          3.13         8.55 o                         
  -7  13   7          6.37         10.17        18.78 o                         
  -6  13   7         29.15          8.94        13.17 o                         
  -5  13   7          4.00         -7.41         7.41 o                         
  -4  13   7         13.21          8.84        15.17 o                         
  -3  13   7         13.21          2.92        10.83 o                         
  -2  13   7         56.54         55.44        16.61 o                         
  -1  13   7         69.75         40.71        14.31 o                         
   0  13   7         44.07         27.96        14.87 o                         
   1  13   7          0.04          7.56         7.98 o                         
   2  13   7         47.17         74.98        26.31 o                         
  -3  14   7         22.64         33.77        20.05 o                         
  -2  14   7        274.00        241.92        46.72 o                         
  -1  14   7          0.57        -14.69        17.05 o                         
   0  14   7        310.85        333.21        56.61 o                         
  -3  15   7          0.60         -1.20         7.79 o                         
  -2  15   7         55.92         16.27        11.33 o                         
  -1  15   7          0.28         18.09        15.78 o                         
 -10   0   8        290.67        320.36        50.00 o                         
  -9   0   8        116.74        129.58        31.40 o                         
  -8   0   8         49.36         32.88        16.93 o                         
  -7   0   8         51.32         52.01        18.71 o                         
  -6   0   8          1.73        -12.75        17.16 o                         
  -5   0   8        157.75        134.29        29.90 o                         
  -4   0   8        756.26        705.56        64.65 o                         
  -3   0   8          4.42        -14.87        18.87 o                         
  -2   0   8        165.89        115.17        27.10 o                         
  -1   0   8       1160.56       1221.39        85.35 o                         
   0   0   8        970.76        950.28        77.08 o                         
   1   0   8          2.71         -4.42        10.21 o                         
   2   0   8        357.40        328.80        47.36 o                         
   3   0   8        115.52        129.86        34.53 o                         
   4   0   8        439.91        569.16        66.57 o                         
 -10   1   8         24.76         48.33        19.06 o                         
  -9   1   8         15.71         27.49        12.20 o                         
  -8   1   8          0.59         -6.22        10.27 o                         
  -7   1   8         20.79         21.26         9.58 o                         
  -6   1   8          3.66         -0.06        11.18 o                         
  -5   1   8        121.12        131.95        22.96 o                         
  -4   1   8         12.07          9.24        23.05 o                         
  -3   1   8        132.63        104.39        18.88 o                         
  -2   1   8          5.10          4.43         9.48 o                         
  -1   1   8          1.65         19.70        10.09 o                         
   0   1   8          2.76         14.52        11.99 o                         
   1   1   8         57.96         45.70        15.09 o                         
   2   1   8          0.79        -10.81        10.81 o                         
   3   1   8          5.24         18.10        10.44 o                         
   4   1   8          0.42         -2.16        22.95 o                         
 -10   2   8        618.26        674.41        49.89 o                         
  -9   2   8        171.32        182.38        26.83 o                         
  -8   2   8          7.79          7.31        10.61 o                         
  -7   2   8          2.82          0.16         8.17 o                         
  -6   2   8          3.36          8.00         9.77 o                         
  -5   2   8        423.40        418.18        35.44 o                         
  -4   2   8        635.28        625.97        43.00 o                         
  -3   2   8        130.77         86.10        17.37 o                         
  -2   2   8        233.84        229.00        25.57 o                         
  -1   2   8        595.13        631.61        43.47 o                         
   0   2   8         95.15        124.71        20.41 o                         
   1   2   8        122.93         91.10        19.00 o                         
   2   2   8          3.55        -11.48        11.48 o                         
   3   2   8          6.69          3.79         9.93 o                         
   4   2   8        336.11        391.47        38.86 o                         
 -10   3   8          0.94         11.98        10.07 o                         
  -9   3   8         16.95         29.30        12.78 o                         
  -8   3   8         49.43         41.58        25.26 o                         
  -7   3   8         23.16          5.91        11.84 o                         
  -6   3   8          0.27          4.02         8.20 o                         
  -5   3   8        105.18        118.22        19.83 o                         
  -4   3   8         16.44         20.43        10.86 o                         
  -3   3   8        374.67        362.80        36.93 o                         
  -2   3   8         61.00         80.96        16.63 o                         
  -1   3   8         82.53         93.66        18.28 o                         
   0   3   8        138.17        153.18        22.94 o                         
   1   3   8         36.13         23.86        11.86 o                         
   2   3   8          5.90          0.99         8.17 o                         
   3   3   8          0.53          9.99         8.37 o                         
   4   3   8         30.50         49.38        16.26 o                         
 -10   4   8        176.73        226.57        29.65 o                         
  -9   4   8         67.30         82.03        27.29 o                         
  -8   4   8         28.16         20.86        15.59 o                         
  -7   4   8         53.44         24.74        24.46 o                         
  -6   4   8         41.75         23.64        10.39 o                         
  -5   4   8         18.87         -3.49        13.25 o                         
  -4   4   8        984.49       1037.79        59.94 o                         
  -3   4   8        218.94        190.51        24.46 o                         
  -2   4   8        425.72        454.08        36.15 o                         
  -1   4   8        735.33        680.63        45.45 o                         
   0   4   8         69.35         78.51        16.92 o                         
   1   4   8         11.06         10.86         7.69 o                         
   2   4   8         26.56         58.64        15.26 o                         
   3   4   8         43.81         25.10        10.59 o                         
   4   4   8        119.63        145.35        24.29 o                         
 -10   5   8          0.47          0.29         8.33 o                         
  -9   5   8         72.26         67.26        20.89 o                         
  -8   5   8        201.20        215.51        27.30 o                         
  -7   5   8          0.02         -8.73         8.73 o                         
  -6   5   8          0.83         -5.58        18.09 o                         
  -5   5   8         61.23         26.86        13.91 o                         
  -4   5   8          0.18         -6.55        11.37 o                         
  -3   5   8        286.38        270.33        28.59 o                         
  -2   5   8        477.80        527.24        39.65 o                         
  -1   5   8          3.34         -1.84         8.45 o                         
   0   5   8         18.12         34.93        13.62 o                         
   1   5   8         19.35         29.81        12.02 o                         
   2   5   8         10.29          1.93         7.44 o                         
   3   5   8         37.04         45.97        14.13 o                         
 -10   6   8         57.48         62.08        17.66 o                         
  -9   6   8          8.89         -1.74        14.89 o                         
  -8   6   8         12.18         -2.10        24.45 o                         
  -7   6   8         46.38         68.71        16.12 o                         
  -6   6   8         56.32         66.61        16.98 o                         
  -5   6   8        194.02        156.40        44.88 o                         
  -4   6   8        511.57        500.08        42.21 o                         
  -3   6   8         27.63         24.68         8.54 o                         
  -2   6   8        279.95        246.85        32.27 o                         
  -1   6   8        435.36        423.43        35.71 o                         
   0   6   8         13.62          4.52        14.74 o                         
   1   6   8         26.59         32.24        12.24 o                         
   2   6   8          1.27          3.06        16.47 o                         
   3   6   8          2.21          0.73         8.56 o                         
 -10   7   8         11.70         -0.47         8.70 o                         
  -9   7   8         93.25         73.84        31.27 o                         
  -8   7   8         38.28         30.01        11.14 o                         
  -7   7   8          0.71         23.00         9.52 o                         
  -6   7   8        183.15        224.27        27.27 o                         
  -5   7   8         28.58         11.49        10.37 o                         
  -4   7   8         13.08         15.38        24.52 o                         
  -3   7   8        140.80        138.52        32.56 o                         
  -2   7   8        205.78        227.16        26.56 o                         
  -1   7   8         66.28         76.43        18.58 o                         
   0   7   8        240.94        241.52        27.97 o                         
   1   7   8        179.28        163.58        23.85 o                         
   2   7   8          6.57         -5.24         9.83 o                         
   3   7   8        175.00        179.68        25.27 o                         
 -10   8   8        154.78        166.68        35.38 o                         
  -9   8   8         28.79         57.90        16.05 o                         
  -8   8   8          9.02         13.00        14.91 o                         
  -7   8   8          0.46         -8.58         8.97 o                         
  -6   8   8         87.36         98.34        18.28 o                         
  -5   8   8         26.26         13.94         7.60 o                         
  -4   8   8        160.32        168.15        42.86 o                         
  -3   8   8          6.54         -3.29         8.55 o                         
  -2   8   8         82.83         60.61        13.36 o                         
  -1   8   8        134.21        117.39        18.67 o                         
   0   8   8         76.86         77.21        23.01 o                         
   1   8   8          0.40          9.70        12.71 o                         
   2   8   8          0.76          9.02        20.13 o                         
   3   8   8         40.23         54.69        16.82 o                         
  -9   9   8        110.50        120.06        21.31 o                         
  -8   9   8        107.63         74.91        16.61 o                         
  -7   9   8         38.03         17.32        11.79 o                         
  -6   9   8         13.50         20.32         9.12 o                         
  -5   9   8          7.11        -10.53        10.53 o                         
  -4   9   8         80.01         59.66        14.39 o                         
  -3   9   8        529.11        497.42        38.76 o                         
  -2   9   8        375.50        370.01        33.91 o                         
  -1   9   8          1.29         -5.00         9.51 o                         
   0   9   8        132.16        146.62        21.78 o                         
   1   9   8         84.93         84.11        17.51 o                         
   2   9   8         23.57         47.88        15.13 o                         
   3   9   8        113.12        157.88        24.47 o                         
  -9  10   8         29.30         41.66        13.59 o                         
  -8  10   8          0.54          3.78         9.89 o                         
  -7  10   8          5.78          5.84        14.74 o                         
  -6  10   8          0.13         -2.71        14.68 o                         
  -5  10   8         96.64         92.37        22.38 o                         
  -4  10   8         18.89         24.03         9.19 o                         
  -3  10   8          3.67          1.46        11.49 o                         
  -2  10   8         44.02         14.13         8.89 o                         
  -1  10   8         15.21         -1.23         7.60 o                         
   0  10   8        173.10        156.81        22.71 o                         
   1  10   8          1.83         -5.95         6.81 o                         
   2  10   8          8.03          1.21        12.55 o                         
  -8  11   8         16.96         15.59         9.92 o                         
  -7  11   8         66.30         41.58        13.31 o                         
  -6  11   8          9.27         -6.91         7.74 o                         
  -5  11   8        271.56        287.98        54.50 o                         
  -4  11   8          8.52        -13.02        19.69 o                         
  -3  11   8        560.65        591.00        42.07 o                         
  -2  11   8        353.74        379.02        34.02 o                         
  -1  11   8          6.52        -11.62        11.77 o                         
   0  11   8        100.81         82.22        16.41 o                         
   1  11   8         13.38          3.05         8.97 o                         
  -7  12   8          1.53         17.05        13.55 o                         
  -6  12   8         22.97         14.01        12.45 o                         
  -5  12   8          9.79         33.61        17.80 o                         
  -4  12   8          2.64         -6.47         7.09 o                         
  -3  12   8         22.75         37.32        13.02 o                         
  -2  12   8          3.50          9.94         8.05 o                         
  -1  12   8          0.14         19.93        11.86 o                         
   0  12   8          1.06         -8.58        13.47 o                         
  -3  13   8        449.61        397.20        59.36 o                         
  -2  13   8        170.91        152.46        38.47 o                         
  -8   1   9         83.47         87.07        19.76 o                         
  -7   1   9         94.10        114.31        21.00 o                         
  -6   1   9        100.31         92.96        20.44 o                         
  -5   1   9        559.57        588.82        45.80 o                         
  -4   1   9        324.67        286.02        41.53 o                         
  -3   1   9          4.58          3.60         8.47 o                         
  -2   1   9          8.72        -11.30        12.10 o                         
  -1   1   9          6.89          6.27        10.28 o                         
   0   1   9          0.12         -6.93        10.23 o                         
   1   1   9        324.77        344.70        86.21 o                         
  -8   2   9          9.15         -2.75        12.04 o                         
  -7   2   9          8.53          2.00         7.86 o                         
  -6   2   9         13.14         21.28        11.15 o                         
  -5   2   9         95.38        116.38        22.37 o                         
  -4   2   9         47.13         57.38        17.37 o                         
  -3   2   9         62.08         71.83        17.27 o                         
  -2   2   9          6.13        -14.80        43.85 o                         
  -1   2   9         50.74         34.70        13.28 o                         
   0   2   9         15.25          5.26         6.56 o                         
  -8   3   9        105.29        134.88        23.59 o                         
  -7   3   9         86.76         80.74        22.55 o                         
  -6   3   9         50.91         24.87        10.59 o                         
  -5   3   9        442.99        453.52        47.00 o                         
  -4   3   9        475.50        492.80        42.29 o                         
  -3   3   9         49.74         52.81        15.03 o                         
  -2   3   9         68.10         44.44        13.73 o                         
  -1   3   9          4.02         12.54        13.39 o                         
   0   3   9         61.27         39.35        38.53 o                         
  -8   4   9          9.84         23.35        13.45 o                         
  -7   4   9         10.92         19.40        11.41 o                         
  -6   4   9         68.87         71.00        15.77 o                         
  -5   4   9         16.81         29.86        14.13 o                         
  -4   4   9         14.21         20.78        11.57 o                         
  -3   4   9        213.45        182.11        26.40 o                         
  -2   4   9         14.56         -4.76        16.58 o                         
  -1   4   9         12.45        -12.96        12.96 o                         
   0   4   9          1.54          3.55         8.50 o                         
  -8   5   9          5.02        -15.07        15.07 o                         
  -7   5   9         84.74         86.75        42.08 o                         
  -6   5   9          0.02         -6.33         7.88 o                         
  -5   5   9        284.92        324.62        34.01 o                         
  -4   5   9        452.22        457.88        40.59 o                         
  -3   5   9         17.85          6.63        13.76 o                         
  -2   5   9         56.02         61.95        15.21 o                         
  -1   5   9          0.81         -3.71        13.59 o                         
   0   5   9         57.83         28.26         9.70 o                         
  -7   6   9         38.95         49.31        13.99 o                         
  -6   6   9        193.24        202.11        27.39 o                         
  -5   6   9         21.86          8.21        14.62 o                         
  -4   6   9         31.80         65.22        17.50 o                         
  -3   6   9         47.28         32.86        11.06 o                         
  -2   6   9         46.26         10.30         9.23 o                         
  -1   6   9          0.55         -4.65        12.44 o                         
   0   6   9         41.55         49.16        28.93 o                         
  -7   7   9          4.50         12.24         9.37 o                         
  -6   7   9         46.78         68.19        18.82 o                         
  -5   7   9        182.48        194.54        26.96 o                         
  -4   7   9        161.01        157.28        24.71 o                         
  -3   7   9          4.67          8.44         8.08 o                         
  -2   7   9         28.81         36.65        11.19 o                         
  -1   7   9          2.28          3.29         9.84 o                         
   0   7   9         21.90         19.40        15.57 o                         
  -7   8   9        158.35        170.09        35.63 o                         
  -6   8   9        233.23        227.11        28.96 o                         
  -5   8   9          0.81        -13.07        13.07 o                         
  -4   8   9         81.58         74.68        37.61 o                         
  -3   8   9         75.26         85.53        19.59 o                         
  -2   8   9         15.76          8.78        15.10 o                         
  -1   8   9          1.17         -1.46         7.39 o                         
  -6   9   9         45.84         61.51        16.70 o                         
  -5   9   9         51.44         28.39        37.79 o                         
  -4   9   9         32.88         55.62        15.71 o                         
  -3   9   9         15.03          4.17         9.71 o                         
  -2   9   9         25.20         15.32         9.56 o                         
  -1   9   9          0.12          6.54         7.46 o                         
  -4  10   9         77.22         70.98        22.14 o                         
                                                                                
