# Supplementary material for: Crystal structure and Hirshfeld surface analysis of di-μ-chlorido-bis­[(aceto­nitrile-κN)chlorido­(ethyl 5-methyl-1H-pyrazole-3-carboxyl­ate-κ2 N 2,O)copper(II)]
Source: Acta Crystallogr E Crystallogr Commun. 2021 Oct 26;77(Pt 11):1153–7. doi: 10.1107/S2056989021010653 (PMC8587973; doi:10.1107/S2056989021010653)
Supplement: Supplementary file 4 [file e-77-01153-sup4.txt]

PE IR       SPECTRUM    SPECTRUM    ASCII       PEDS        1.60        
  -1
402~1.ASC
21/05/11
12:54:28.00
21/05/11
12:54:58.00
Admin

400.000000
8


1005,2.19
DTGS
MIR
KBR
0
0.300000
1
4.000000
STRONG
RATIO
SPECTRUM


DOUBLE
8
BI DIRECTIONAL
2

0


#HDR
-1
-1
#GR
CM-1
%T
0.00002384185791015625
0.0
4000.000000
-2.000000
1801
8
99.241007
23.882059
#DATA
4000.000000	96.088876 
3998.000000	96.061659 
3996.000000	96.038152 
3994.000000	96.018145 
3992.000000	96.001756 
3990.000000	95.983478 
3988.000000	95.951134 
3986.000000	95.914521 
3984.000000	95.892092 
3982.000000	95.879435 
3980.000000	95.860970 
3978.000000	95.840648 
3976.000000	95.820481 
3974.000000	95.795534 
3972.000000	95.770770 
3970.000000	95.746991 
3968.000000	95.724531 
3966.000000	95.703767 
3964.000000	95.686280 
3962.000000	95.669744 
3960.000000	95.652513 
3958.000000	95.637450 
3956.000000	95.623611 
3954.000000	95.610076 
3952.000000	95.596764 
3950.000000	95.583878 
3948.000000	95.571776 
3946.000000	95.561126 
3944.000000	95.553104 
3942.000000	95.548279 
3940.000000	95.541897 
3938.000000	95.533643 
3936.000000	95.531763 
3934.000000	95.541793 
3932.000000	95.558836 
3930.000000	95.560434 
3928.000000	95.549068 
3926.000000	95.550124 
3924.000000	95.565630 
3922.000000	95.571020 
3920.000000	95.575968 
3918.000000	95.596752 
3916.000000	95.615409 
3914.000000	95.607206 
3912.000000	95.603132 
3910.000000	95.620024 
3908.000000	95.644379 
3906.000000	95.671338 
3904.000000	95.711629 
3902.000000	95.743357 
3900.000000	95.756777 
3898.000000	95.754120 
3896.000000	95.753130 
3894.000000	95.763736 
3892.000000	95.778362 
3890.000000	95.793732 
3888.000000	95.807951 
3886.000000	95.821863 
3884.000000	95.834432 
3882.000000	95.844626 
3880.000000	95.853938 
3878.000000	95.862471 
3876.000000	95.870994 
3874.000000	95.880325 
3872.000000	95.889590 
3870.000000	95.898052 
3868.000000	95.903287 
3866.000000	95.904311 
3864.000000	95.902578 
3862.000000	95.898897 
3860.000000	95.894772 
3858.000000	95.891828 
3856.000000	95.891873 
3854.000000	95.895381 
3852.000000	95.895071 
3850.000000	95.884384 
3848.000000	95.867953 
3846.000000	95.851628 
3844.000000	95.836976 
3842.000000	95.824323 
3840.000000	95.813343 
3838.000000	95.802675 
3836.000000	95.790172 
3834.000000	95.773631 
3832.000000	95.753322 
3830.000000	95.730419 
3828.000000	95.706042 
3826.000000	95.681619 
3824.000000	95.657749 
3822.000000	95.635177 
3820.000000	95.612815 
3818.000000	95.587816 
3816.000000	95.560849 
3814.000000	95.530963 
3812.000000	95.497837 
3810.000000	95.466326 
3808.000000	95.441088 
3806.000000	95.420506 
3804.000000	95.399270 
3802.000000	95.377009 
3800.000000	95.352954 
3798.000000	95.325633 
3796.000000	95.296984 
3794.000000	95.268459 
3792.000000	95.243449 
3790.000000	95.225020 
3788.000000	95.212561 
3786.000000	95.206442 
3784.000000	95.205805 
3782.000000	95.208201 
3780.000000	95.213364 
3778.000000	95.220311 
3776.000000	95.231087 
3774.000000	95.247294 
3772.000000	95.269005 
3770.000000	95.294955 
3768.000000	95.321844 
3766.000000	95.348113 
3764.000000	95.374543 
3762.000000	95.402747 
3760.000000	95.433243 
3758.000000	95.464522 
3756.000000	95.495931 
3754.000000	95.528854 
3752.000000	95.564904 
3750.000000	95.601017 
3748.000000	95.631268 
3746.000000	95.655090 
3744.000000	95.674942 
3742.000000	95.687615 
3740.000000	95.693696 
3738.000000	95.696611 
3736.000000	95.697159 
3734.000000	95.692382 
3732.000000	95.681369 
3730.000000	95.665742 
3728.000000	95.648328 
3726.000000	95.630955 
3724.000000	95.612370 
3722.000000	95.591650 
3720.000000	95.568529 
3718.000000	95.543894 
3716.000000	95.520354 
3714.000000	95.499955 
3712.000000	95.482418 
3710.000000	95.464093 
3708.000000	95.441521 
3706.000000	95.417864 
3704.000000	95.396677 
3702.000000	95.379989 
3700.000000	95.363999 
3698.000000	95.347387 
3696.000000	95.334726 
3694.000000	95.325562 
3692.000000	95.320950 
3690.000000	95.321216 
3688.000000	95.324716 
3686.000000	95.325622 
3684.000000	95.323728 
3682.000000	95.322154 
3680.000000	95.321886 
3678.000000	95.322647 
3676.000000	95.324694 
3674.000000	95.324223 
3672.000000	95.317671 
3670.000000	95.311435 
3668.000000	95.305314 
3666.000000	95.294972 
3664.000000	95.284726 
3662.000000	95.277430 
3660.000000	95.273144 
3658.000000	95.274479 
3656.000000	95.281903 
3654.000000	95.285649 
3652.000000	95.287786 
3650.000000	95.296798 
3648.000000	95.304752 
3646.000000	95.298166 
3644.000000	95.284993 
3642.000000	95.276813 
3640.000000	95.273418 
3638.000000	95.272320 
3636.000000	95.273043 
3634.000000	95.276348 
3632.000000	95.280419 
3630.000000	95.289423 
3628.000000	95.298785 
3626.000000	95.304027 
3624.000000	95.308935 
3622.000000	95.315062 
3620.000000	95.322059 
3618.000000	95.327721 
3616.000000	95.329570 
3614.000000	95.328373 
3612.000000	95.325685 
3610.000000	95.322637 
3608.000000	95.320432 
3606.000000	95.319372 
3604.000000	95.320802 
3602.000000	95.325696 
3600.000000	95.332664 
3598.000000	95.339994 
3596.000000	95.347069 
3594.000000	95.353433 
3592.000000	95.358853 
3590.000000	95.364456 
3588.000000	95.370977 
3586.000000	95.377855 
3584.000000	95.383671 
3582.000000	95.388750 
3580.000000	95.395422 
3578.000000	95.404153 
3576.000000	95.413470 
3574.000000	95.422070 
3572.000000	95.432833 
3570.000000	95.452502 
3568.000000	95.494776 
3566.000000	95.531138 
3564.000000	95.527763 
3562.000000	95.518475 
3560.000000	95.522335 
3558.000000	95.532758 
3556.000000	95.543172 
3554.000000	95.559246 
3552.000000	95.581435 
3550.000000	95.592581 
3548.000000	95.612764 
3546.000000	95.644835 
3544.000000	95.651298 
3542.000000	95.644174 
3540.000000	95.649540 
3538.000000	95.669769 
3536.000000	95.695869 
3534.000000	95.716884 
3532.000000	95.742351 
3530.000000	95.769626 
3528.000000	95.802908 
3526.000000	95.843144 
3524.000000	95.866554 
3522.000000	95.858871 
3520.000000	95.860428 
3518.000000	95.887144 
3516.000000	95.905025 
3514.000000	95.915618 
3512.000000	95.935978 
3510.000000	95.970768 
3508.000000	95.988732 
3506.000000	96.005552 
3504.000000	96.045745 
3502.000000	96.053491 
3500.000000	96.013875 
3498.000000	95.989350 
3496.000000	95.992488 
3494.000000	96.009432 
3492.000000	96.023104 
3490.000000	96.010953 
3488.000000	95.999264 
3486.000000	95.996958 
3484.000000	95.987338 
3482.000000	95.972044 
3480.000000	95.950847 
3478.000000	95.912423 
3476.000000	95.893963 
3474.000000	95.881850 
3472.000000	95.826265 
3470.000000	95.749389 
3468.000000	95.708414 
3466.000000	95.690220 
3464.000000	95.670758 
3462.000000	95.669164 
3460.000000	95.641133 
3458.000000	95.584932 
3456.000000	95.572011 
3454.000000	95.545530 
3452.000000	95.498853 
3450.000000	95.477750 
3448.000000	95.472990 
3446.000000	95.458461 
3444.000000	95.394195 
3442.000000	95.340841 
3440.000000	95.307498 
3438.000000	95.291822 
3436.000000	95.282483 
3434.000000	95.202064 
3432.000000	95.090485 
3430.000000	95.042925 
3428.000000	95.047247 
3426.000000	94.997752 
3424.000000	94.911573 
3422.000000	94.820784 
3420.000000	94.766815 
3418.000000	94.713035 
3416.000000	94.596297 
3414.000000	94.488124 
3412.000000	94.340569 
3410.000000	94.190992 
3408.000000	94.010232 
3406.000000	93.783429 
3404.000000	93.589539 
3402.000000	93.474709 
3400.000000	93.358054 
3398.000000	93.180990 
3396.000000	93.012560 
3394.000000	92.915849 
3392.000000	92.890345 
3390.000000	92.859928 
3388.000000	92.754106 
3386.000000	92.584086 
3384.000000	92.470969 
3382.000000	92.401008 
3380.000000	92.264500 
3378.000000	92.136903 
3376.000000	91.987407 
3374.000000	91.774976 
3372.000000	91.618695 
3370.000000	91.487053 
3368.000000	91.284912 
3366.000000	91.000955 
3364.000000	90.719329 
3362.000000	90.466865 
3360.000000	90.205110 
3358.000000	89.862160 
3356.000000	89.507427 
3354.000000	89.188043 
3352.000000	88.842744 
3350.000000	88.410567 
3348.000000	87.969434 
3346.000000	87.535082 
3344.000000	87.075617 
3342.000000	86.525696 
3340.000000	85.947272 
3338.000000	85.471608 
3336.000000	84.915186 
3334.000000	84.234859 
3332.000000	83.634017 
3330.000000	83.027204 
3328.000000	82.301783 
3326.000000	81.474214 
3324.000000	80.620984 
3322.000000	79.733083 
3320.000000	78.808499 
3318.000000	77.898297 
3316.000000	76.931405 
3314.000000	75.929403 
3312.000000	74.923169 
3310.000000	73.915147 
3308.000000	72.819109 
3306.000000	71.658525 
3304.000000	70.494093 
3302.000000	69.372273 
3300.000000	68.248283 
3298.000000	67.088629 
3296.000000	65.922999 
3294.000000	64.816747 
3292.000000	63.700640 
3290.000000	62.646251 
3288.000000	61.716316 
3286.000000	60.817702 
3284.000000	59.930185 
3282.000000	59.181871 
3280.000000	58.551199 
3278.000000	57.970443 
3276.000000	57.447700 
3274.000000	57.020533 
3272.000000	56.696820 
3270.000000	56.447586 
3268.000000	56.253663 
3266.000000	56.151220 
3264.000000	56.150223 
3262.000000	56.208452 
3260.000000	56.292037 
3258.000000	56.444096 
3256.000000	56.642942 
3254.000000	56.827285 
3252.000000	56.981276 
3250.000000	57.083088 
3248.000000	57.040362 
3246.000000	56.972080 
3244.000000	56.916599 
3242.000000	56.751058 
3240.000000	56.437184 
3238.000000	56.055453 
3236.000000	55.692773 
3234.000000	55.211120 
3232.000000	54.673657 
3230.000000	54.194732 
3228.000000	53.664465 
3226.000000	52.982758 
3224.000000	52.240589 
3222.000000	51.511198 
3220.000000	50.750708 
3218.000000	49.924348 
3216.000000	49.035411 
3214.000000	48.147438 
3212.000000	47.255377 
3210.000000	46.322095 
3208.000000	45.331023 
3206.000000	44.360393 
3204.000000	43.444146 
3202.000000	42.604422 
3200.000000	41.877691 
3198.000000	41.370939 
3196.000000	41.127234 
3194.000000	41.143092 
3192.000000	41.382143 
3190.000000	41.790595 
3188.000000	42.379667 
3186.000000	43.189819 
3184.000000	44.123326 
3182.000000	45.060170 
3180.000000	46.046036 
3178.000000	47.041850 
3176.000000	47.934399 
3174.000000	48.773709 
3172.000000	49.590292 
3170.000000	50.374504 
3168.000000	51.163044 
3166.000000	51.909028 
3164.000000	52.609332 
3162.000000	53.262383 
3160.000000	53.770456 
3158.000000	53.991354 
3156.000000	53.676757 
3154.000000	52.852271 
3152.000000	52.297560 
3150.000000	52.456274 
3148.000000	52.504648 
3146.000000	51.681310 
3144.000000	50.667266 
3142.000000	50.416913 
3140.000000	50.916630 
3138.000000	51.860141 
3136.000000	52.994463 
3134.000000	54.160970 
3132.000000	55.214876 
3130.000000	56.088001 
3128.000000	56.828306 
3126.000000	57.455109 
3124.000000	57.792784 
3122.000000	57.587988 
3120.000000	56.969103 
3118.000000	56.373410 
3116.000000	56.141895 
3114.000000	56.248911 
3112.000000	56.513877 
3110.000000	56.848045 
3108.000000	57.206305 
3106.000000	57.594757 
3104.000000	58.026322 
3102.000000	58.476081 
3100.000000	58.923654 
3098.000000	59.355737 
3096.000000	59.817682 
3094.000000	60.302054 
3092.000000	60.766462 
3090.000000	61.297629 
3088.000000	61.855339 
3086.000000	62.380354 
3084.000000	62.829103 
3082.000000	63.295676 
3080.000000	63.861654 
3078.000000	64.459318 
3076.000000	65.023800 
3074.000000	65.524527 
3072.000000	65.975346 
3070.000000	66.420586 
3068.000000	66.887837 
3066.000000	67.354134 
3064.000000	67.764196 
3062.000000	68.066611 
3060.000000	68.367686 
3058.000000	68.688892 
3056.000000	68.846303 
3054.000000	68.889669 
3052.000000	68.938637 
3050.000000	69.049523 
3048.000000	69.233282 
3046.000000	69.435891 
3044.000000	69.645004 
3042.000000	69.816919 
3040.000000	69.997027 
3038.000000	70.130352 
3036.000000	70.145666 
3034.000000	70.133067 
3032.000000	70.135137 
3030.000000	70.073024 
3028.000000	69.971639 
3026.000000	69.896427 
3024.000000	69.853329 
3022.000000	69.888626 
3020.000000	70.005119 
3018.000000	70.249549 
3016.000000	70.393717 
3014.000000	70.307555 
3012.000000	70.093413 
3010.000000	69.685911 
3008.000000	68.976412 
3006.000000	67.964542 
3004.000000	66.935359 
3002.000000	66.261558 
3000.000000	65.957335 
2998.000000	65.421114 
2996.000000	64.143919 
2994.000000	62.772592 
2992.000000	62.187776 
2990.000000	62.090142 
2988.000000	61.723005 
2986.000000	60.933151 
2984.000000	59.972693 
2982.000000	59.510753 
2980.000000	60.148238 
2978.000000	61.502721 
2976.000000	62.824044 
2974.000000	63.936701 
2972.000000	64.905755 
2970.000000	65.752895 
2968.000000	66.466853 
2966.000000	67.048021 
2964.000000	67.497362 
2962.000000	67.759340 
2960.000000	68.050917 
2958.000000	68.635260 
2956.000000	69.330224 
2954.000000	69.877499 
2952.000000	70.142725 
2950.000000	70.116320 
2948.000000	69.860638 
2946.000000	69.467942 
2944.000000	69.079727 
2942.000000	68.836946 
2940.000000	68.904708 
2938.000000	69.202824 
2936.000000	69.556743 
2934.000000	69.908774 
2932.000000	70.264917 
2930.000000	70.668455 
2928.000000	71.108343 
2926.000000	71.581552 
2924.000000	72.083856 
2922.000000	72.566708 
2920.000000	72.992875 
2918.000000	73.315490 
2916.000000	73.454069 
2914.000000	73.451883 
2912.000000	73.430065 
2910.000000	73.336080 
2908.000000	73.148883 
2906.000000	72.831120 
2904.000000	72.466024 
2902.000000	72.368355 
2900.000000	72.653553 
2898.000000	73.119538 
2896.000000	73.573738 
2894.000000	73.973176 
2892.000000	74.329627 
2890.000000	74.608735 
2888.000000	74.771226 
2886.000000	74.858724 
2884.000000	74.900764 
2882.000000	74.856351 
2880.000000	74.720731 
2878.000000	74.486958 
2876.000000	74.162836 
2874.000000	73.912381 
2872.000000	73.822532 
2870.000000	73.975384 
2868.000000	74.300536 
2866.000000	74.663049 
2864.000000	75.017743 
2862.000000	75.335573 
2860.000000	75.662959 
2858.000000	76.007539 
2856.000000	76.284946 
2854.000000	76.501152 
2852.000000	76.660164 
2850.000000	76.777025 
2848.000000	76.875752 
2846.000000	76.928710 
2844.000000	76.931549 
2842.000000	76.906424 
2840.000000	76.895398 
2838.000000	76.915095 
2836.000000	76.928287 
2834.000000	76.972307 
2832.000000	77.058614 
2830.000000	77.152479 
2828.000000	77.299534 
2826.000000	77.500619 
2824.000000	77.672899 
2822.000000	77.852465 
2820.000000	78.066809 
2818.000000	78.261130 
2816.000000	78.466308 
2814.000000	78.673863 
2812.000000	78.851570 
2810.000000	78.985392 
2808.000000	79.098987 
2806.000000	79.250781 
2804.000000	79.427900 
2802.000000	79.566473 
2800.000000	79.687742 
2798.000000	79.828934 
2796.000000	79.961972 
2794.000000	80.065182 
2792.000000	80.174952 
2790.000000	80.275909 
2788.000000	80.390339 
2786.000000	80.486528 
2784.000000	80.536882 
2782.000000	80.596492 
2780.000000	80.680332 
2778.000000	80.752098 
2776.000000	80.816389 
2774.000000	80.898397 
2772.000000	80.930957 
2770.000000	80.914535 
2768.000000	80.928223 
2766.000000	80.973741 
2764.000000	81.021829 
2762.000000	81.067104 
2760.000000	81.106335 
2758.000000	81.146895 
2756.000000	81.180325 
2754.000000	81.221267 
2752.000000	81.238741 
2750.000000	81.261382 
2748.000000	81.331413 
2746.000000	81.405927 
2744.000000	81.437457 
2742.000000	81.462751 
2740.000000	81.519791 
2738.000000	81.600144 
2736.000000	81.676458 
2734.000000	81.722486 
2732.000000	81.741821 
2730.000000	81.783844 
2728.000000	81.843039 
2726.000000	81.875692 
2724.000000	81.898978 
2722.000000	81.939965 
2720.000000	82.012344 
2718.000000	82.098613 
2716.000000	82.172076 
2714.000000	82.269787 
2712.000000	82.387047 
2710.000000	82.498195 
2708.000000	82.634338 
2706.000000	82.750949 
2704.000000	82.852448 
2702.000000	82.955487 
2700.000000	83.036411 
2698.000000	83.104460 
2696.000000	83.128291 
2694.000000	83.177768 
2692.000000	83.272631 
2690.000000	83.334945 
2688.000000	83.359306 
2686.000000	83.392788 
2684.000000	83.457156 
2682.000000	83.510445 
2680.000000	83.557196 
2678.000000	83.597427 
2676.000000	83.636684 
2674.000000	83.699164 
2672.000000	83.766735 
2670.000000	83.822840 
2668.000000	83.867583 
2666.000000	83.912544 
2664.000000	83.976297 
2662.000000	84.031610 
2660.000000	84.053983 
2658.000000	84.088557 
2656.000000	84.139897 
2654.000000	84.183848 
2652.000000	84.218728 
2650.000000	84.258276 
2648.000000	84.280292 
2646.000000	84.315748 
2644.000000	84.363746 
2642.000000	84.385143 
2640.000000	84.411732 
2638.000000	84.467869 
2636.000000	84.509080 
2634.000000	84.535462 
2632.000000	84.558423 
2630.000000	84.594216 
2628.000000	84.616670 
2626.000000	84.626106 
2624.000000	84.612062 
2622.000000	84.597639 
2620.000000	84.616487 
2618.000000	84.600444 
2616.000000	84.579556 
2614.000000	84.589569 
2612.000000	84.601343 
2610.000000	84.631504 
2608.000000	84.650677 
2606.000000	84.681897 
2604.000000	84.767090 
2602.000000	84.844976 
2600.000000	84.892183 
2598.000000	84.955471 
2596.000000	85.044797 
2594.000000	85.131592 
2592.000000	85.230439 
2590.000000	85.309619 
2588.000000	85.387047 
2586.000000	85.448731 
2584.000000	85.552699 
2582.000000	85.645345 
2580.000000	85.720665 
2578.000000	85.777853 
2576.000000	85.830451 
2574.000000	85.891224 
2572.000000	85.938334 
2570.000000	86.011585 
2568.000000	86.071364 
2566.000000	86.097487 
2564.000000	86.149589 
2562.000000	86.214124 
2560.000000	86.276426 
2558.000000	86.339882 
2556.000000	86.404364 
2554.000000	86.441601 
2552.000000	86.447983 
2550.000000	86.470635 
2548.000000	86.480934 
2546.000000	86.501583 
2544.000000	86.539166 
2542.000000	86.526112 
2540.000000	86.496619 
2538.000000	86.514280 
2536.000000	86.519510 
2534.000000	86.500435 
2532.000000	86.483739 
2530.000000	86.489105 
2528.000000	86.517052 
2526.000000	86.538812 
2524.000000	86.530193 
2522.000000	86.540195 
2520.000000	86.570189 
2518.000000	86.606447 
2516.000000	86.667358 
2514.000000	86.730975 
2512.000000	86.776101 
2510.000000	86.809607 
2508.000000	86.821943 
2506.000000	86.820824 
2504.000000	86.864868 
2502.000000	86.886216 
2500.000000	86.849999 
2498.000000	86.813770 
2496.000000	86.781558 
2494.000000	86.774308 
2492.000000	86.820948 
2490.000000	86.859620 
2488.000000	86.908825 
2486.000000	86.995799 
2484.000000	87.082978 
2482.000000	87.164175 
2480.000000	87.246487 
2478.000000	87.299068 
2476.000000	87.343541 
2474.000000	87.390760 
2472.000000	87.428030 
2470.000000	87.477367 
2468.000000	87.531395 
2466.000000	87.554497 
2464.000000	87.570423 
2462.000000	87.584355 
2460.000000	87.597557 
2458.000000	87.644963 
2456.000000	87.690342 
2454.000000	87.696683 
2452.000000	87.700602 
2450.000000	87.740226 
2448.000000	87.778221 
2446.000000	87.809031 
2444.000000	87.829535 
2442.000000	87.854299 
2440.000000	87.883578 
2438.000000	87.898920 
2436.000000	87.898608 
2434.000000	87.924837 
2432.000000	87.962907 
2430.000000	88.001633 
2428.000000	88.044390 
2426.000000	88.085169 
2424.000000	88.126324 
2422.000000	88.192410 
2420.000000	88.243403 
2418.000000	88.275743 
2416.000000	88.302241 
2414.000000	88.326065 
2412.000000	88.364431 
2410.000000	88.425477 
2408.000000	88.486020 
2406.000000	88.531437 
2404.000000	88.564861 
2402.000000	88.605153 
2400.000000	88.667567 
2398.000000	88.730207 
2396.000000	88.774497 
2394.000000	88.814910 
2392.000000	88.864880 
2390.000000	88.918100 
2388.000000	88.958615 
2386.000000	88.989253 
2384.000000	89.028499 
2382.000000	89.064482 
2380.000000	89.092002 
2378.000000	89.114410 
2376.000000	89.147461 
2374.000000	89.167695 
2372.000000	89.210377 
2370.000000	89.299461 
2368.000000	89.347939 
2366.000000	89.358856 
2364.000000	89.457828 
2362.000000	89.603861 
2360.000000	89.702936 
2358.000000	89.765353 
2356.000000	89.842657 
2354.000000	89.963372 
2352.000000	90.005610 
2350.000000	89.843526 
2348.000000	89.603987 
2346.000000	89.540813 
2344.000000	89.564695 
2342.000000	89.437215 
2340.000000	89.122440 
2338.000000	88.808320 
2336.000000	88.821696 
2334.000000	89.178233 
2332.000000	89.506115 
2330.000000	89.668998 
2328.000000	89.700926 
2326.000000	89.689708 
2324.000000	89.720767 
2322.000000	89.791679 
2320.000000	89.872941 
2318.000000	89.951904 
2316.000000	89.987832 
2314.000000	89.999065 
2312.000000	90.008443 
2310.000000	90.041813 
2308.000000	90.089987 
2306.000000	90.121182 
2304.000000	90.127813 
2302.000000	90.149884 
2300.000000	90.172204 
2298.000000	90.177396 
2296.000000	90.212811 
2294.000000	90.266587 
2292.000000	90.306108 
2290.000000	90.338487 
2288.000000	90.377547 
2286.000000	90.416051 
2284.000000	90.478579 
2282.000000	90.541842 
2280.000000	90.590227 
2278.000000	90.609841 
2276.000000	90.613522 
2274.000000	90.608567 
2272.000000	90.660698 
2270.000000	90.707724 
2268.000000	90.717178 
2266.000000	90.707416 
2264.000000	90.682150 
2262.000000	90.637041 
2260.000000	90.623198 
2258.000000	90.617159 
2256.000000	90.623724 
2254.000000	90.646543 
2252.000000	90.670038 
2250.000000	90.713665 
2248.000000	90.802725 
2246.000000	90.921886 
2244.000000	91.004901 
2242.000000	91.022819 
2240.000000	91.017744 
2238.000000	91.032683 
2236.000000	91.074986 
2234.000000	91.126534 
2232.000000	91.150470 
2230.000000	91.174557 
2228.000000	91.192730 
2226.000000	91.206740 
2224.000000	91.237991 
2222.000000	91.276475 
2220.000000	91.309152 
2218.000000	91.347496 
2216.000000	91.381272 
2214.000000	91.425283 
2212.000000	91.454832 
2210.000000	91.470921 
2208.000000	91.487729 
2206.000000	91.524468 
2204.000000	91.557413 
2202.000000	91.582103 
2200.000000	91.612178 
2198.000000	91.651602 
2196.000000	91.666140 
2194.000000	91.665142 
2192.000000	91.691473 
2190.000000	91.723860 
2188.000000	91.746302 
2186.000000	91.772085 
2184.000000	91.787093 
2182.000000	91.798813 
2180.000000	91.819441 
2178.000000	91.826409 
2176.000000	91.817968 
2174.000000	91.794139 
2172.000000	91.766637 
2170.000000	91.756855 
2168.000000	91.780572 
2166.000000	91.783016 
2164.000000	91.781987 
2162.000000	91.795761 
2160.000000	91.802980 
2158.000000	91.787038 
2156.000000	91.788720 
2154.000000	91.788934 
2152.000000	91.804188 
2150.000000	91.813668 
2148.000000	91.826719 
2146.000000	91.855190 
2144.000000	91.864311 
2142.000000	91.862064 
2140.000000	91.875900 
2138.000000	91.873419 
2136.000000	91.873584 
2134.000000	91.883839 
2132.000000	91.892075 
2130.000000	91.902798 
2128.000000	91.901595 
2126.000000	91.887525 
2124.000000	91.852168 
2122.000000	91.819246 
2120.000000	91.817742 
2118.000000	91.828701 
2116.000000	91.808964 
2114.000000	91.796492 
2112.000000	91.767322 
2110.000000	91.733040 
2108.000000	91.687719 
2106.000000	91.687226 
2104.000000	91.713902 
2102.000000	91.762646 
2100.000000	91.781290 
2098.000000	91.796279 
2096.000000	91.823020 
2094.000000	91.870063 
2092.000000	91.941836 
2090.000000	92.029250 
2088.000000	92.061081 
2086.000000	92.041951 
2084.000000	92.041231 
2082.000000	92.077282 
2080.000000	92.116176 
2078.000000	92.165321 
2076.000000	92.188831 
2074.000000	92.170958 
2072.000000	92.153704 
2070.000000	92.142217 
2068.000000	92.151763 
2066.000000	92.189284 
2064.000000	92.209223 
2062.000000	92.183775 
2060.000000	92.173056 
2058.000000	92.166703 
2056.000000	92.173677 
2054.000000	92.164138 
2052.000000	92.144180 
2050.000000	92.120105 
2048.000000	92.103420 
2046.000000	92.080460 
2044.000000	92.080627 
2042.000000	92.116036 
2040.000000	92.156520 
2038.000000	92.174929 
2036.000000	92.209637 
2034.000000	92.232226 
2032.000000	92.248760 
2030.000000	92.272827 
2028.000000	92.299948 
2026.000000	92.337679 
2024.000000	92.369735 
2022.000000	92.372194 
2020.000000	92.371270 
2018.000000	92.410567 
2016.000000	92.435629 
2014.000000	92.428467 
2012.000000	92.433418 
2010.000000	92.445907 
2008.000000	92.440002 
2006.000000	92.436177 
2004.000000	92.452545 
2002.000000	92.471080 
2000.000000	92.468849 
1998.000000	92.468844 
1996.000000	92.443077 
1994.000000	92.452928 
1992.000000	92.517951 
1990.000000	92.530077 
1988.000000	92.497551 
1986.000000	92.458871 
1984.000000	92.421961 
1982.000000	92.396400 
1980.000000	92.367150 
1978.000000	92.350062 
1976.000000	92.314390 
1974.000000	92.252824 
1972.000000	92.197925 
1970.000000	92.202268 
1968.000000	92.278292 
1966.000000	92.340645 
1964.000000	92.341722 
1962.000000	92.331843 
1960.000000	92.361967 
1958.000000	92.380460 
1956.000000	92.393379 
1954.000000	92.415994 
1952.000000	92.437961 
1950.000000	92.463727 
1948.000000	92.499240 
1946.000000	92.539446 
1944.000000	92.603546 
1942.000000	92.668032 
1940.000000	92.663965 
1938.000000	92.646638 
1936.000000	92.671218 
1934.000000	92.700006 
1932.000000	92.716147 
1930.000000	92.726463 
1928.000000	92.737536 
1926.000000	92.747219 
1924.000000	92.782344 
1922.000000	92.801369 
1920.000000	92.791667 
1918.000000	92.822690 
1916.000000	92.812354 
1914.000000	92.750391 
1912.000000	92.719026 
1910.000000	92.715551 
1908.000000	92.698059 
1906.000000	92.669449 
1904.000000	92.650611 
1902.000000	92.640044 
1900.000000	92.620927 
1898.000000	92.600091 
1896.000000	92.585848 
1894.000000	92.569023 
1892.000000	92.534186 
1890.000000	92.526806 
1888.000000	92.516148 
1886.000000	92.481905 
1884.000000	92.458525 
1882.000000	92.443472 
1880.000000	92.439863 
1878.000000	92.438408 
1876.000000	92.431192 
1874.000000	92.430054 
1872.000000	92.437539 
1870.000000	92.467929 
1868.000000	92.490848 
1866.000000	92.472265 
1864.000000	92.452036 
1862.000000	92.450848 
1860.000000	92.453984 
1858.000000	92.453374 
1856.000000	92.455322 
1854.000000	92.454987 
1852.000000	92.448158 
1850.000000	92.442508 
1848.000000	92.439890 
1846.000000	92.435121 
1844.000000	92.441761 
1842.000000	92.410026 
1840.000000	92.362540 
1838.000000	92.331425 
1836.000000	92.301664 
1834.000000	92.269720 
1832.000000	92.239035 
1830.000000	92.207340 
1828.000000	92.167200 
1826.000000	92.123903 
1824.000000	92.080080 
1822.000000	92.034706 
1820.000000	91.987921 
1818.000000	91.940261 
1816.000000	91.890923 
1814.000000	91.834609 
1812.000000	91.796708 
1810.000000	91.786047 
1808.000000	91.725800 
1806.000000	91.627203 
1804.000000	91.554143 
1802.000000	91.571226 
1800.000000	91.532438 
1798.000000	91.340212 
1796.000000	91.136811 
1794.000000	91.177668 
1792.000000	91.539869 
1790.000000	91.351476 
1788.000000	90.834873 
1786.000000	90.800917 
1784.000000	90.936116 
1782.000000	90.926958 
1780.000000	90.914789 
1778.000000	90.683933 
1776.000000	90.458291 
1774.000000	90.561109 
1772.000000	90.962571 
1770.000000	90.726189 
1768.000000	90.140711 
1766.000000	89.563421 
1764.000000	88.997197 
1762.000000	88.859905 
1760.000000	88.415182 
1758.000000	87.699371 
1756.000000	86.979794 
1754.000000	85.897038 
1752.000000	85.009001 
1750.000000	84.055339 
1748.000000	82.330425 
1746.000000	80.144704 
1744.000000	77.781703 
1742.000000	75.120505 
1740.000000	72.227496 
1738.000000	68.805811 
1736.000000	65.526168 
1734.000000	62.090517 
1732.000000	58.077789 
1730.000000	54.238276 
1728.000000	50.307651 
1726.000000	46.345851 
1724.000000	42.124210 
1722.000000	37.794366 
1720.000000	34.097965 
1718.000000	31.829929 
1716.000000	32.002806 
1714.000000	33.543433 
1712.000000	34.073939 
1710.000000	33.413913 
1708.000000	32.922334 
1706.000000	33.602003 
1704.000000	35.492269 
1702.000000	38.094854 
1700.000000	42.837151 
1698.000000	46.943255 
1696.000000	51.036218 
1694.000000	55.274195 
1692.000000	58.115471 
1690.000000	61.375402 
1688.000000	64.722922 
1686.000000	67.736979 
1684.000000	71.872585 
1682.000000	74.031743 
1680.000000	75.167728 
1678.000000	76.397340 
1676.000000	77.934995 
1674.000000	79.342150 
1672.000000	79.768918 
1670.000000	80.182618 
1668.000000	80.214742 
1666.000000	80.007457 
1664.000000	80.652577 
1662.000000	81.799103 
1660.000000	82.372496 
1658.000000	82.708236 
1656.000000	83.144460 
1654.000000	84.311435 
1652.000000	85.286048 
1650.000000	84.552361 
1648.000000	84.406840 
1646.000000	84.765018 
1644.000000	84.336228 
1642.000000	83.884014 
1640.000000	83.909032 
1638.000000	84.251284 
1636.000000	85.017341 
1634.000000	85.331460 
1632.000000	85.144059 
1630.000000	85.323129 
1628.000000	85.815615 
1626.000000	86.154299 
1624.000000	86.589166 
1622.000000	87.029536 
1620.000000	87.034896 
1618.000000	87.340959 
1616.000000	88.026128 
1614.000000	87.905191 
1612.000000	87.595143 
1610.000000	87.528408 
1608.000000	87.408298 
1606.000000	87.220722 
1604.000000	87.077495 
1602.000000	87.012465 
1600.000000	86.902130 
1598.000000	86.795121 
1596.000000	86.767119 
1594.000000	86.778971 
1592.000000	86.740930 
1590.000000	86.598751 
1588.000000	86.317049 
1586.000000	85.893963 
1584.000000	85.265616 
1582.000000	84.379425 
1580.000000	83.076361 
1578.000000	81.385457 
1576.000000	78.248862 
1574.000000	72.588988 
1572.000000	66.784380 
1570.000000	63.662613 
1568.000000	64.422420 
1566.000000	67.651791 
1564.000000	72.109372 
1562.000000	75.527534 
1560.000000	79.073873 
1558.000000	82.633678 
1556.000000	83.320416 
1554.000000	83.939354 
1552.000000	84.579019 
1550.000000	84.928596 
1548.000000	85.173338 
1546.000000	85.458557 
1544.000000	85.873060 
1542.000000	86.097846 
1540.000000	86.444941 
1538.000000	86.002276 
1536.000000	85.264825 
1534.000000	85.452136 
1532.000000	85.658388 
1530.000000	85.344422 
1528.000000	85.327719 
1526.000000	85.421456 
1524.000000	85.129716 
1522.000000	84.900948 
1520.000000	84.163529 
1518.000000	82.904627 
1516.000000	81.772763 
1514.000000	80.487352 
1512.000000	79.749664 
1510.000000	79.520479 
1508.000000	79.755300 
1506.000000	79.893859 
1504.000000	78.476571 
1502.000000	76.806363 
1500.000000	75.353078 
1498.000000	73.614424 
1496.000000	70.904556 
1494.000000	67.201447 
1492.000000	63.105526 
1490.000000	58.107179 
1488.000000	52.576225 
1486.000000	48.111097 
1484.000000	46.293676 
1482.000000	47.113988 
1480.000000	48.906056 
1478.000000	50.155144 
1476.000000	50.365240 
1474.000000	49.599935 
1472.000000	48.497799 
1470.000000	47.605128 
1468.000000	47.137875 
1466.000000	47.003201 
1464.000000	46.861677 
1462.000000	46.658723 
1460.000000	46.513886 
1458.000000	46.079569 
1456.000000	45.147318 
1454.000000	44.303012 
1452.000000	44.021449 
1450.000000	43.967488 
1448.000000	43.682076 
1446.000000	43.185762 
1444.000000	43.114829 
1442.000000	44.430742 
1440.000000	46.899165 
1438.000000	50.001892 
1436.000000	53.593090 
1434.000000	55.900083 
1432.000000	57.476984 
1430.000000	58.964135 
1428.000000	60.022552 
1426.000000	60.934583 
1424.000000	62.062217 
1422.000000	63.156766 
1420.000000	64.695565 
1418.000000	66.509195 
1416.000000	67.722564 
1414.000000	69.241783 
1412.000000	71.136006 
1410.000000	72.835045 
1408.000000	73.985886 
1406.000000	74.776726 
1404.000000	75.164096 
1402.000000	74.929445 
1400.000000	74.189103 
1398.000000	72.830264 
1396.000000	71.241657 
1394.000000	69.933224 
1392.000000	68.852186 
1390.000000	68.394924 
1388.000000	68.648755 
1386.000000	68.953149 
1384.000000	68.591013 
1382.000000	68.261116 
1380.000000	69.112168 
1378.000000	71.034656 
1376.000000	73.180858 
1374.000000	75.176616 
1372.000000	76.592694 
1370.000000	77.620796 
1368.000000	78.649725 
1366.000000	79.662133 
1364.000000	80.812651 
1362.000000	81.737573 
1360.000000	82.269717 
1358.000000	82.663647 
1356.000000	82.948931 
1354.000000	83.071571 
1352.000000	83.083677 
1350.000000	82.989382 
1348.000000	82.777837 
1346.000000	82.368574 
1344.000000	81.787949 
1342.000000	81.150759 
1340.000000	80.652461 
1338.000000	80.019816 
1336.000000	79.247305 
1334.000000	78.620840 
1332.000000	78.076599 
1330.000000	77.420200 
1328.000000	76.628324 
1326.000000	75.742182 
1324.000000	74.764316 
1322.000000	73.555439 
1320.000000	71.871235 
1318.000000	69.558468 
1316.000000	66.568945 
1314.000000	62.940160 
1312.000000	58.998809 
1310.000000	55.363692 
1308.000000	52.360189 
1306.000000	50.660331 
1304.000000	51.286484 
1302.000000	53.563692 
1300.000000	55.869802 
1298.000000	57.639053 
1296.000000	59.035946 
1294.000000	60.249661 
1292.000000	61.284635 
1290.000000	61.941537 
1288.000000	61.907436 
1286.000000	60.939215 
1284.000000	58.984306 
1282.000000	55.956447 
1280.000000	51.781244 
1278.000000	46.722440 
1276.000000	41.454020 
1274.000000	36.531498 
1272.000000	32.473280 
1270.000000	29.620435 
1268.000000	27.565613 
1266.000000	25.755262 
1264.000000	24.327920 
1262.000000	23.882059 
1260.000000	24.880567 
1258.000000	27.146449 
1256.000000	29.931348 
1254.000000	32.909742 
1252.000000	35.973880 
1250.000000	39.040192 
1248.000000	42.076227 
1246.000000	44.994830 
1244.000000	47.656026 
1242.000000	49.919407 
1240.000000	51.724508 
1238.000000	53.186512 
1236.000000	54.379628 
1234.000000	55.344591 
1232.000000	56.207560 
1230.000000	57.104929 
1228.000000	58.143738 
1226.000000	59.375863 
1224.000000	60.770728 
1222.000000	62.241349 
1220.000000	63.610690 
1218.000000	64.589912 
1216.000000	64.899907 
1214.000000	64.430360 
1212.000000	63.121363 
1210.000000	60.850043 
1208.000000	57.462541 
1206.000000	53.005793 
1204.000000	48.004772 
1202.000000	43.251020 
1200.000000	39.730481 
1198.000000	38.796841 
1196.000000	40.655919 
1194.000000	43.453636 
1192.000000	45.154057 
1190.000000	44.621334 
1188.000000	42.630067 
1186.000000	41.556132 
1184.000000	42.746540 
1182.000000	45.681548 
1180.000000	48.920633 
1178.000000	51.457367 
1176.000000	53.368916 
1174.000000	55.062608 
1172.000000	56.652161 
1170.000000	57.994693 
1168.000000	59.028181 
1166.000000	59.798303 
1164.000000	60.450152 
1162.000000	61.283555 
1160.000000	62.462108 
1158.000000	63.717934 
1156.000000	64.699265 
1154.000000	65.256864 
1152.000000	65.646152 
1150.000000	66.407586 
1148.000000	67.703018 
1146.000000	69.257108 
1144.000000	70.719001 
1142.000000	71.864065 
1140.000000	72.739160 
1138.000000	73.390012 
1136.000000	73.661301 
1134.000000	73.174961 
1132.000000	71.262637 
1130.000000	67.657288 
1128.000000	64.283934 
1126.000000	63.874701 
1124.000000	65.817439 
1122.000000	67.934604 
1120.000000	69.459018 
1118.000000	70.484312 
1116.000000	71.045107 
1114.000000	70.562853 
1112.000000	68.558972 
1110.000000	66.198789 
1108.000000	65.230937 
1106.000000	66.042860 
1104.000000	67.850039 
1102.000000	69.689508 
1100.000000	71.090102 
1098.000000	72.157450 
1096.000000	73.139230 
1094.000000	74.131456 
1092.000000	75.065104 
1090.000000	75.868159 
1088.000000	76.541570 
1086.000000	77.188968 
1084.000000	77.917582 
1082.000000	78.749910 
1080.000000	79.581039 
1078.000000	80.260276 
1076.000000	80.782764 
1074.000000	81.280158 
1072.000000	81.764132 
1070.000000	82.151779 
1068.000000	82.384923 
1066.000000	82.395807 
1064.000000	82.301796 
1062.000000	82.421935 
1060.000000	82.630070 
1058.000000	82.557689 
1056.000000	82.052171 
1054.000000	81.087831 
1052.000000	79.607957 
1050.000000	77.397498 
1048.000000	74.140630 
1046.000000	69.248441 
1044.000000	62.367320 
1042.000000	54.808950 
1040.000000	49.379221 
1038.000000	47.027196 
1036.000000	46.395433 
1034.000000	48.873082 
1032.000000	54.595299 
1030.000000	59.461063 
1028.000000	61.842783 
1026.000000	61.796738 
1024.000000	58.321692 
1022.000000	53.065753 
1020.000000	51.746566 
1018.000000	55.055000 
1016.000000	58.591723 
1014.000000	60.846215 
1012.000000	62.442406 
1010.000000	63.767710 
1008.000000	65.250014 
1006.000000	66.713779 
1004.000000	67.936953 
1002.000000	68.914691 
1000.000000	69.747778 
998.000000	 70.684928 
996.000000	 71.786285 
994.000000	 72.899207 
992.000000	 73.999444 
990.000000	 75.049751 
988.000000	 75.955218 
986.000000	 76.772542 
984.000000	 77.608057 
982.000000	 78.449812 
980.000000	 79.319653 
978.000000	 80.147022 
976.000000	 80.783763 
974.000000	 81.303249 
972.000000	 81.730567 
970.000000	 82.096517 
968.000000	 82.488931 
966.000000	 82.920848 
964.000000	 83.263001 
962.000000	 83.531141 
960.000000	 83.846154 
958.000000	 84.216280 
956.000000	 84.569801 
954.000000	 84.900743 
952.000000	 85.139722 
950.000000	 85.311250 
948.000000	 85.478017 
946.000000	 85.672077 
944.000000	 85.854361 
942.000000	 86.013354 
940.000000	 86.167333 
938.000000	 86.260453 
936.000000	 86.341231 
934.000000	 86.445695 
932.000000	 86.548102 
930.000000	 86.629290 
928.000000	 86.667750 
926.000000	 86.769648 
924.000000	 86.962108 
922.000000	 87.067660 
920.000000	 87.105067 
918.000000	 87.077780 
916.000000	 87.106595 
914.000000	 87.209351 
912.000000	 87.307572 
910.000000	 87.382580 
908.000000	 87.409057 
906.000000	 87.378641 
904.000000	 87.345838 
902.000000	 87.335509 
900.000000	 87.317081 
898.000000	 87.253676 
896.000000	 87.186914 
894.000000	 87.109283 
892.000000	 87.068687 
890.000000	 87.078942 
888.000000	 87.078109 
886.000000	 87.084756 
884.000000	 87.094552 
882.000000	 87.064752 
880.000000	 86.997671 
878.000000	 86.872221 
876.000000	 86.590802 
874.000000	 86.005624 
872.000000	 84.728753 
870.000000	 82.984985 
868.000000	 81.975429 
866.000000	 81.296627 
864.000000	 79.775340 
862.000000	 78.841374 
860.000000	 78.818298 
858.000000	 78.889904 
856.000000	 79.958349 
854.000000	 81.286399 
852.000000	 81.602594 
850.000000	 80.750617 
848.000000	 78.991236 
846.000000	 76.807265 
844.000000	 76.081465 
842.000000	 77.816921 
840.000000	 79.830301 
838.000000	 80.866922 
836.000000	 81.450351 
834.000000	 81.766755 
832.000000	 81.634303 
830.000000	 80.769426 
828.000000	 78.720014 
826.000000	 75.874424 
824.000000	 73.439428 
822.000000	 71.464790 
820.000000	 72.431728 
818.000000	 76.757480 
816.000000	 80.370526 
814.000000	 81.842590 
812.000000	 82.310083 
810.000000	 83.095160 
808.000000	 84.497349 
806.000000	 85.766643 
804.000000	 86.243040 
802.000000	 86.137592 
800.000000	 85.827810 
798.000000	 85.503157 
796.000000	 85.004099 
794.000000	 84.164772 
792.000000	 82.710355 
790.000000	 80.292225 
788.000000	 76.750921 
786.000000	 71.369703 
784.000000	 64.465031 
782.000000	 58.377006 
780.000000	 52.748447 
778.000000	 49.605111 
776.000000	 54.707738 
774.000000	 64.185657 
772.000000	 71.124329 
770.000000	 75.000448 
768.000000	 76.956117 
766.000000	 77.287933 
764.000000	 76.108530 
762.000000	 74.072939 
760.000000	 72.950896 
758.000000	 73.799825 
756.000000	 75.248982 
754.000000	 75.463332 
752.000000	 74.065058 
750.000000	 72.475352 
748.000000	 72.509060 
746.000000	 74.181033 
744.000000	 76.274176 
742.000000	 78.120262 
740.000000	 79.733794 
738.000000	 81.138305 
736.000000	 82.346719 
734.000000	 83.316561 
732.000000	 84.115857 
730.000000	 84.845991 
728.000000	 85.444647 
726.000000	 86.072706 
724.000000	 86.699501 
722.000000	 87.091743 
720.000000	 87.382187 
718.000000	 87.556635 
716.000000	 87.563406 
714.000000	 87.756838 
712.000000	 87.977976 
710.000000	 87.791191 
708.000000	 87.475725 
706.000000	 87.083527 
704.000000	 86.366069 
702.000000	 85.312177 
700.000000	 83.821353 
698.000000	 82.125929 
696.000000	 81.015022 
694.000000	 81.156948 
692.000000	 81.500363 
690.000000	 80.332761 
688.000000	 78.506453 
686.000000	 77.666770 
684.000000	 78.035429 
682.000000	 78.893934 
680.000000	 79.810662 
678.000000	 80.672856 
676.000000	 81.405957 
674.000000	 82.164631 
672.000000	 83.038490 
670.000000	 83.624477 
668.000000	 84.216228 
666.000000	 84.708812 
664.000000	 84.854679 
662.000000	 85.165182 
660.000000	 85.778256 
658.000000	 86.711635 
656.000000	 87.676011 
654.000000	 88.305418 
652.000000	 88.751947 
650.000000	 88.908441 
648.000000	 89.084301 
646.000000	 89.402306 
644.000000	 89.518950 
642.000000	 89.623306 
640.000000	 89.405095 
638.000000	 88.580950 
636.000000	 88.004361 
634.000000	 88.267056 
632.000000	 88.747792 
630.000000	 89.191856 
628.000000	 89.761811 
626.000000	 90.386215 
624.000000	 91.047008 
622.000000	 91.617242 
620.000000	 91.841151 
618.000000	 91.871479 
616.000000	 91.969797 
614.000000	 92.235173 
612.000000	 92.523137 
610.000000	 92.720870 
608.000000	 92.866537 
606.000000	 93.007574 
604.000000	 93.234921 
602.000000	 93.573794 
600.000000	 93.937943 
598.000000	 94.061263 
596.000000	 94.023782 
594.000000	 94.038219 
592.000000	 94.190787 
590.000000	 94.469025 
588.000000	 94.695546 
586.000000	 94.805124 
584.000000	 94.933220 
582.000000	 95.088245 
580.000000	 95.194476 
578.000000	 95.428579 
576.000000	 95.603779 
574.000000	 95.564776 
572.000000	 95.544405 
570.000000	 95.613866 
568.000000	 95.701062 
566.000000	 95.696584 
564.000000	 95.588346 
562.000000	 95.553561 
560.000000	 95.686224 
558.000000	 95.892533 
556.000000	 95.960462 
554.000000	 95.963148 
552.000000	 95.895973 
550.000000	 95.858119 
548.000000	 95.816198 
546.000000	 95.776505 
544.000000	 95.764855 
542.000000	 95.640999 
540.000000	 95.652806 
538.000000	 95.519167 
536.000000	 95.418080 
534.000000	 95.490715 
532.000000	 95.318767 
530.000000	 94.857795 
528.000000	 94.460828 
526.000000	 94.519288 
524.000000	 94.766298 
522.000000	 94.982861 
520.000000	 95.161830 
518.000000	 95.223230 
516.000000	 95.187803 
514.000000	 95.058451 
512.000000	 95.159798 
510.000000	 95.381747 
508.000000	 95.446283 
506.000000	 95.603772 
504.000000	 95.821126 
502.000000	 95.928356 
500.000000	 95.822698 
498.000000	 95.633805 
496.000000	 95.609478 
494.000000	 95.755756 
492.000000	 95.867116 
490.000000	 95.842036 
488.000000	 95.768957 
486.000000	 95.675916 
484.000000	 95.601361 
482.000000	 95.456434 
480.000000	 95.363609 
478.000000	 95.473850 
476.000000	 95.499096 
474.000000	 95.383337 
472.000000	 95.447165 
470.000000	 95.517857 
468.000000	 95.532928 
466.000000	 95.533924 
464.000000	 95.677868 
462.000000	 95.766707 
460.000000	 95.697909 
458.000000	 95.701638 
456.000000	 95.644608 
454.000000	 95.498799 
452.000000	 95.512469 
450.000000	 95.656645 
448.000000	 95.737489 
446.000000	 95.998236 
444.000000	 96.192417 
442.000000	 96.325559 
440.000000	 96.015357 
438.000000	 95.774724 
436.000000	 95.877899 
434.000000	 95.740978 
432.000000	 95.760434 
430.000000	 96.271754 
428.000000	 96.712930 
426.000000	 96.916418 
424.000000	 96.579941 
422.000000	 96.106228 
420.000000	 96.383728 
418.000000	 96.109513 
416.000000	 93.659847 
414.000000	 91.490051 
412.000000	 91.412441 
410.000000	 92.583963 
408.000000	 92.863256 
406.000000	 92.374536 
404.000000	 92.965129 
402.000000	 95.283275 
400.000000	 99.241007 
