# Supplementary material for: Crystal structure and Hirshfeld surface analysis of di-μ-chlorido-bis­[(aceto­nitrile-κN)chlorido­(ethyl 5-methyl-1H-pyrazole-3-carboxyl­ate-κ2 N 2,O)copper(II)]
Source: Acta Crystallogr E Crystallogr Commun. 2021 Oct 26;77(Pt 11):1153–7. doi: 10.1107/S2056989021010653 (PMC8587973; doi:10.1107/S2056989021010653)
Supplement: Supplementary file 5 [file e-77-01153-sup5.txt]

PE IR       SPECTRUM    SPECTRUM    ASCII       PEDS        1.60        
  -1
89F0~1.ASC
21/05/05
12:09:57.00
21/05/05
12:10:24.00
Admin

400.000000
8


1005,2.19
DTGS
MIR
KBR
0
0.300000
1
4.000000
STRONG
RATIO
SPECTRUM


DOUBLE
8
BI DIRECTIONAL
2

0


#HDR
-1
-1
#GR
CM-1
%T
0.00002384185791015625
0.0
4000.000000
-2.000000
1801
8
81.582594
1.478296
#DATA
4000.000000	81.582594 
3998.000000	81.531679 
3996.000000	81.488777 
3994.000000	81.419131 
3992.000000	81.357989 
3990.000000	81.318750 
3988.000000	81.278863 
3986.000000	81.244308 
3984.000000	81.238939 
3982.000000	81.210098 
3980.000000	81.162407 
3978.000000	81.143287 
3976.000000	81.136489 
3974.000000	81.112742 
3972.000000	81.087282 
3970.000000	81.074420 
3968.000000	81.067203 
3966.000000	81.068329 
3964.000000	81.068145 
3962.000000	81.063008 
3960.000000	81.060316 
3958.000000	81.060197 
3956.000000	81.061410 
3954.000000	81.063709 
3952.000000	81.067114 
3950.000000	81.071235 
3948.000000	81.076515 
3946.000000	81.084295 
3944.000000	81.094441 
3942.000000	81.105253 
3940.000000	81.116663 
3938.000000	81.128831 
3936.000000	81.141834 
3934.000000	81.155919 
3932.000000	81.169478 
3930.000000	81.181862 
3928.000000	81.195190 
3926.000000	81.209407 
3924.000000	81.222800 
3922.000000	81.236275 
3920.000000	81.249446 
3918.000000	81.261036 
3916.000000	81.271856 
3914.000000	81.283842 
3912.000000	81.297929 
3910.000000	81.313108 
3908.000000	81.328639 
3906.000000	81.343779 
3904.000000	81.355189 
3902.000000	81.361726 
3900.000000	81.365788 
3898.000000	81.370505 
3896.000000	81.379903 
3894.000000	81.392096 
3892.000000	81.400382 
3890.000000	81.404149 
3888.000000	81.408210 
3886.000000	81.411748 
3884.000000	81.412822 
3882.000000	81.415360 
3880.000000	81.418328 
3878.000000	81.421272 
3876.000000	81.425604 
3874.000000	81.428973 
3872.000000	81.430065 
3870.000000	81.427543 
3868.000000	81.422041 
3866.000000	81.417380 
3864.000000	81.413418 
3862.000000	81.411270 
3860.000000	81.412181 
3858.000000	81.416007 
3856.000000	81.418763 
3854.000000	81.411587 
3852.000000	81.394263 
3850.000000	81.381055 
3848.000000	81.375092 
3846.000000	81.371447 
3844.000000	81.367942 
3842.000000	81.364226 
3840.000000	81.357744 
3838.000000	81.347068 
3836.000000	81.333245 
3834.000000	81.318866 
3832.000000	81.304845 
3830.000000	81.291599 
3828.000000	81.280356 
3826.000000	81.270314 
3824.000000	81.260092 
3822.000000	81.247816 
3820.000000	81.230863 
3818.000000	81.212906 
3816.000000	81.193351 
3814.000000	81.173154 
3812.000000	81.160071 
3810.000000	81.154492 
3808.000000	81.148523 
3806.000000	81.136673 
3804.000000	81.123329 
3802.000000	81.109549 
3800.000000	81.093659 
3798.000000	81.080789 
3796.000000	81.072001 
3794.000000	81.068543 
3792.000000	81.070204 
3790.000000	81.073185 
3788.000000	81.077072 
3786.000000	81.082573 
3784.000000	81.087470 
3782.000000	81.091511 
3780.000000	81.096833 
3778.000000	81.105280 
3776.000000	81.117689 
3774.000000	81.132345 
3772.000000	81.147081 
3770.000000	81.158426 
3768.000000	81.166906 
3766.000000	81.175778 
3764.000000	81.186235 
3762.000000	81.198082 
3760.000000	81.209249 
3758.000000	81.219374 
3756.000000	81.229974 
3754.000000	81.241440 
3752.000000	81.248964 
3750.000000	81.247780 
3748.000000	81.242441 
3746.000000	81.237234 
3744.000000	81.227008 
3742.000000	81.215180 
3740.000000	81.206457 
3738.000000	81.197435 
3736.000000	81.184412 
3734.000000	81.167100 
3732.000000	81.149121 
3730.000000	81.132138 
3728.000000	81.116443 
3726.000000	81.099112 
3724.000000	81.079406 
3722.000000	81.058581 
3720.000000	81.037699 
3718.000000	81.018904 
3716.000000	81.002164 
3714.000000	80.984148 
3712.000000	80.961772 
3710.000000	80.935276 
3708.000000	80.909069 
3706.000000	80.884562 
3704.000000	80.859628 
3702.000000	80.833586 
3700.000000	80.806733 
3698.000000	80.779353 
3696.000000	80.750807 
3694.000000	80.722818 
3692.000000	80.696832 
3690.000000	80.668833 
3688.000000	80.634505 
3686.000000	80.597176 
3684.000000	80.561033 
3682.000000	80.525378 
3680.000000	80.488444 
3678.000000	80.448599 
3676.000000	80.402805 
3674.000000	80.350285 
3672.000000	80.299694 
3670.000000	80.250515 
3668.000000	80.199939 
3666.000000	80.150747 
3664.000000	80.102546 
3662.000000	80.054612 
3660.000000	80.007209 
3658.000000	79.958978 
3656.000000	79.906990 
3654.000000	79.852518 
3652.000000	79.797080 
3650.000000	79.736142 
3648.000000	79.668062 
3646.000000	79.598350 
3644.000000	79.529285 
3642.000000	79.458282 
3640.000000	79.383783 
3638.000000	79.306465 
3636.000000	79.227072 
3634.000000	79.146181 
3632.000000	79.064344 
3630.000000	78.978076 
3628.000000	78.882804 
3626.000000	78.783945 
3624.000000	78.683184 
3622.000000	78.577462 
3620.000000	78.464207 
3618.000000	78.342446 
3616.000000	78.215161 
3614.000000	78.083816 
3612.000000	77.946762 
3610.000000	77.803938 
3608.000000	77.656595 
3606.000000	77.506375 
3604.000000	77.353241 
3602.000000	77.194571 
3600.000000	77.028807 
3598.000000	76.856691 
3596.000000	76.678750 
3594.000000	76.495302 
3592.000000	76.309180 
3590.000000	76.146616 
3588.000000	75.994730 
3586.000000	75.744379 
3584.000000	75.510338 
3582.000000	75.343488 
3580.000000	75.158269 
3578.000000	74.932131 
3576.000000	74.707074 
3574.000000	74.487302 
3572.000000	74.271004 
3570.000000	74.185385 
3568.000000	74.102355 
3566.000000	73.659964 
3564.000000	73.247329 
3562.000000	73.023570 
3560.000000	72.788627 
3558.000000	72.555014 
3556.000000	72.342825 
3554.000000	72.225513 
3552.000000	72.094945 
3550.000000	71.969167 
3548.000000	72.036287 
3546.000000	72.080379 
3544.000000	72.034445 
3542.000000	72.070971 
3540.000000	72.217308 
3538.000000	72.386758 
3536.000000	72.462567 
3534.000000	72.421448 
3532.000000	72.444377 
3530.000000	72.550981 
3528.000000	72.548299 
3526.000000	72.431741 
3524.000000	72.307332 
3522.000000	72.066284 
3520.000000	71.852437 
3518.000000	71.682664 
3516.000000	71.534896 
3514.000000	71.368517 
3512.000000	71.160368 
3510.000000	70.953287 
3508.000000	70.629834 
3506.000000	70.398897 
3504.000000	70.164580 
3502.000000	69.719814 
3500.000000	69.289701 
3498.000000	68.989133 
3496.000000	68.665167 
3494.000000	68.234223 
3492.000000	67.815599 
3490.000000	67.536520 
3488.000000	67.340341 
3486.000000	67.026167 
3484.000000	66.729234 
3482.000000	66.551296 
3480.000000	66.348127 
3478.000000	66.163660 
3476.000000	66.064793 
3474.000000	65.905968 
3472.000000	65.837202 
3470.000000	65.929763 
3468.000000	65.930131 
3466.000000	65.831699 
3464.000000	65.814978 
3462.000000	65.818084 
3460.000000	65.791350 
3458.000000	65.748670 
3456.000000	65.759014 
3454.000000	65.775052 
3452.000000	65.752340 
3450.000000	65.730504 
3448.000000	65.725133 
3446.000000	65.582340 
3444.000000	65.339303 
3442.000000	65.102017 
3440.000000	64.868144 
3438.000000	64.594599 
3436.000000	64.164975 
3434.000000	63.520969 
3432.000000	62.840603 
3430.000000	62.110099 
3428.000000	61.228319 
3426.000000	60.335343 
3424.000000	59.510502 
3422.000000	58.701897 
3420.000000	57.865317 
3418.000000	57.290049 
3416.000000	57.115949 
3414.000000	57.317321 
3412.000000	57.759828 
3410.000000	58.278390 
3408.000000	58.734886 
3406.000000	59.129432 
3404.000000	59.490472 
3402.000000	59.861512 
3400.000000	60.109358 
3398.000000	60.196423 
3396.000000	60.243140 
3394.000000	60.352062 
3392.000000	60.383257 
3390.000000	60.258263 
3388.000000	60.100689 
3386.000000	59.897780 
3384.000000	59.625793 
3382.000000	59.323343 
3380.000000	59.011305 
3378.000000	58.613980 
3376.000000	58.140874 
3374.000000	57.692158 
3372.000000	57.246373 
3370.000000	56.749392 
3368.000000	56.204984 
3366.000000	55.600244 
3364.000000	54.935524 
3362.000000	54.259372 
3360.000000	53.553433 
3358.000000	52.794638 
3356.000000	51.979835 
3354.000000	51.109877 
3352.000000	50.287520 
3350.000000	49.423753 
3348.000000	48.479396 
3346.000000	47.530627 
3344.000000	46.618844 
3342.000000	45.689389 
3340.000000	44.765318 
3338.000000	43.868836 
3336.000000	42.962451 
3334.000000	42.058486 
3332.000000	41.184091 
3330.000000	40.342830 
3328.000000	39.527405 
3326.000000	38.734520 
3324.000000	37.950066 
3322.000000	37.192583 
3320.000000	36.474605 
3318.000000	35.737125 
3316.000000	34.981916 
3314.000000	34.261050 
3312.000000	33.580235 
3310.000000	32.925763 
3308.000000	32.282170 
3306.000000	31.651049 
3304.000000	31.089313 
3302.000000	30.608715 
3300.000000	30.148435 
3298.000000	29.666099 
3296.000000	29.095629 
3294.000000	28.531217 
3292.000000	27.977062 
3290.000000	27.440501 
3288.000000	26.927493 
3286.000000	26.366174 
3284.000000	25.804737 
3282.000000	25.292163 
3280.000000	24.800818 
3278.000000	24.340485 
3276.000000	23.870755 
3274.000000	23.334788 
3272.000000	22.783629 
3270.000000	22.265107 
3268.000000	21.773447 
3266.000000	21.272961 
3264.000000	20.770803 
3262.000000	20.246935 
3260.000000	19.729608 
3258.000000	19.228364 
3256.000000	18.771084 
3254.000000	18.376700 
3252.000000	17.998828 
3250.000000	17.666697 
3248.000000	17.318636 
3246.000000	17.002838 
3244.000000	16.761878 
3242.000000	16.518656 
3240.000000	16.271984 
3238.000000	16.017722 
3236.000000	15.813910 
3234.000000	15.673903 
3232.000000	15.603192 
3230.000000	15.583307 
3228.000000	15.546887 
3226.000000	15.514060 
3224.000000	15.576760 
3222.000000	15.688138 
3220.000000	15.775208 
3218.000000	15.806468 
3216.000000	15.846106 
3214.000000	15.930450 
3212.000000	16.047076 
3210.000000	16.187792 
3208.000000	16.342618 
3206.000000	16.515077 
3204.000000	16.742260 
3202.000000	17.009663 
3200.000000	17.315722 
3198.000000	17.656689 
3196.000000	17.995149 
3194.000000	18.398725 
3192.000000	18.878368 
3190.000000	19.378863 
3188.000000	19.999255 
3186.000000	20.726186 
3184.000000	21.501948 
3182.000000	22.452972 
3180.000000	23.586263 
3178.000000	24.851813 
3176.000000	26.293548 
3174.000000	27.988600 
3172.000000	29.844495 
3170.000000	31.758341 
3168.000000	33.633567 
3166.000000	35.185348 
3164.000000	35.979997 
3162.000000	35.560722 
3160.000000	33.598403 
3158.000000	30.157286 
3156.000000	25.879332 
3154.000000	21.724563 
3152.000000	18.545624 
3150.000000	16.628754 
3148.000000	15.692566 
3146.000000	15.514956 
3144.000000	16.016583 
3142.000000	17.202714 
3140.000000	19.254254 
3138.000000	22.308211 
3136.000000	25.552296 
3134.000000	27.094809 
3132.000000	25.998238 
3130.000000	23.633399 
3128.000000	21.730615 
3126.000000	20.753836 
3124.000000	20.477019 
3122.000000	20.578293 
3120.000000	20.919239 
3118.000000	21.452426 
3116.000000	22.077394 
3114.000000	22.748498 
3112.000000	23.431273 
3110.000000	24.098289 
3108.000000	24.799161 
3106.000000	25.534735 
3104.000000	26.256183 
3102.000000	26.940396 
3100.000000	27.605582 
3098.000000	28.301647 
3096.000000	29.055539 
3094.000000	29.816031 
3092.000000	30.565066 
3090.000000	31.403294 
3088.000000	32.327227 
3086.000000	33.216173 
3084.000000	34.082800 
3082.000000	34.938870 
3080.000000	35.750874 
3078.000000	36.523659 
3076.000000	37.246194 
3074.000000	37.975472 
3072.000000	38.719522 
3070.000000	39.373444 
3068.000000	39.911723 
3066.000000	40.409218 
3064.000000	40.845543 
3062.000000	41.175966 
3060.000000	41.371098 
3058.000000	41.402805 
3056.000000	41.329536 
3054.000000	41.226394 
3052.000000	41.120261 
3050.000000	41.047337 
3048.000000	40.903736 
3046.000000	40.609501 
3044.000000	40.212640 
3042.000000	39.759680 
3040.000000	39.328866 
3038.000000	38.971963 
3036.000000	38.651036 
3034.000000	38.398406 
3032.000000	38.287822 
3030.000000	38.248110 
3028.000000	38.222559 
3026.000000	38.214884 
3024.000000	38.174266 
3022.000000	38.054220 
3020.000000	37.762662 
3018.000000	37.239030 
3016.000000	36.407868 
3014.000000	35.164645 
3012.000000	33.397518 
3010.000000	31.004032 
3008.000000	28.009080 
3006.000000	24.859737 
3004.000000	22.481510 
3002.000000	21.438388 
3000.000000	21.289029 
2998.000000	21.290907 
2996.000000	21.196864 
2994.000000	21.134439 
2992.000000	21.201443 
2990.000000	21.439670 
2988.000000	21.926007 
2986.000000	22.749943 
2984.000000	23.889985 
2982.000000	25.254758 
2980.000000	26.806158 
2978.000000	28.416158 
2976.000000	29.886574 
2974.000000	31.007119 
2972.000000	31.731344 
2970.000000	32.337090 
2968.000000	33.102827 
2966.000000	33.953926 
2964.000000	34.602759 
2962.000000	34.839204 
2960.000000	34.687406 
2958.000000	34.470473 
2956.000000	34.440265 
2954.000000	34.521291 
2952.000000	34.560296 
2950.000000	34.481124 
2948.000000	34.401466 
2946.000000	34.687971 
2944.000000	35.437661 
2942.000000	36.322096 
2940.000000	37.062487 
2938.000000	37.592646 
2936.000000	37.942636 
2934.000000	38.150054 
2932.000000	38.309697 
2930.000000	38.590673 
2928.000000	39.114302 
2926.000000	39.934918 
2924.000000	40.949483 
2922.000000	41.927306 
2920.000000	42.723529 
2918.000000	43.265452 
2916.000000	43.472384 
2914.000000	43.108639 
2912.000000	42.012503 
2910.000000	40.529790 
2908.000000	39.759216 
2906.000000	40.592171 
2904.000000	42.539909 
2902.000000	44.437681 
2900.000000	45.719606 
2898.000000	46.392089 
2896.000000	46.606195 
2894.000000	46.402392 
2892.000000	45.716118 
2890.000000	44.542900 
2888.000000	42.939570 
2886.000000	41.086963 
2884.000000	39.298427 
2882.000000	37.835885 
2880.000000	36.810153 
2878.000000	36.285180 
2876.000000	36.361636 
2874.000000	37.098606 
2872.000000	38.445707 
2870.000000	40.238801 
2868.000000	42.222820 
2866.000000	44.161433 
2864.000000	45.898216 
2862.000000	47.384534 
2860.000000	48.683702 
2858.000000	49.820810 
2856.000000	50.787210 
2854.000000	51.594903 
2852.000000	52.295931 
2850.000000	52.965175 
2848.000000	53.692303 
2846.000000	54.473089 
2844.000000	55.241292 
2842.000000	55.995541 
2840.000000	56.772320 
2838.000000	57.552432 
2836.000000	58.311945 
2834.000000	59.058141 
2832.000000	59.786543 
2830.000000	60.495372 
2828.000000	61.146035 
2826.000000	61.715675 
2824.000000	62.271416 
2822.000000	62.779348 
2820.000000	63.283600 
2818.000000	63.748648 
2816.000000	64.126040 
2814.000000	64.435781 
2812.000000	64.674264 
2810.000000	64.804658 
2808.000000	64.907336 
2806.000000	65.046764 
2804.000000	65.244596 
2802.000000	65.525077 
2800.000000	65.841921 
2798.000000	66.095901 
2796.000000	66.276891 
2794.000000	66.393328 
2792.000000	66.520122 
2790.000000	66.701693 
2788.000000	66.914718 
2786.000000	67.107160 
2784.000000	67.259214 
2782.000000	67.371977 
2780.000000	67.447793 
2778.000000	67.521166 
2776.000000	67.579269 
2774.000000	67.612059 
2772.000000	67.655332 
2770.000000	67.754342 
2768.000000	67.890743 
2766.000000	68.016432 
2764.000000	68.120122 
2762.000000	68.199800 
2760.000000	68.180400 
2758.000000	68.133057 
2756.000000	68.186468 
2754.000000	68.373908 
2752.000000	68.668906 
2750.000000	68.998002 
2748.000000	69.281619 
2746.000000	69.525711 
2744.000000	69.726021 
2742.000000	69.858780 
2740.000000	69.945136 
2738.000000	70.042083 
2736.000000	70.177826 
2734.000000	70.349609 
2732.000000	70.582412 
2730.000000	70.892166 
2728.000000	71.248029 
2726.000000	71.628179 
2724.000000	72.001517 
2722.000000	72.352417 
2720.000000	72.701511 
2718.000000	73.013009 
2716.000000	73.336079 
2714.000000	73.713222 
2712.000000	74.161572 
2710.000000	74.535098 
2708.000000	74.821278 
2706.000000	75.106116 
2704.000000	75.383551 
2702.000000	75.651005 
2700.000000	75.922342 
2698.000000	76.109846 
2696.000000	76.266349 
2694.000000	76.434746 
2692.000000	76.589054 
2690.000000	76.688324 
2688.000000	76.754115 
2686.000000	76.810845 
2684.000000	76.889024 
2682.000000	76.971872 
2680.000000	77.042902 
2678.000000	77.135687 
2676.000000	77.228120 
2674.000000	77.275894 
2672.000000	77.296046 
2670.000000	77.311888 
2668.000000	77.288936 
2666.000000	77.228982 
2664.000000	77.150548 
2662.000000	77.104840 
2660.000000	77.063015 
2658.000000	76.984063 
2656.000000	76.860909 
2654.000000	76.760625 
2652.000000	76.642482 
2650.000000	76.504470 
2648.000000	76.436176 
2646.000000	76.425180 
2644.000000	76.395817 
2642.000000	76.361875 
2640.000000	76.312425 
2638.000000	76.325776 
2636.000000	76.409741 
2634.000000	76.481148 
2632.000000	76.538463 
2630.000000	76.598101 
2628.000000	76.635060 
2626.000000	76.642157 
2624.000000	76.613975 
2622.000000	76.544837 
2620.000000	76.434194 
2618.000000	76.304047 
2616.000000	76.180081 
2614.000000	76.060646 
2612.000000	76.029887 
2610.000000	76.142856 
2608.000000	76.326005 
2606.000000	76.543291 
2604.000000	76.807390 
2602.000000	77.052455 
2600.000000	77.277482 
2598.000000	77.489753 
2596.000000	77.678436 
2594.000000	77.848013 
2592.000000	78.006102 
2590.000000	78.122749 
2588.000000	78.207576 
2586.000000	78.228550 
2584.000000	78.153235 
2582.000000	77.971238 
2580.000000	77.774576 
2578.000000	77.711747 
2576.000000	77.879882 
2574.000000	78.184096 
2572.000000	78.513841 
2570.000000	78.769464 
2568.000000	78.928475 
2566.000000	79.049949 
2564.000000	79.130002 
2562.000000	79.119760 
2560.000000	79.038693 
2558.000000	78.963040 
2556.000000	78.941911 
2554.000000	78.995503 
2552.000000	79.103575 
2550.000000	79.219100 
2548.000000	79.249652 
2546.000000	79.226832 
2544.000000	79.170007 
2542.000000	79.119429 
2540.000000	79.053080 
2538.000000	78.949874 
2536.000000	78.837377 
2534.000000	78.723533 
2532.000000	78.680501 
2530.000000	78.784044 
2528.000000	78.969881 
2526.000000	79.159495 
2524.000000	79.339891 
2522.000000	79.538576 
2520.000000	79.717015 
2518.000000	79.871716 
2516.000000	80.010636 
2514.000000	80.102234 
2512.000000	80.158886 
2510.000000	80.203356 
2508.000000	80.249775 
2506.000000	80.281120 
2504.000000	80.300725 
2502.000000	80.303836 
2500.000000	80.298058 
2498.000000	80.286846 
2496.000000	80.294197 
2494.000000	80.299218 
2492.000000	80.258934 
2490.000000	80.172364 
2488.000000	80.087646 
2486.000000	79.974350 
2484.000000	79.855863 
2482.000000	79.762952 
2480.000000	79.703492 
2478.000000	79.628563 
2476.000000	79.539758 
2474.000000	79.453535 
2472.000000	79.424030 
2470.000000	79.416849 
2468.000000	79.392089 
2466.000000	79.366646 
2464.000000	79.340590 
2462.000000	79.319468 
2460.000000	79.316834 
2458.000000	79.311198 
2456.000000	79.284274 
2454.000000	79.262675 
2452.000000	79.284832 
2450.000000	79.351290 
2448.000000	79.423505 
2446.000000	79.501999 
2444.000000	79.563509 
2442.000000	79.641695 
2440.000000	79.739537 
2438.000000	79.830231 
2436.000000	79.873278 
2434.000000	79.926678 
2432.000000	79.951608 
2430.000000	79.964307 
2428.000000	79.964925 
2426.000000	79.952395 
2424.000000	79.942748 
2422.000000	79.929693 
2420.000000	79.884871 
2418.000000	79.877759 
2416.000000	79.868194 
2414.000000	79.853243 
2412.000000	79.855768 
2410.000000	79.851946 
2408.000000	79.846795 
2406.000000	79.842266 
2404.000000	79.860126 
2402.000000	79.911401 
2400.000000	79.979830 
2398.000000	80.096411 
2396.000000	80.264492 
2394.000000	80.381111 
2392.000000	80.472022 
2390.000000	80.555060 
2388.000000	80.614701 
2386.000000	80.641075 
2384.000000	80.674128 
2382.000000	80.701232 
2380.000000	80.763004 
2378.000000	80.879525 
2376.000000	81.042386 
2374.000000	81.186374 
2372.000000	81.297037 
2370.000000	81.369498 
2368.000000	81.424513 
2366.000000	81.424831 
2364.000000	81.368653 
2362.000000	81.291792 
2360.000000	81.238223 
2358.000000	81.149955 
2356.000000	81.007208 
2354.000000	80.851747 
2352.000000	80.702598 
2350.000000	80.706444 
2348.000000	80.905827 
2346.000000	81.005298 
2344.000000	80.887774 
2342.000000	80.738595 
2340.000000	80.644256 
2338.000000	80.637885 
2336.000000	80.677713 
2334.000000	80.726592 
2332.000000	80.762167 
2330.000000	80.775632 
2328.000000	80.767852 
2326.000000	80.764994 
2324.000000	80.758905 
2322.000000	80.759136 
2320.000000	80.752859 
2318.000000	80.749230 
2316.000000	80.763949 
2314.000000	80.801210 
2312.000000	80.833171 
2310.000000	80.861524 
2308.000000	80.877616 
2306.000000	80.869402 
2304.000000	80.846172 
2302.000000	80.844776 
2300.000000	80.889263 
2298.000000	80.950509 
2296.000000	80.973873 
2294.000000	80.978591 
2292.000000	81.003146 
2290.000000	81.027412 
2288.000000	81.057316 
2286.000000	81.071662 
2284.000000	81.091286 
2282.000000	81.113476 
2280.000000	81.109210 
2278.000000	81.070857 
2276.000000	81.051705 
2274.000000	81.039562 
2272.000000	81.050678 
2270.000000	81.045962 
2268.000000	81.030746 
2266.000000	80.991082 
2264.000000	80.944937 
2262.000000	80.866208 
2260.000000	80.747643 
2258.000000	80.635576 
2256.000000	80.620479 
2254.000000	80.706005 
2252.000000	80.825495 
2250.000000	80.910227 
2248.000000	80.969508 
2246.000000	81.027443 
2244.000000	81.064611 
2242.000000	81.089747 
2240.000000	81.096514 
2238.000000	81.040595 
2236.000000	80.944633 
2234.000000	80.869597 
2232.000000	80.830049 
2230.000000	80.835329 
2228.000000	80.812262 
2226.000000	80.745436 
2224.000000	80.644057 
2222.000000	80.555461 
2220.000000	80.491125 
2218.000000	80.451131 
2216.000000	80.410332 
2214.000000	80.397673 
2212.000000	80.391148 
2210.000000	80.426320 
2208.000000	80.474866 
2206.000000	80.538928 
2204.000000	80.566496 
2202.000000	80.549264 
2200.000000	80.536019 
2198.000000	80.565265 
2196.000000	80.641408 
2194.000000	80.764114 
2192.000000	80.894963 
2190.000000	81.042001 
2188.000000	81.193649 
2186.000000	81.294770 
2184.000000	81.352483 
2182.000000	81.388084 
2180.000000	81.390608 
2178.000000	81.392935 
2176.000000	81.410242 
2174.000000	81.391006 
2172.000000	81.431334 
2170.000000	81.474499 
2168.000000	81.481311 
2166.000000	81.477565 
2164.000000	81.478471 
2162.000000	81.449955 
2160.000000	81.453052 
2158.000000	81.474677 
2156.000000	81.500028 
2154.000000	81.515197 
2152.000000	81.531919 
2150.000000	81.530339 
2148.000000	81.537944 
2146.000000	81.507824 
2144.000000	81.450925 
2142.000000	81.437056 
2140.000000	81.429737 
2138.000000	81.391853 
2136.000000	81.364891 
2134.000000	81.352648 
2132.000000	81.340923 
2130.000000	81.321301 
2128.000000	81.293733 
2126.000000	81.270315 
2124.000000	81.225206 
2122.000000	81.174499 
2120.000000	81.098829 
2118.000000	81.045275 
2116.000000	81.021054 
2114.000000	81.009195 
2112.000000	80.929084 
2110.000000	80.823974 
2108.000000	80.694647 
2106.000000	80.590423 
2104.000000	80.553395 
2102.000000	80.558489 
2100.000000	80.548832 
2098.000000	80.531470 
2096.000000	80.560393 
2094.000000	80.640937 
2092.000000	80.756566 
2090.000000	80.898714 
2088.000000	81.009949 
2086.000000	81.071804 
2084.000000	81.086328 
2082.000000	81.098410 
2080.000000	81.085642 
2078.000000	81.051424 
2076.000000	81.047592 
2074.000000	81.022117 
2072.000000	80.986913 
2070.000000	80.931661 
2068.000000	80.830964 
2066.000000	80.708519 
2064.000000	80.529314 
2062.000000	80.361039 
2060.000000	80.329525 
2058.000000	80.407414 
2056.000000	80.561414 
2054.000000	80.682417 
2052.000000	80.754827 
2050.000000	80.766543 
2048.000000	80.804757 
2046.000000	80.881054 
2044.000000	80.961445 
2042.000000	80.989355 
2040.000000	80.996322 
2038.000000	81.054926 
2036.000000	81.181027 
2034.000000	81.289258 
2032.000000	81.411765 
2030.000000	81.531875 
2028.000000	81.546102 
2026.000000	81.515115 
2024.000000	81.498031 
2022.000000	81.478768 
2020.000000	81.459661 
2018.000000	81.422347 
2016.000000	81.322408 
2014.000000	81.266470 
2012.000000	81.283818 
2010.000000	81.363324 
2008.000000	81.432037 
2006.000000	81.467692 
2004.000000	81.438425 
2002.000000	81.405187 
2000.000000	81.373397 
1998.000000	81.369412 
1996.000000	81.340088 
1994.000000	81.328026 
1992.000000	81.240222 
1990.000000	81.098583 
1988.000000	81.029390 
1986.000000	80.996323 
1984.000000	80.970394 
1982.000000	80.932173 
1980.000000	80.874032 
1978.000000	80.814498 
1976.000000	80.763678 
1974.000000	80.722107 
1972.000000	80.678919 
1970.000000	80.675112 
1968.000000	80.698586 
1966.000000	80.687012 
1964.000000	80.726137 
1962.000000	80.860602 
1960.000000	81.049763 
1958.000000	81.069969 
1956.000000	80.997174 
1954.000000	80.988315 
1952.000000	81.052544 
1950.000000	81.109760 
1948.000000	81.151744 
1946.000000	81.188490 
1944.000000	81.270071 
1942.000000	81.243223 
1940.000000	81.195257 
1938.000000	81.239267 
1936.000000	81.279083 
1934.000000	81.310444 
1932.000000	81.318057 
1930.000000	81.331962 
1928.000000	81.367188 
1926.000000	81.419893 
1924.000000	81.463858 
1922.000000	81.408184 
1920.000000	81.437713 
1918.000000	81.396029 
1916.000000	81.194191 
1914.000000	81.159619 
1912.000000	81.170998 
1910.000000	81.109272 
1908.000000	80.949446 
1906.000000	80.819922 
1904.000000	80.701503 
1902.000000	80.547410 
1900.000000	80.353173 
1898.000000	80.190035 
1896.000000	80.031414 
1894.000000	79.825188 
1892.000000	79.689734 
1890.000000	79.609033 
1888.000000	79.418299 
1886.000000	79.491081 
1884.000000	79.619970 
1882.000000	79.700679 
1880.000000	79.768075 
1878.000000	79.805111 
1876.000000	79.822322 
1874.000000	79.814185 
1872.000000	79.846289 
1870.000000	79.889755 
1868.000000	79.692905 
1866.000000	79.509548 
1864.000000	79.484401 
1862.000000	79.452681 
1860.000000	79.401573 
1858.000000	79.341723 
1856.000000	79.283943 
1854.000000	79.220293 
1852.000000	79.136750 
1850.000000	79.063033 
1848.000000	78.978991 
1846.000000	79.005871 
1844.000000	78.730529 
1842.000000	78.253768 
1840.000000	78.170565 
1838.000000	78.032520 
1836.000000	77.822110 
1834.000000	77.619295 
1832.000000	77.589645 
1830.000000	77.365091 
1828.000000	76.919433 
1826.000000	76.688318 
1824.000000	76.231697 
1822.000000	75.748730 
1820.000000	75.394345 
1818.000000	74.939229 
1816.000000	74.412840 
1814.000000	73.946158 
1812.000000	73.497605 
1810.000000	72.882203 
1808.000000	72.293705 
1806.000000	71.848156 
1804.000000	71.505373 
1802.000000	71.231098 
1800.000000	70.750929 
1798.000000	70.328147 
1796.000000	70.210595 
1794.000000	70.431990 
1792.000000	70.262272 
1790.000000	69.994075 
1788.000000	70.135008 
1786.000000	70.300726 
1784.000000	70.103470 
1782.000000	69.915572 
1780.000000	69.489928 
1778.000000	68.962990 
1776.000000	68.668914 
1774.000000	68.483723 
1772.000000	67.597837 
1770.000000	66.523773 
1768.000000	65.731358 
1766.000000	64.606615 
1764.000000	63.711805 
1762.000000	62.318619 
1760.000000	60.438790 
1758.000000	58.776483 
1756.000000	56.498891 
1754.000000	54.336714 
1752.000000	52.175796 
1750.000000	49.103693 
1748.000000	45.762387 
1746.000000	42.272662 
1744.000000	38.388290 
1742.000000	34.253971 
1740.000000	29.702335 
1738.000000	24.988960 
1736.000000	21.040671 
1734.000000	15.129446 
1732.000000	9.149528  
1730.000000	5.360594  
1728.000000	2.948653  
1726.000000	2.150400  
1724.000000	1.860958  
1722.000000	1.865147  
1720.000000	2.048806  
1718.000000	3.285496  
1716.000000	5.896610  
1714.000000	9.222554  
1712.000000	12.182145 
1710.000000	14.451062 
1708.000000	16.413701 
1706.000000	18.954934 
1704.000000	22.073818 
1702.000000	25.162107 
1700.000000	29.745488 
1698.000000	33.617149 
1696.000000	37.338648 
1694.000000	41.339166 
1692.000000	45.049109 
1690.000000	48.616674 
1688.000000	51.394857 
1686.000000	53.792564 
1684.000000	55.600465 
1682.000000	55.827053 
1680.000000	54.798483 
1678.000000	52.699733 
1676.000000	53.256964 
1674.000000	56.401868 
1672.000000	59.204354 
1670.000000	61.292209 
1668.000000	62.385916 
1666.000000	63.305304 
1664.000000	64.310689 
1662.000000	64.774950 
1660.000000	65.072011 
1658.000000	65.614276 
1656.000000	66.499223 
1654.000000	67.308558 
1652.000000	66.501545 
1650.000000	66.492225 
1648.000000	67.024323 
1646.000000	66.626789 
1644.000000	66.079376 
1642.000000	65.925669 
1640.000000	65.763307 
1638.000000	65.943207 
1636.000000	66.131681 
1634.000000	65.860197 
1632.000000	66.138974 
1630.000000	66.707122 
1628.000000	66.985136 
1626.000000	67.107135 
1624.000000	67.202508 
1622.000000	66.605973 
1620.000000	66.096378 
1618.000000	66.004927 
1616.000000	65.694487 
1614.000000	65.759166 
1612.000000	66.209104 
1610.000000	66.253596 
1608.000000	65.866679 
1606.000000	65.267586 
1604.000000	64.656244 
1602.000000	64.013688 
1600.000000	63.375156 
1598.000000	62.778887 
1596.000000	62.173729 
1594.000000	61.437185 
1592.000000	60.390550 
1590.000000	58.565654 
1588.000000	54.896540 
1586.000000	48.184005 
1584.000000	39.324801 
1582.000000	32.801256 
1580.000000	32.825631 
1578.000000	38.444988 
1576.000000	47.434355 
1574.000000	54.098755 
1572.000000	58.053135 
1570.000000	60.742427 
1568.000000	61.979911 
1566.000000	62.824329 
1564.000000	63.495811 
1562.000000	64.456659 
1560.000000	65.932631 
1558.000000	65.974797 
1556.000000	66.224280 
1554.000000	66.898370 
1552.000000	67.364101 
1550.000000	67.881352 
1548.000000	68.287032 
1546.000000	68.916301 
1544.000000	69.610934 
1542.000000	70.379685 
1540.000000	70.523173 
1538.000000	69.907307 
1536.000000	70.286134 
1534.000000	70.697730 
1532.000000	70.322068 
1530.000000	70.264081 
1528.000000	70.332591 
1526.000000	69.943218 
1524.000000	69.638695 
1522.000000	69.447448 
1520.000000	68.591545 
1518.000000	68.415830 
1516.000000	67.997003 
1514.000000	67.543787 
1512.000000	67.369861 
1510.000000	67.244241 
1508.000000	67.129804 
1506.000000	65.077591 
1504.000000	63.090923 
1502.000000	62.199935 
1500.000000	61.164554 
1498.000000	59.724141 
1496.000000	57.468996 
1494.000000	54.897729 
1492.000000	52.251337 
1490.000000	48.098842 
1488.000000	42.912394 
1486.000000	37.905771 
1484.000000	33.978702 
1482.000000	31.633235 
1480.000000	31.011535 
1478.000000	31.922529 
1476.000000	33.779399 
1474.000000	35.909185 
1472.000000	37.364290 
1470.000000	36.580212 
1468.000000	35.244392 
1466.000000	36.442854 
1464.000000	40.038982 
1462.000000	42.907652 
1460.000000	45.309000 
1458.000000	47.554223 
1456.000000	48.793824 
1454.000000	48.963110 
1452.000000	48.691786 
1450.000000	48.219795 
1448.000000	47.525979 
1446.000000	45.680407 
1444.000000	44.186179 
1442.000000	44.236598 
1440.000000	44.842271 
1438.000000	44.434766 
1436.000000	41.992393 
1434.000000	39.072394 
1432.000000	36.376839 
1430.000000	33.262239 
1428.000000	29.758896 
1426.000000	25.821700 
1424.000000	21.176205 
1422.000000	17.355314 
1420.000000	15.961421 
1418.000000	18.292462 
1416.000000	23.939478 
1414.000000	31.301186 
1412.000000	38.473872 
1410.000000	44.044212 
1408.000000	47.890661 
1406.000000	50.557358 
1404.000000	52.118758 
1402.000000	52.929343 
1400.000000	53.416298 
1398.000000	53.637680 
1396.000000	53.817253 
1394.000000	53.342258 
1392.000000	51.771834 
1390.000000	48.965700 
1388.000000	44.637015 
1386.000000	40.145705 
1384.000000	37.865183 
1382.000000	37.319487 
1380.000000	37.130777 
1378.000000	38.745237 
1376.000000	43.288110 
1374.000000	49.320734 
1372.000000	54.831900 
1370.000000	59.336610 
1368.000000	62.954545 
1366.000000	65.583935 
1364.000000	67.441710 
1362.000000	68.081318 
1360.000000	67.269713 
1358.000000	65.909568 
1356.000000	65.684641 
1354.000000	66.461880 
1352.000000	67.317395 
1350.000000	68.266201 
1348.000000	69.363886 
1346.000000	70.347874 
1344.000000	71.191385 
1342.000000	71.898742 
1340.000000	72.491038 
1338.000000	72.847255 
1336.000000	73.118833 
1334.000000	73.354660 
1332.000000	73.562499 
1330.000000	73.655798 
1328.000000	73.567718 
1326.000000	73.342288 
1324.000000	73.047565 
1322.000000	72.649016 
1320.000000	72.024987 
1318.000000	70.974159 
1316.000000	69.253083 
1314.000000	66.520241 
1312.000000	62.564349 
1310.000000	58.610024 
1308.000000	56.778906 
1306.000000	57.512450 
1304.000000	59.139725 
1302.000000	60.449115 
1300.000000	61.449337 
1298.000000	62.482223 
1296.000000	63.500927 
1294.000000	64.288310 
1292.000000	64.768572 
1290.000000	65.010620 
1288.000000	64.993586 
1286.000000	64.688769 
1284.000000	64.026810 
1282.000000	62.932155 
1280.000000	61.282207 
1278.000000	59.140355 
1276.000000	56.548012 
1274.000000	53.541021 
1272.000000	50.094447 
1270.000000	46.265990 
1268.000000	42.451392 
1266.000000	39.347788 
1264.000000	37.710873 
1262.000000	37.343406 
1260.000000	36.946982 
1258.000000	35.584769 
1256.000000	33.297473 
1254.000000	30.253226 
1252.000000	26.268532 
1250.000000	21.304223 
1248.000000	15.727575 
1246.000000	10.481555 
1244.000000	6.537423  
1242.000000	4.202362  
1240.000000	3.018160  
1238.000000	2.433716  
1236.000000	2.064137  
1234.000000	1.799493  
1232.000000	1.594182  
1230.000000	1.483089  
1228.000000	1.478296  
1226.000000	1.718046  
1224.000000	2.502158  
1222.000000	4.393089  
1220.000000	7.898433  
1218.000000	12.926969 
1216.000000	18.569332 
1214.000000	23.982392 
1212.000000	29.155737 
1210.000000	34.150392 
1208.000000	38.485957 
1206.000000	41.819177 
1204.000000	44.406894 
1202.000000	46.861348 
1200.000000	49.368745 
1198.000000	51.618886 
1196.000000	53.322664 
1194.000000	54.314372 
1192.000000	54.346956 
1190.000000	53.089171 
1188.000000	50.321847 
1186.000000	46.460178 
1184.000000	41.515278 
1182.000000	34.653673 
1180.000000	25.770122 
1178.000000	17.623395 
1176.000000	14.308863 
1174.000000	17.029290 
1172.000000	23.909487 
1170.000000	31.799085 
1168.000000	38.032045 
1166.000000	41.226652 
1164.000000	41.434859 
1162.000000	41.294319 
1160.000000	44.051340 
1158.000000	49.003502 
1156.000000	53.228718 
1154.000000	55.792677 
1152.000000	57.327702 
1150.000000	58.315869 
1148.000000	58.978551 
1146.000000	59.412517 
1144.000000	59.753845 
1142.000000	60.191912 
1140.000000	60.847685 
1138.000000	61.632901 
1136.000000	62.397489 
1134.000000	63.024704 
1132.000000	63.453973 
1130.000000	63.632621 
1128.000000	63.452968 
1126.000000	62.628148 
1124.000000	60.755116 
1122.000000	57.001650 
1120.000000	50.319781 
1118.000000	42.044672 
1116.000000	37.727395 
1114.000000	40.075190 
1112.000000	44.421665 
1110.000000	45.739171 
1108.000000	42.860628 
1106.000000	37.122466 
1104.000000	31.238718 
1102.000000	27.030009 
1100.000000	24.383966 
1098.000000	23.276183 
1096.000000	25.158653 
1094.000000	30.990546 
1092.000000	39.283297 
1090.000000	47.406882 
1088.000000	53.842777 
1086.000000	58.557604 
1084.000000	61.969144 
1082.000000	64.454334 
1080.000000	66.288913 
1078.000000	67.737487 
1076.000000	68.831834 
1074.000000	69.654351 
1072.000000	70.297856 
1070.000000	70.834342 
1068.000000	71.258519 
1066.000000	71.529438 
1064.000000	71.618651 
1062.000000	71.477529 
1060.000000	71.141765 
1058.000000	70.696249 
1056.000000	70.160179 
1054.000000	69.506698 
1052.000000	68.611820 
1050.000000	67.527062 
1048.000000	66.374037 
1046.000000	65.025802 
1044.000000	63.250760 
1042.000000	60.533352 
1040.000000	55.757552 
1038.000000	46.181856 
1036.000000	33.341672 
1034.000000	27.807392 
1032.000000	28.175098 
1030.000000	26.402624 
1028.000000	25.908373 
1026.000000	29.017967 
1024.000000	34.654049 
1022.000000	40.242116 
1020.000000	42.138695 
1018.000000	40.433112 
1016.000000	41.487521 
1014.000000	46.438489 
1012.000000	50.540984 
1010.000000	52.847061 
1008.000000	53.772303 
1006.000000	52.804443 
1004.000000	48.809941 
1002.000000	40.705594 
1000.000000	30.474488 
998.000000	 23.519213 
996.000000	 23.070749 
994.000000	 27.975807 
992.000000	 34.869667 
990.000000	 40.668139 
988.000000	 44.649711 
986.000000	 47.890997 
984.000000	 51.527101 
982.000000	 55.731337 
980.000000	 59.879357 
978.000000	 63.517600 
976.000000	 66.484271 
974.000000	 68.737399 
972.000000	 70.342858 
970.000000	 71.578257 
968.000000	 72.587952 
966.000000	 73.474781 
964.000000	 74.294351 
962.000000	 75.028922 
960.000000	 75.670933 
958.000000	 76.256792 
956.000000	 76.778263 
954.000000	 77.231754 
952.000000	 77.609638 
950.000000	 77.879898 
948.000000	 78.087003 
946.000000	 78.258283 
944.000000	 78.399412 
942.000000	 78.551988 
940.000000	 78.742217 
938.000000	 78.911706 
936.000000	 79.002956 
934.000000	 79.035753 
932.000000	 79.069559 
930.000000	 79.103635 
928.000000	 79.107282 
926.000000	 79.083466 
924.000000	 79.107285 
922.000000	 79.107982 
920.000000	 79.142251 
918.000000	 79.105687 
916.000000	 78.995604 
914.000000	 78.826505 
912.000000	 78.691970 
910.000000	 78.536615 
908.000000	 78.386822 
906.000000	 78.252434 
904.000000	 78.103022 
902.000000	 77.939998 
900.000000	 77.768258 
898.000000	 77.534611 
896.000000	 77.264285 
894.000000	 77.055040 
892.000000	 76.936895 
890.000000	 76.781797 
888.000000	 76.554227 
886.000000	 76.277933 
884.000000	 75.879790 
882.000000	 75.289098 
880.000000	 74.471551 
878.000000	 73.334511 
876.000000	 71.615481 
874.000000	 68.833387 
872.000000	 64.831845 
870.000000	 61.831143 
868.000000	 61.892390 
866.000000	 63.260293 
864.000000	 63.954818 
862.000000	 64.161841 
860.000000	 64.202697 
858.000000	 63.889080 
856.000000	 63.189718 
854.000000	 62.281797 
852.000000	 61.191031 
850.000000	 59.788639 
848.000000	 57.913839 
846.000000	 55.346809 
844.000000	 51.705034 
842.000000	 46.535155 
840.000000	 41.040818 
838.000000	 40.108353 
836.000000	 46.204540 
834.000000	 53.525302 
832.000000	 56.411551 
830.000000	 55.055623 
828.000000	 51.030901 
826.000000	 47.095502 
824.000000	 46.463691 
822.000000	 49.379469 
820.000000	 54.036586 
818.000000	 58.237949 
816.000000	 61.023954 
814.000000	 63.445141 
812.000000	 66.255600 
810.000000	 68.200878 
808.000000	 68.800858 
806.000000	 68.587805 
804.000000	 68.001851 
802.000000	 67.159333 
800.000000	 66.140236 
798.000000	 65.034738 
796.000000	 63.730824 
794.000000	 61.900227 
792.000000	 58.961572 
790.000000	 54.115297 
788.000000	 46.525703 
786.000000	 35.824542 
784.000000	 25.494073 
782.000000	 20.426176 
780.000000	 21.417600 
778.000000	 27.735259 
776.000000	 37.010944 
774.000000	 45.521448 
772.000000	 51.522928 
770.000000	 54.930209 
768.000000	 56.450342 
766.000000	 57.245456 
764.000000	 57.850781 
762.000000	 58.026623 
760.000000	 57.766021 
758.000000	 57.497183 
756.000000	 57.358360 
754.000000	 57.155842 
752.000000	 56.913764 
750.000000	 56.705549 
748.000000	 56.585651 
746.000000	 56.694283 
744.000000	 56.903723 
742.000000	 57.099806 
740.000000	 57.237971 
738.000000	 57.414441 
736.000000	 57.684771 
734.000000	 57.978187 
732.000000	 58.298583 
730.000000	 58.641344 
728.000000	 58.961488 
726.000000	 59.286000 
724.000000	 59.714069 
722.000000	 60.281585 
720.000000	 60.847294 
718.000000	 61.329520 
716.000000	 61.787832 
714.000000	 62.132409 
712.000000	 62.558857 
710.000000	 63.064760 
708.000000	 63.519103 
706.000000	 63.993376 
704.000000	 64.393483 
702.000000	 64.662742 
700.000000	 65.058278 
698.000000	 65.575106 
696.000000	 66.006766 
694.000000	 66.396814 
692.000000	 66.721145 
690.000000	 66.959058 
688.000000	 67.292676 
686.000000	 67.571669 
684.000000	 67.456719 
682.000000	 66.805648 
680.000000	 65.768368 
678.000000	 64.677569 
676.000000	 63.476545 
674.000000	 62.665118 
672.000000	 63.807849 
670.000000	 65.914827 
668.000000	 67.315589 
666.000000	 67.921174 
664.000000	 68.424012 
662.000000	 68.633335 
660.000000	 68.368923 
658.000000	 68.235031 
656.000000	 69.230688 
654.000000	 70.895637 
652.000000	 72.160129 
650.000000	 72.857174 
648.000000	 73.255373 
646.000000	 73.298321 
644.000000	 73.126717 
642.000000	 73.467020 
640.000000	 74.200775 
638.000000	 74.694994 
636.000000	 74.982452 
634.000000	 75.217610 
632.000000	 75.559589 
630.000000	 75.868575 
628.000000	 76.014953 
626.000000	 76.145684 
624.000000	 76.338599 
622.000000	 76.433671 
620.000000	 76.499116 
618.000000	 76.644468 
616.000000	 76.822141 
614.000000	 76.966999 
612.000000	 77.041258 
610.000000	 77.078946 
608.000000	 77.005367 
606.000000	 77.015819 
604.000000	 77.264981 
602.000000	 77.439176 
600.000000	 77.482732 
598.000000	 77.528152 
596.000000	 77.613659 
594.000000	 77.722319 
592.000000	 77.819968 
590.000000	 77.872938 
588.000000	 77.955663 
586.000000	 78.120584 
584.000000	 78.243827 
582.000000	 78.248826 
580.000000	 78.215457 
578.000000	 78.290282 
576.000000	 78.388239 
574.000000	 78.448102 
572.000000	 78.426938 
570.000000	 78.386169 
568.000000	 78.501599 
566.000000	 78.651355 
564.000000	 78.636887 
562.000000	 78.600959 
560.000000	 78.628659 
558.000000	 78.643573 
556.000000	 78.676891 
554.000000	 78.633195 
552.000000	 78.603551 
550.000000	 78.600785 
548.000000	 78.654572 
546.000000	 78.616982 
544.000000	 78.429573 
542.000000	 78.473823 
540.000000	 78.507815 
538.000000	 78.426389 
536.000000	 78.280843 
534.000000	 78.089219 
532.000000	 77.869049 
530.000000	 77.398023 
528.000000	 76.487704 
526.000000	 74.884927 
524.000000	 73.695738 
522.000000	 74.311671 
520.000000	 75.859891 
518.000000	 76.841532 
516.000000	 77.267195 
514.000000	 77.407049 
512.000000	 77.516331 
510.000000	 77.669984 
508.000000	 77.676482 
506.000000	 77.639658 
504.000000	 77.830224 
502.000000	 77.932376 
500.000000	 77.723059 
498.000000	 77.628506 
496.000000	 77.737426 
494.000000	 77.876009 
492.000000	 77.920910 
490.000000	 77.822970 
488.000000	 77.821568 
486.000000	 77.937430 
484.000000	 78.030475 
482.000000	 78.050178 
480.000000	 78.206649 
478.000000	 78.435807 
476.000000	 78.625425 
474.000000	 78.755476 
472.000000	 78.891043 
470.000000	 79.037332 
468.000000	 79.152201 
466.000000	 79.276224 
464.000000	 79.411341 
462.000000	 79.549405 
460.000000	 79.690541 
458.000000	 79.827313 
456.000000	 79.963974 
454.000000	 80.104305 
452.000000	 80.245542 
450.000000	 80.383863 
448.000000	 80.519570 
446.000000	 80.660565 
444.000000	 80.815846 
442.000000	 80.945536 
440.000000	 81.044886 
438.000000	 81.156369 
436.000000	 81.230247 
434.000000	 81.248255 
432.000000	 81.265322 
430.000000	 81.301441 
428.000000	 81.328951 
426.000000	 81.325619 
424.000000	 81.314594 
422.000000	 81.237617 
420.000000	 81.170511 
418.000000	 81.037117 
416.000000	 80.894420 
414.000000	 80.891142 
412.000000	 80.827955 
410.000000	 80.561944 
408.000000	 80.434344 
406.000000	 80.431532 
404.000000	 80.167009 
402.000000	 79.747972 
400.000000	 79.430849 
